# Supplementary material for: Analysis of Differential Alternative Splicing in Largemouth Bass After High Temperature Exposure
Source: Animals (Basel). 2024 Oct 17;14(20):3005. doi: 10.3390/ani14203005 (PMC11505094; doi:10.3390/ani14203005)
Supplement: Supplementary file 1 [file animals-14-03005-s001.zip]

Archive with 3 entries (3 files):
- Table S 1 CG_vs_HTG DEGs.xlsx
- Table S 2 CG_vs_HTG alternative splicing types stats.xlsx
- Table S 3 CG_vs_HTG DASgenes.xlsx
