# Supplementary material for: Analysis of Differential Alternative Splicing in Largemouth Bass After High Temperature Exposure
Source: Animals (Basel). 2024 Oct 17;14(20):3005. doi: 10.3390/ani14203005 (PMC11505094; doi:10.3390/ani14203005)
Supplement: Supplementary file 1 [file animals-14-03005-s001.zip › Table S 1 CG_vs_HTG DEGs.xlsx]

## Sheet: CG_vs_HTG.DEG.final
#ID	FDR	log2FC	regulated
EVM0011693	1.90167e-12	-10.4056	down
EVM0020725	2.14687e-05	-8.3871	down
EVM0014425	5.30548e-09	-6.79007	down
EVM0017778	2.93938e-07	-6.24337	down
NewGene_4290	0.00509628	-6.13442	down
NewGene_4033	0.00196325	-5.12263	down
NewGene_1543	1.00448e-06	-5.08124	down
EVM0002111	0.000141642	-4.93319	down
EVM0004877	1.97714e-05	-4.87461	down
EVM0003044	2.08812e-08	-4.4485	down
NewGene_6019	4.83601e-18	-4.19664	down
EVM0020393	2.65916e-13	-4.17444	down
NewGene_5624	1.55728e-10	-4.08041	down
EVM0013077	1.04137e-07	-4.04921	down
EVM0014185	1.59987e-09	-4.01969	down
EVM0009619	6.26178e-12	-3.80777	down
EVM0007580	0.00444003	-3.75115	down
EVM0009178	0.00114537	-3.74234	down
NewGene_5877	0.00205614	-3.69796	down
NewGene_5643	1.01498e-10	-3.66556	down
EVM0013433	2.02161e-09	-3.65908	down
EVM0010467	2.63131e-10	-3.60369	down
EVM0002670	1.92434e-07	-3.51717	down
EVM0014680	0.00083236	-3.41376	down
EVM0011151	0.000145316	-3.35837	down
EVM0023492	0.000110298	-3.35056	down
EVM0010708	1.15341e-05	-3.33371	down
EVM0007492	1.68552e-07	-3.31874	down
EVM0002103	1.32951e-05	-3.26663	down
NewGene_6386	7.73695e-06	-3.25857	down
EVM0013664	1.9867e-06	-3.25671	down
EVM0011950	1.99185e-14	-3.1117	down
EVM0011676	0.00578654	-3.08402	down
EVM0021656	1.32808e-44	-3.079	down
EVM0000299	3.22729e-09	-3.06449	down
NewGene_6366	0.00288247	-3.04389	down
EVM0010821	2.51012e-12	-3.03336	down
EVM0002157	8.78105e-17	-3.01999	down
EVM0013686	5.00451e-05	-3.01385	down
EVM0020556	2.26412e-05	-3.00383	down
EVM0024328	9.6298e-07	-2.99674	down
NewGene_6532	1.38498e-08	-2.98178	down
EVM0011535	6.40032e-09	-2.97735	down
EVM0021920	3.42207e-07	-2.93262	down
EVM0015924	2.11099e-10	-2.92835	down
EVM0024697	0.00241726	-2.91688	down
EVM0000480	0.00108359	-2.91491	down
EVM0004220	3.64165e-05	-2.89029	down
EVM0010784	0.00115815	-2.8886	down
EVM0024964	3.02468e-18	-2.87864	down
EVM0007511	1.97224e-07	-2.87626	down
EVM0005360	0.00469944	-2.86004	down
EVM0014488	0.00210255	-2.85837	down
EVM0000311	7.96797e-05	-2.84415	down
EVM0023597	1.39148e-19	-2.84337	down
EVM0011909	9.87344e-05	-2.83055	down
EVM0005185	7.87569e-05	-2.79238	down
NewGene_6135	0.00105774	-2.78894	down
NewGene_8952	6.77176e-05	-2.77576	down
EVM0014194	0.00504975	-2.7719	down
EVM0000365	0.000575815	-2.75754	down
EVM0004034	0.00803192	-2.75685	down
EVM0013185	0.00257367	-2.74548	down
EVM0007135	0.00867543	-2.72233	down
EVM0000796	1.56207e-40	-2.72149	down
EVM0006772	0.000563398	-2.71633	down
EVM0011408	0.0034186	-2.67637	down
EVM0020171	5.3899e-22	-2.6733	down
EVM0007491	0.00812317	-2.65941	down
NewGene_5486	5.89724e-08	-2.65752	down
EVM0018203	0.000775678	-2.65495	down
EVM0020633	3.18718e-16	-2.63582	down
EVM0000002	2.31624e-08	-2.62574	down
EVM0023511	2.80257e-05	-2.60687	down
EVM0006273	0.00283	-2.59253	down
EVM0006169	0.000806045	-2.59002	down
EVM0016360	0.000793922	-2.58985	down
EVM0022327	0.00838452	-2.57655	down
EVM0007941	1.91092e-12	-2.57294	down
EVM0019423	1.01785e-20	-2.55779	down
EVM0019325	0.00284706	-2.55018	down
EVM0010506	2.39983e-09	-2.54684	down
EVM0004577	0.00137937	-2.54128	down
EVM0000577	6.26003e-10	-2.53674	down
EVM0009152	0.00252488	-2.53549	down
NewGene_1383	0.00055439	-2.52689	down
EVM0008684	2.02218e-10	-2.52483	down
EVM0024503	2.19739e-09	-2.52239	down
NewGene_5942	5.54789e-14	-2.51094	down
EVM0007250	3.46683e-05	-2.49283	down
EVM0001089	0.00334345	-2.49255	down
EVM0018058	0.00574847	-2.48976	down
EVM0011979	0.000456378	-2.48562	down
EVM0020411	4.52326e-14	-2.48347	down
NewGene_5487	1.10453e-08	-2.47811	down
EVM0018208	0.00248778	-2.47748	down
EVM0009707	7.01646e-06	-2.47667	down
EVM0002231	2.01787e-07	-2.46837	down
EVM0019934	1.59987e-09	-2.46012	down
EVM0008077	0.00693813	-2.45889	down
EVM0024230	0.0015444	-2.43689	down
EVM0002799	3.52911e-09	-2.43195	down
EVM0025424	0.000111895	-2.43021	down
EVM0013737	2.13894e-10	-2.406	down
EVM0015998	8.40491e-09	-2.40264	down
EVM0014350	0.00333975	-2.39737	down
EVM0015597	0.00825846	-2.38611	down
NewGene_6994	1.27664e-10	-2.38575	down
EVM0013709	0.00359177	-2.38563	down
EVM0004137	0.000651954	-2.37963	down
EVM0013435	3.34583e-08	-2.37749	down
EVM0025970	0.00496456	-2.37293	down
NewGene_9846	0.000347135	-2.37256	down
NewGene_6904	1.79458e-09	-2.3711	down
EVM0006439	3.61489e-11	-2.35144	down
EVM0022250	0.00922859	-2.34005	down
EVM0018071	2.93036e-07	-2.33051	down
EVM0022171	0.00441764	-2.31941	down
EVM0014322	6.94021e-06	-2.31522	down
EVM0007357	1.09919e-05	-2.30862	down
EVM0010936	0.00060083	-2.30666	down
EVM0005004	6.81688e-05	-2.30213	down
EVM0019328	0.00276456	-2.30081	down
EVM0002145	1.03435e-11	-2.29966	down
EVM0013865	8.65277e-05	-2.29875	down
EVM0019475	0.00508161	-2.27686	down
EVM0016755	2.79127e-08	-2.27596	down
EVM0005933	1.44322e-06	-2.27263	down
EVM0002405	0.0016901	-2.26752	down
EVM0019884	0.00248601	-2.2604	down
EVM0008763	2.93036e-07	-2.2543	down
NewGene_4158	2.38214e-05	-2.25026	down
EVM0016087	6.14492e-07	-2.2403	down
NewGene_4727	4.73896e-06	-2.24014	down
NewGene_6317	0.000126917	-2.2331	down
EVM0013820	4.53405e-17	-2.21791	down
EVM0004885	2.62243e-06	-2.20583	down
EVM0015820	0.00360181	-2.19773	down
NewGene_6903	1.82893e-10	-2.19487	down
EVM0002560	0.000513632	-2.19358	down
EVM0002374	0.00764162	-2.18398	down
EVM0003222	9.86165e-07	-2.18236	down
EVM0014470	2.06155e-07	-2.18105	down
EVM0018778	7.3831e-08	-2.1779	down
EVM0004218	3.31932e-10	-2.17602	down
EVM0001775	1.51269e-05	-2.17273	down
NewGene_194	1.07479e-15	-2.17072	down
EVM0022257	1.97249e-05	-2.16985	down
EVM0026159	1.73392e-10	-2.15982	down
EVM0014632	3.16319e-08	-2.15332	down
EVM0010110	1.00152e-05	-2.15296	down
EVM0010140	1.99664e-07	-2.15292	down
EVM0023784	0.00157739	-2.1483	down
EVM0010351	1.45292e-07	-2.14275	down
EVM0023671	1.75594e-09	-2.12564	down
EVM0022915	9.6207e-05	-2.12031	down
EVM0001706	0.00268353	-2.1183	down
NewGene_6147	0.00818341	-2.11685	down
EVM0001322	1.38029e-08	-2.10922	down
NewGene_6256	0.00244489	-2.10168	down
EVM0009686	0.00424476	-2.09423	down
NewGene_6614	0.00122314	-2.09335	down
EVM0001998	1.37019e-11	-2.09076	down
EVM0005006	0.00160945	-2.08626	down
EVM0024793	0.00717834	-2.08583	down
NewGene_3056	0.00871742	-2.08351	down
EVM0011257	1.97224e-07	-2.08348	down
EVM0024578	0.00025504	-2.07997	down
EVM0020681	0.00676797	-2.07934	down
EVM0007056	0.00733572	-2.07773	down
EVM0015271	0.000875148	-2.07223	down
EVM0014593	0.00523452	-2.07144	down
EVM0006351	1.66997e-05	-2.07112	down
EVM0005627	0.000101834	-2.05513	down
EVM0018050	1.87295e-35	-2.05257	down
EVM0006661	0.00275246	-2.04905	down
EVM0011587	1.03435e-11	-2.04853	down
EVM0019707	4.86347e-11	-2.04812	down
EVM0015368	9.81788e-10	-2.0401	down
EVM0010150	1.20233e-14	-2.03764	down
EVM0010527	5.35374e-05	-2.03635	down
EVM0015687	2.55356e-07	-2.02598	down
EVM0012794	4.95885e-05	-2.02187	down
EVM0025804	0.000706064	-2.01434	down
EVM0008333	8.24476e-07	-2.01336	down
EVM0009032	0.00194901	-2.00802	down
EVM0014840	6.56873e-07	-1.99919	down
EVM0024360	0.000154875	-1.99823	down
NewGene_6224	2.07817e-07	-1.98853	down
EVM0004907	3.21597e-07	-1.98748	down
EVM0000653	0.00357582	-1.97595	down
EVM0015076	0.00037547	-1.96934	down
EVM0022583	0.00828671	-1.96327	down
EVM0007360	0.000108268	-1.96215	down
NewGene_3034	5.07581e-11	-1.96024	down
EVM0005280	0.00960925	-1.95188	down
NewGene_6957	0.000944059	-1.9322	down
EVM0005027	0.000198645	-1.92998	down
EVM0008335	0.00103181	-1.92037	down
EVM0021213	1.33816e-08	-1.91829	down
EVM0005922	4.39833e-10	-1.91599	down
NewGene_867	1.18938e-06	-1.91148	down
EVM0014797	6.89929e-06	-1.8954	down
EVM0009185	0.000952364	-1.89306	down
EVM0022095	0.00627415	-1.893	down
EVM0023506	0.000237362	-1.89086	down
EVM0023946	0.00332904	-1.88796	down
EVM0023364	3.57989e-05	-1.88568	down
EVM0009769	2.4864e-06	-1.88381	down
EVM0000852	7.2871e-05	-1.87763	down
EVM0003362	0.00843286	-1.87593	down
NewGene_3178	0.00018397	-1.87538	down
EVM0009674	0.000507825	-1.86902	down
EVM0015526	2.2538e-07	-1.85389	down
EVM0004083	4.6191e-05	-1.8479	down
EVM0013219	0.00371507	-1.8477	down
EVM0013996	1.65368e-07	-1.84456	down
EVM0022890	0.000605161	-1.8431	down
EVM0022746	6.44046e-07	-1.83962	down
EVM0016776	9.803e-06	-1.82995	down
EVM0022396	0.000235145	-1.82776	down
EVM0015711	2.30684e-05	-1.81299	down
EVM0014436	2.53759e-05	-1.812	down
EVM0007033	1.50206e-06	-1.8117	down
EVM0021064	0.00780017	-1.81126	down
EVM0013499	0.000251149	-1.80685	down
NewGene_4800	0.00148714	-1.79988	down
EVM0014421	2.69587e-05	-1.79866	down
EVM0019431	0.00272665	-1.79063	down
EVM0004136	8.53704e-05	-1.79062	down
EVM0015412	0.00277515	-1.78863	down
EVM0016128	2.10797e-06	-1.78856	down
EVM0000353	1.99201e-07	-1.7857	down
EVM0025900	1.25985e-05	-1.78492	down
EVM0013837	0.000255187	-1.78224	down
EVM0021347	0.00987624	-1.78077	down
NewGene_5996	0.00269261	-1.77575	down
EVM0022906	0.00251197	-1.76738	down
EVM0009096	0.00931105	-1.76267	down
EVM0007868	7.03578e-11	-1.76258	down
EVM0005768	1.51003e-08	-1.76082	down
EVM0021844	1.63342e-05	-1.75456	down
EVM0001381	0.000287082	-1.74916	down
EVM0003135	0.00500385	-1.74878	down
EVM0021092	0.00557962	-1.74612	down
EVM0004044	0.00789864	-1.74228	down
EVM0001587	0.00394728	-1.74085	down
EVM0024773	0.00805066	-1.73655	down
EVM0007174	0.00842636	-1.73124	down
EVM0026216	2.48228e-11	-1.73111	down
EVM0007358	2.26091e-05	-1.72771	down
EVM0015682	7.3831e-08	-1.72074	down
NewGene_362	1.69725e-07	-1.71041	down
EVM0001836	0.00984648	-1.71003	down
EVM0025329	0.00385897	-1.70371	down
EVM0016222	5.43698e-12	-1.70334	down
EVM0005617	1.50511e-05	-1.69813	down
EVM0003899	1.2668e-20	-1.69035	down
EVM0002172	0.000507825	-1.68635	down
EVM0017432	6.20008e-06	-1.68292	down
EVM0015751	0.000219613	-1.68203	down
EVM0002299	1.45351e-12	-1.68104	down
EVM0010339	1.99201e-07	-1.6792	down
EVM0005746	0.00135666	-1.67592	down
EVM0006776	1.7433e-05	-1.67053	down
EVM0018234	0.000146097	-1.66323	down
EVM0015168	0.0049141	-1.66012	down
EVM0009219	1.03435e-11	-1.66006	down
EVM0010216	5.76938e-08	-1.65919	down
EVM0007926	6.73513e-05	-1.65705	down
EVM0012359	8.20379e-05	-1.65696	down
EVM0010080	0.00100399	-1.65123	down
EVM0011975	2.23865e-05	-1.64289	down
EVM0009612	6.29367e-05	-1.6382	down
EVM0025474	0.000341127	-1.63813	down
EVM0013919	3.24795e-05	-1.63709	down
EVM0026135	0.000486777	-1.62632	down
EVM0006758	0.00991369	-1.62598	down
EVM0010331	0.00711006	-1.62009	down
EVM0008775	3.64976e-11	-1.61988	down
EVM0025204	0.00205267	-1.61826	down
NewGene_8858	0.00222502	-1.61675	down
EVM0017062	7.94193e-08	-1.61543	down
EVM0013014	0.0014365	-1.61303	down
EVM0020119	0.000303792	-1.61186	down
EVM0001259	0.00129316	-1.60572	down
EVM0023007	0.00867346	-1.59989	down
EVM0001117	8.59555e-05	-1.59972	down
EVM0006145	0.00192096	-1.59868	down
NewGene_9608	1.94432e-06	-1.59494	down
EVM0005561	0.000581412	-1.58611	down
EVM0008505	3.02468e-18	-1.58582	down
EVM0000673	2.85849e-05	-1.58524	down
EVM0017239	0.000366585	-1.5837	down
EVM0009403	0.00596814	-1.58216	down
EVM0022094	2.14593e-15	-1.58072	down
EVM0011894	0.0050791	-1.58009	down
EVM0026364	0.000439959	-1.57867	down
EVM0022309	0.00945912	-1.57719	down
EVM0001910	0.00107637	-1.57315	down
EVM0015632	0.00620999	-1.56953	down
EVM0019502	0.00553979	-1.56785	down
EVM0015187	0.00119767	-1.56275	down
EVM0017870	3.61508e-14	-1.55853	down
EVM0017189	5.11514e-05	-1.55585	down
NewGene_1429	3.24808e-07	-1.55351	down
EVM0005564	0.00495929	-1.54925	down
EVM0020671	0.000667645	-1.54824	down
EVM0009176	0.00922859	-1.5479	down
EVM0009315	0.000184014	-1.54444	down
EVM0017068	0.00189821	-1.5439	down
NewGene_4192	1.59832e-08	-1.54352	down
EVM0017268	5.67438e-05	-1.54205	down
EVM0013155	4.81947e-08	-1.541	down
EVM0002038	1.24204e-06	-1.54008	down
NewGene_8257	1.28726e-05	-1.53951	down
EVM0008154	0.00294841	-1.53949	down
EVM0026368	5.50199e-22	-1.53806	down
EVM0009621	0.0039665	-1.53596	down
EVM0008579	9.53254e-09	-1.53149	down
EVM0021819	0.00253039	-1.53103	down
EVM0004027	0.000342361	-1.51933	down
EVM0010825	1.1977e-05	-1.5104	down
EVM0023461	0.00215279	-1.50614	down
EVM0014174	0.000155742	-1.50288	down
NewGene_230	3.02089e-05	-1.49925	down
EVM0011043	6.85288e-10	-1.49839	down
EVM0002358	0.00112044	-1.49509	down
EVM0004284	0.00071833	-1.4942	down
EVM0009046	0.000235145	-1.49294	down
EVM0002455	0.00267624	-1.48764	down
EVM0021842	0.000180189	-1.48737	down
NewGene_1762	0.00282285	-1.48344	down
EVM0002988	0.000744927	-1.48311	down
EVM0015900	2.42067e-05	-1.46962	down
EVM0016684	5.54678e-05	-1.4674	down
EVM0023167	1.77645e-16	-1.46411	down
EVM0004356	0.00142172	-1.46408	down
EVM0007573	2.29448e-08	-1.46191	down
EVM0021593	6.26178e-12	-1.46148	down
EVM0023023	5.13347e-06	-1.46027	down
EVM0019522	7.17676e-05	-1.45882	down
EVM0020706	4.30656e-06	-1.45407	down
EVM0020313	2.10797e-06	-1.44997	down
EVM0001622	0.000787361	-1.4499	down
NewGene_9605	0.00105774	-1.44919	down
EVM0019148	0.00523363	-1.44116	down
EVM0025049	4.44403e-05	-1.43971	down
EVM0024448	0.000537111	-1.43687	down
EVM0015369	1.08376e-05	-1.4308	down
NewGene_10145	8.87817e-07	-1.43019	down
EVM0002387	0.00809173	-1.43015	down
NewGene_3944	7.62923e-07	-1.42903	down
EVM0000156	0.00145244	-1.42893	down
EVM0015867	8.38795e-05	-1.4258	down
EVM0022820	0.0015444	-1.42362	down
EVM0019940	0.00328397	-1.4194	down
EVM0021218	2.95636e-11	-1.41917	down
NewGene_2106	0.000374547	-1.41804	down
EVM0025866	0.00111677	-1.41709	down
EVM0008980	9.53587e-06	-1.41574	down
EVM0000674	0.000655978	-1.41203	down
EVM0014694	7.20413e-07	-1.41046	down
EVM0011592	0.00205333	-1.40726	down
EVM0003445	1.99201e-07	-1.40538	down
NewGene_1736	0.00260759	-1.40498	down
EVM0020013	0.00288247	-1.40429	down
EVM0007878	0.00240576	-1.40215	down
NewGene_5325	0.00481418	-1.39999	down
EVM0022246	1.35487e-06	-1.39771	down
EVM0004913	4.63596e-06	-1.39757	down
EVM0006011	0.000378332	-1.39502	down
EVM0012736	2.75432e-05	-1.39349	down
EVM0007856	0.00297685	-1.39324	down
EVM0003123	0.00746006	-1.39207	down
EVM0011409	2.26259e-06	-1.38528	down
EVM0000383	0.00764162	-1.38295	down
EVM0010183	5.08018e-05	-1.3825	down
EVM0019957	0.000374547	-1.38184	down
EVM0024993	0.00122248	-1.37928	down
EVM0010253	0.00213762	-1.37723	down
EVM0002287	5.10502e-08	-1.36707	down
EVM0015048	6.91859e-06	-1.36545	down
EVM0002712	1.55728e-10	-1.36513	down
EVM0009221	2.13837e-07	-1.36111	down
EVM0014246	0.00250794	-1.36104	down
EVM0009173	1.1977e-05	-1.35502	down
EVM0017257	0.00188183	-1.35178	down
NewGene_3709	0.00171888	-1.34989	down
EVM0022214	0.00360796	-1.34607	down
EVM0013487	2.18232e-05	-1.34496	down
EVM0016198	2.7415e-07	-1.34402	down
EVM0022857	0.00180253	-1.33928	down
EVM0020758	0.00061486	-1.3363	down
EVM0024367	0.00129244	-1.33322	down
EVM0004510	5.23436e-11	-1.33215	down
EVM0009607	3.73004e-07	-1.33189	down
EVM0000606	0.000172346	-1.33062	down
EVM0019272	4.49944e-09	-1.32422	down
EVM0020784	4.82702e-05	-1.32346	down
EVM0006948	3.1519e-06	-1.31872	down
EVM0002793	4.50524e-05	-1.31816	down
EVM0008707	0.00546867	-1.31455	down
EVM0003747	8.30044e-06	-1.31357	down
EVM0009586	0.000888428	-1.31189	down
EVM0016157	1.23263e-07	-1.30825	down
EVM0008357	0.000142454	-1.30639	down
EVM0007693	0.000551296	-1.30618	down
EVM0002979	0.000287082	-1.30445	down
EVM0025251	0.00833075	-1.30385	down
NewGene_5504	0.00448338	-1.29803	down
NewGene_2627	3.93297e-07	-1.2973	down
EVM0006384	0.00407386	-1.2968	down
EVM0016546	4.50524e-05	-1.29588	down
EVM0010477	0.00147049	-1.28952	down
EVM0013952	1.51003e-08	-1.28847	down
EVM0010807	6.42352e-05	-1.28759	down
EVM0003470	3.89557e-08	-1.28612	down
EVM0000627	0.00018337	-1.28573	down
EVM0014888	0.00216369	-1.28473	down
EVM0023250	6.76511e-05	-1.28452	down
EVM0024386	0.00458073	-1.28412	down
EVM0023024	2.93938e-07	-1.2818	down
EVM0018698	0.00108536	-1.28041	down
EVM0026220	0.00360796	-1.27725	down
EVM0025261	0.00746006	-1.27655	down
EVM0002211	4.65403e-05	-1.27641	down
EVM0016572	4.6191e-05	-1.27451	down
EVM0020842	0.00205333	-1.27097	down
EVM0016627	0.00331787	-1.2658	down
EVM0012707	0.00461624	-1.26406	down
EVM0018898	0.00196256	-1.2588	down
EVM0014091	0.00162206	-1.25548	down
EVM0003249	0.00699646	-1.25462	down
EVM0015067	0.00238218	-1.24882	down
EVM0018507	0.000129411	-1.24811	down
EVM0000337	0.00429041	-1.24665	down
EVM0021832	1.87319e-06	-1.24606	down
EVM0012351	6.1664e-06	-1.24591	down
EVM0024661	0.00545301	-1.24243	down
EVM0024883	0.0042947	-1.2421	down
EVM0004415	1.22557e-07	-1.24082	down
EVM0006823	0.00579989	-1.23727	down
EVM0022401	2.39147e-09	-1.23228	down
EVM0017292	5.61259e-06	-1.23015	down
EVM0008329	0.0026414	-1.22974	down
EVM0012234	2.39223e-05	-1.22363	down
EVM0023312	0.000448489	-1.22314	down
EVM0006113	0.00609142	-1.21945	down
EVM0012873	0.00944166	-1.21941	down
EVM0015535	0.000723404	-1.21742	down
EVM0000145	1.18537e-08	-1.21634	down
EVM0003762	0.00109109	-1.21491	down
EVM0015139	6.95886e-05	-1.21316	down
EVM0017424	0.00198896	-1.21123	down
EVM0006416	0.00459219	-1.20968	down
EVM0014078	0.00987689	-1.20923	down
EVM0008702	2.61264e-07	-1.20664	down
EVM0004058	3.717e-07	-1.20576	down
EVM0004557	0.00142455	-1.20245	down
EVM0001234	1.37747e-05	-1.2012	down
EVM0000254	0.00365331	-1.20108	down
EVM0000503	0.00511652	-1.19924	down
EVM0017730	0.00052308	-1.19879	down
EVM0014105	0.000101357	-1.19803	down
EVM0008941	0.00158419	-1.19397	down
NewGene_10122	2.9791e-09	-1.19239	down
EVM0017045	0.00538543	-1.19169	down
NewGene_7824	5.23358e-05	-1.19133	down
EVM0011633	0.00509628	-1.18917	down
NewGene_339	1.2928e-08	-1.1761	down
EVM0012065	2.71844e-05	-1.17468	down
NewGene_9043	1.31085e-05	-1.16894	down
EVM0012944	9.48595e-06	-1.16795	down
EVM0018685	0.000510644	-1.16768	down
EVM0005211	0.000844255	-1.16565	down
EVM0011845	0.00333975	-1.16457	down
EVM0007808	0.00176428	-1.1642	down
EVM0005960	4.71495e-05	-1.15905	down
EVM0018961	0.000591358	-1.15904	down
EVM0019825	0.00405195	-1.15758	down
NewGene_4298	6.2605e-07	-1.15599	down
NewGene_8933	0.00523363	-1.15391	down
EVM0010396	0.000466134	-1.15367	down
EVM0002394	0.000895987	-1.15212	down
EVM0025381	0.00216801	-1.1429	down
EVM0016891	0.000131371	-1.14051	down
EVM0003670	0.00999307	-1.13413	down
EVM0010489	0.00384065	-1.13228	down
EVM0002567	1.52848e-14	-1.13201	down
NewGene_4295	0.00786913	-1.13135	down
EVM0019611	0.00428516	-1.1309	down
EVM0012973	0.000211635	-1.13088	down
EVM0002866	2.71844e-05	-1.12965	down
EVM0007743	0.00774272	-1.12949	down
EVM0010060	2.53759e-05	-1.12873	down
EVM0014618	1.62533e-07	-1.12779	down
EVM0002686	8.29138e-07	-1.12771	down
EVM0013636	0.00143961	-1.12603	down
EVM0021576	0.000779831	-1.12511	down
EVM0006593	2.47004e-06	-1.12397	down
NewGene_2018	2.70735e-05	-1.12328	down
EVM0009589	0.00445069	-1.12304	down
EVM0018397	0.00574112	-1.12266	down
EVM0000117	0.00240339	-1.12192	down
EVM0017936	0.000374547	-1.12015	down
EVM0007592	1.60717e-11	-1.11861	down
EVM0000726	0.002202	-1.11796	down
EVM0000088	0.000419881	-1.11162	down
EVM0010356	0.00473016	-1.10546	down
EVM0011942	0.000724428	-1.10473	down
EVM0024233	0.00112044	-1.10306	down
EVM0005279	0.00482438	-1.10231	down
EVM0014401	0.0049414	-1.10229	down
EVM0019758	3.9974e-17	-1.1004	down
EVM0000844	0.000347135	-1.09854	down
EVM0001049	0.00127909	-1.09742	down
EVM0025529	0.000729547	-1.09549	down
EVM0007833	0.00109029	-1.0952	down
EVM0009982	0.00354613	-1.09396	down
EVM0021564	0.0034186	-1.09382	down
EVM0018519	0.00118966	-1.09356	down
EVM0005936	0.00746006	-1.09327	down
EVM0000651	0.00112044	-1.09197	down
EVM0014724	0.00554434	-1.08641	down
NewGene_7997	5.2987e-06	-1.08448	down
EVM0017034	0.000287082	-1.08402	down
EVM0006143	9.71412e-06	-1.08392	down
EVM0002630	0.000594642	-1.08322	down
EVM0014526	0.00220617	-1.08065	down
EVM0005910	0.00319515	-1.07838	down
EVM0004699	0.0049141	-1.07798	down
EVM0005618	0.000358334	-1.07602	down
EVM0024711	5.55091e-06	-1.07189	down
EVM0018641	0.00430904	-1.07113	down
EVM0016879	0.000710152	-1.06999	down
EVM0009158	0.00247545	-1.06376	down
EVM0025622	0.000451348	-1.06356	down
EVM0002984	0.0050791	-1.06268	down
EVM0002924	3.03937e-05	-1.06251	down
EVM0013108	5.22358e-05	-1.06153	down
EVM0024754	1.99201e-07	-1.05805	down
EVM0013916	1.95383e-07	-1.05783	down
EVM0005696	0.00129244	-1.0578	down
EVM0008719	0.00186328	-1.05604	down
EVM0012211	0.00646705	-1.05108	down
EVM0009809	0.00794084	-1.05083	down
EVM0019908	8.68038e-05	-1.05061	down
EVM0019312	0.00368297	-1.04913	down
EVM0009264	1.6748e-05	-1.04719	down
EVM0005470	0.000655978	-1.04589	down
EVM0003895	0.000307212	-1.04307	down
EVM0010833	0.00133969	-1.04181	down
EVM0011692	0.00922859	-1.04022	down
EVM0000519	0.000372206	-1.03908	down
EVM0002050	6.80304e-05	-1.03798	down
EVM0023122	8.95056e-08	-1.03639	down
EVM0002353	0.000648866	-1.03541	down
EVM0003191	0.000810415	-1.03515	down
EVM0023658	1.37035e-05	-1.03444	down
EVM0024191	4.41799e-05	-1.03438	down
EVM0022517	0.00180253	-1.03296	down
EVM0022308	0.000268539	-1.0321	down
EVM0012252	0.00108073	-1.03103	down
EVM0003778	0.00257086	-1.02887	down
EVM0025163	0.00206624	-1.02866	down
EVM0000045	0.000459388	-1.02763	down
EVM0023623	0.00142253	-1.02738	down
EVM0011683	3.48762e-05	-1.02732	down
EVM0007180	0.0015579	-1.02639	down
NewGene_3090	2.94802e-13	-1.02631	down
EVM0004497	1.35144e-08	-1.02604	down
EVM0008832	1.00272e-06	-1.02268	down
EVM0005129	0.00999307	-1.0223	down
EVM0015889	0.00205333	-1.02216	down
EVM0019719	7.59748e-07	-1.02213	down
EVM0007428	0.000651954	-1.02099	down
EVM0008452	0.000368984	-1.02098	down
EVM0004494	0.00326291	-1.01811	down
EVM0012938	0.000286764	-1.01797	down
EVM0018298	0.00635996	-1.01652	down
EVM0008895	0.000311	-1.01481	down
EVM0008100	6.46191e-08	-1.01166	down
EVM0005490	0.00363811	-1.00589	down
EVM0007644	0.00205333	-1.00586	down
EVM0008450	1.21953e-05	-1.00556	down
EVM0021762	0.000205992	-1.00286	down
EVM0018974	0.000138569	-1.00264	down
EVM0011235	0.000859874	-1.00192	down
NewGene_9634	2.69276e-06	-1.00162	down
EVM0015970	0.00195877	-1.00111	down
EVM0009005	0.0008613	1.00395	up
EVM0003275	4.71276e-10	1.00532	up
EVM0020092	1.5632e-07	1.00725	up
EVM0024800	0.00305247	1.00892	up
EVM0003559	0.00212907	1.01485	up
EVM0011016	0.00160734	1.01596	up
EVM0020096	0.00112858	1.01658	up
EVM0000446	6.92858e-05	1.01863	up
EVM0011901	0.00237445	1.02009	up
EVM0005223	0.00796857	1.02178	up
EVM0003818	0.00145244	1.0222	up
EVM0023891	0.00462542	1.02424	up
EVM0008492	0.000504523	1.02757	up
EVM0022075	0.000356649	1.02932	up
EVM0002549	6.62757e-05	1.03057	up
EVM0002177	0.00281091	1.03316	up
EVM0018085	0.000148827	1.03892	up
EVM0020905	0.00881367	1.04488	up
EVM0000048	0.00940057	1.04553	up
EVM0018677	2.16594e-05	1.04623	up
EVM0002821	0.000378179	1.04693	up
EVM0016601	0.00481327	1.04703	up
EVM0005578	3.52555e-05	1.04724	up
EVM0022004	0.00339778	1.04732	up
EVM0007741	0.00362659	1.05233	up
EVM0005611	0.000482907	1.05584	up
EVM0012006	0.000121745	1.05688	up
EVM0011135	0.00243433	1.05802	up
EVM0006150	0.00885912	1.05841	up
EVM0010044	2.93036e-07	1.06026	up
EVM0006994	0.00212907	1.06106	up
EVM0009955	0.00501056	1.06167	up
EVM0020543	0.00189044	1.06319	up
EVM0012253	0.000636901	1.06338	up
EVM0007105	0.00039767	1.06599	up
EVM0001575	5.20803e-05	1.06956	up
EVM0001953	2.71844e-05	1.06978	up
EVM0010618	0.00825046	1.07275	up
EVM0007370	0.000667645	1.07368	up
EVM0005998	0.000438522	1.07659	up
EVM0011082	0.00242212	1.08145	up
EVM0014376	0.00746006	1.08459	up
EVM0009412	0.0034186	1.08673	up
EVM0023622	0.00727493	1.0897	up
EVM0001558	0.00129875	1.09005	up
EVM0011240	4.50524e-05	1.09073	up
EVM0022962	0.0019551	1.09759	up
EVM0015936	0.00749705	1.09867	up
EVM0018263	3.30091e-05	1.09953	up
EVM0019117	6.41774e-08	1.1015	up
EVM0001922	0.00620584	1.10162	up
EVM0005945	1.69358e-08	1.10527	up
EVM0016602	0.00440485	1.10622	up
EVM0007969	0.00448338	1.11036	up
EVM0011821	1.17844e-06	1.11277	up
EVM0024502	1.20042e-05	1.11555	up
EVM0022474	0.00652239	1.11762	up
EVM0023564	1.00152e-05	1.11772	up
EVM0014142	0.000287564	1.11807	up
EVM0006135	0.00124131	1.11924	up
EVM0001548	3.53782e-06	1.12027	up
EVM0025145	0.00746006	1.12524	up
EVM0022841	9.09999e-09	1.12803	up
EVM0024920	0.000787361	1.12983	up
EVM0006052	0.000155742	1.13408	up
EVM0006696	0.0012783	1.14636	up
EVM0025323	0.000347135	1.14881	up
EVM0012168	0.000378332	1.14969	up
EVM0019910	0.00353097	1.14985	up
EVM0009848	0.000888428	1.15107	up
EVM0016326	0.000384263	1.15274	up
EVM0006358	0.000478439	1.15486	up
EVM0024519	0.000149498	1.1571	up
EVM0006673	0.000234607	1.15852	up
EVM0008130	1.7338e-11	1.16155	up
EVM0000306	0.00617891	1.16235	up
EVM0022687	0.00804979	1.16372	up
EVM0007210	0.00846788	1.16379	up
EVM0016195	3.53782e-06	1.16387	up
EVM0000067	0.000451985	1.16475	up
EVM0004429	7.50685e-08	1.16499	up
EVM0007567	0.00714416	1.16782	up
EVM0021389	0.0071231	1.16862	up
EVM0000022	0.00272547	1.16899	up
EVM0023260	0.00214102	1.17108	up
EVM0011870	5.85906e-08	1.17206	up
EVM0023533	1.49368e-07	1.17848	up
EVM0018197	1.09864e-05	1.17982	up
EVM0022033	0.00169822	1.18996	up
EVM0005510	0.00179838	1.19	up
EVM0020410	1.36608e-11	1.19587	up
EVM0022219	4.39214e-05	1.19598	up
EVM0009071	0.000419881	1.1983	up
EVM0018626	9.95648e-07	1.19895	up
EVM0007323	3.1519e-06	1.19972	up
EVM0001401	2.58628e-07	1.20473	up
EVM0004460	8.0618e-08	1.2065	up
EVM0002679	7.20843e-05	1.20653	up
EVM0017320	0.000687988	1.20782	up
EVM0000327	0.000371419	1.20832	up
EVM0026132	0.00404399	1.2096	up
EVM0004344	0.000518036	1.21369	up
EVM0016869	0.00854141	1.21418	up
EVM0018873	0.00180175	1.21526	up
EVM0013656	2.13405e-07	1.21816	up
EVM0001489	1.20516e-06	1.22392	up
EVM0002245	0.00149798	1.22413	up
EVM0002033	0.00833871	1.22684	up
EVM0017121	9.65237e-10	1.22733	up
EVM0022371	0.00637022	1.22973	up
EVM0010809	0.00103364	1.23001	up
EVM0003967	0.00153475	1.23007	up
EVM0012255	5.10502e-08	1.23135	up
EVM0005901	0.00807145	1.23328	up
EVM0001808	0.00151082	1.23605	up
EVM0019219	0.00512132	1.23974	up
EVM0017537	0.00522026	1.24173	up
EVM0003663	5.35374e-05	1.24633	up
EVM0023995	1.39796e-06	1.25022	up
EVM0014183	0.000360451	1.25112	up
EVM0001067	0.000133368	1.25119	up
EVM0011953	1.9652e-09	1.25514	up
EVM0005327	0.00666397	1.2555	up
EVM0023866	4.49944e-09	1.2558	up
EVM0000667	0.00181187	1.25758	up
EVM0022735	0.00970708	1.26146	up
EVM0008455	0.0086769	1.26294	up
EVM0004810	0.00305247	1.26576	up
EVM0001344	0.00622007	1.26846	up
EVM0017225	2.4154e-07	1.26992	up
EVM0008994	0.00114582	1.27249	up
EVM0008378	6.56873e-07	1.27805	up
EVM0006190	0.00637022	1.28181	up
EVM0018401	0.00146987	1.28422	up
EVM0000719	0.00863527	1.28551	up
EVM0006569	1.77645e-16	1.28565	up
EVM0017061	0.000266564	1.28781	up
EVM0005732	1.69812e-06	1.28784	up
EVM0006869	0.00127034	1.28964	up
EVM0014406	4.66066e-05	1.29194	up
EVM0011354	0.00178487	1.29502	up
EVM0012661	0.00431937	1.29555	up
EVM0018867	0.00565658	1.29823	up
EVM0018261	0.00514389	1.29973	up
EVM0004658	0.000145316	1.30089	up
EVM0005620	0.00532681	1.30713	up
EVM0020102	0.00709705	1.30773	up
EVM0009121	0.000336505	1.30982	up
EVM0012608	8.5513e-06	1.31118	up
EVM0006935	0.00731016	1.31391	up
EVM0000980	0.000698998	1.31476	up
EVM0016685	2.22196e-08	1.31627	up
EVM0025665	0.00333975	1.31715	up
EVM0024144	0.000147198	1.31816	up
EVM0015397	2.23467e-07	1.32117	up
EVM0024223	1.37747e-05	1.32161	up
EVM0003481	0.000888428	1.32414	up
EVM0004657	0.00770494	1.33156	up
EVM0022341	0.000189025	1.3331	up
EVM0016396	3.29343e-06	1.33607	up
EVM0015145	0.00233358	1.33937	up
EVM0024684	0.00763027	1.34152	up
EVM0008415	0.00061486	1.34764	up
EVM0014250	0.00161144	1.35005	up
EVM0015528	1.41389e-09	1.35487	up
EVM0011838	0.0029375	1.35803	up
EVM0016348	0.00837958	1.35908	up
EVM0006319	0.00101898	1.36245	up
EVM0005690	0.00143961	1.36532	up
EVM0001618	8.73278e-10	1.36573	up
EVM0008612	0.00108283	1.3672	up
EVM0021002	0.000211635	1.36839	up
EVM0018075	0.00562002	1.36896	up
EVM0012833	0.00650035	1.36926	up
EVM0020311	0.00445069	1.36941	up
EVM0020880	0.000413958	1.37018	up
EVM0022015	0.00146054	1.37462	up
EVM0011033	0.00941436	1.37604	up
EVM0022570	0.00367527	1.38109	up
EVM0014906	0.00403884	1.38326	up
EVM0009415	5.5156e-05	1.38766	up
EVM0021034	6.92858e-05	1.39126	up
EVM0006889	0.00067265	1.39382	up
EVM0014387	0.00010007	1.40057	up
EVM0008699	0.000695934	1.40888	up
EVM0004512	1.33816e-08	1.41073	up
EVM0008366	0.00319206	1.41396	up
EVM0003442	6.03644e-05	1.4149	up
EVM0021400	0.00733572	1.42065	up
EVM0003525	0.00873536	1.42705	up
EVM0020121	0.00281859	1.42747	up
EVM0008972	0.00569748	1.42921	up
EVM0014422	4.50524e-05	1.43614	up
EVM0017742	1.19015e-08	1.44111	up
EVM0003159	2.18162e-08	1.45423	up
EVM0003784	0.00215317	1.45428	up
EVM0016026	2.24028e-06	1.45707	up
EVM0013733	0.000240791	1.46113	up
EVM0017900	6.23643e-05	1.46637	up
EVM0000893	0.00091056	1.46727	up
EVM0020426	0.00884205	1.47339	up
EVM0014815	0.00711006	1.47378	up
EVM0025387	0.004382	1.48033	up
EVM0007228	0.00247545	1.48045	up
EVM0020718	0.000478439	1.48338	up
EVM0002550	2.68493e-08	1.48681	up
EVM0013002	0.00154917	1.49151	up
EVM0001431	6.80933e-06	1.49151	up
EVM0016772	4.90643e-05	1.49734	up
EVM0021133	3.49625e-06	1.50052	up
EVM0000124	8.00755e-05	1.50483	up
EVM0006276	2.44733e-07	1.51418	up
EVM0012653	0.000394824	1.51423	up
EVM0005285	0.00838569	1.51756	up
EVM0015984	0.00165224	1.5204	up
EVM0022317	0.00108092	1.52258	up
EVM0006974	2.42941e-08	1.52519	up
EVM0012103	0.0012645	1.5264	up
EVM0002080	0.00192476	1.53137	up
EVM0020620	0.00182734	1.53337	up
EVM0014966	0.00148714	1.53651	up
EVM0021533	1.38913e-14	1.54071	up
EVM0013701	7.80992e-06	1.54104	up
EVM0013697	0.00970708	1.54606	up
EVM0016265	0.000224453	1.5503	up
EVM0015721	0.00264637	1.55258	up
EVM0021084	4.52262e-05	1.55317	up
EVM0009039	2.01051e-25	1.56738	up
EVM0018998	1.63774e-07	1.57134	up
EVM0010067	0.00647873	1.57173	up
EVM0012190	1.79545e-22	1.57324	up
EVM0021633	0.00276568	1.57532	up
EVM0014141	1.06052e-11	1.57667	up
EVM0014046	5.23358e-05	1.57805	up
EVM0001685	3.17272e-06	1.5861	up
EVM0002171	0.000148643	1.59719	up
EVM0020702	1.90875e-06	1.60133	up
NewGene_4395	3.56088e-06	1.60313	up
EVM0014336	1.91131e-10	1.61864	up
EVM0020972	2.02166e-15	1.62144	up
EVM0008117	0.00344478	1.62269	up
EVM0000177	0.00798451	1.63311	up
EVM0025122	0.00250467	1.63437	up
EVM0001901	1.91092e-12	1.64243	up
EVM0005177	0.000365983	1.64353	up
EVM0012567	1.64112e-05	1.64521	up
EVM0023505	0.000563398	1.65226	up
EVM0017098	5.12491e-06	1.6606	up
EVM0017954	0.000170006	1.66063	up
EVM0006195	0.00228027	1.67066	up
EVM0021025	3.89149e-06	1.67166	up
EVM0020782	3.79042e-05	1.67377	up
EVM0012267	5.05385e-05	1.68451	up
EVM0019557	7.25108e-05	1.68508	up
EVM0019748	0.000861876	1.69017	up
EVM0025845	2.01051e-25	1.69082	up
EVM0019818	0.000280285	1.69251	up
EVM0020999	1.28747e-09	1.69517	up
EVM0011892	4.68502e-13	1.70213	up
EVM0015662	9.06822e-12	1.71351	up
EVM0000699	5.6163e-14	1.71721	up
EVM0008802	0.00279643	1.72417	up
EVM0006360	0.000507825	1.73474	up
EVM0011753	0.00430007	1.7451	up
EVM0011244	8.24476e-07	1.74599	up
EVM0000478	0.00113627	1.74713	up
EVM0005687	4.41182e-05	1.77026	up
NewGene_136	2.26412e-05	1.77403	up
EVM0010330	0.000895987	1.77482	up
EVM0026268	7.12564e-07	1.78043	up
EVM0010717	5.22358e-05	1.79313	up
EVM0012465	3.85196e-05	1.79447	up
EVM0009645	5.43698e-12	1.80139	up
EVM0010325	0.00060794	1.80331	up
EVM0015376	1.23459e-06	1.80932	up
EVM0024585	9.24414e-06	1.81199	up
EVM0008502	0.000764823	1.81743	up
EVM0012421	1.59832e-08	1.82692	up
EVM0009031	0.00231162	1.83793	up
EVM0022007	0.000446851	1.83981	up
EVM0019444	5.68239e-09	1.85564	up
NewGene_4707	0.000148084	1.85664	up
EVM0021247	0.00536276	1.86963	up
EVM0023636	1.55261e-07	1.87086	up
EVM0014288	1.87923e-07	1.89659	up
EVM0000448	0.00129244	1.91472	up
EVM0007446	0.000895987	1.91957	up
EVM0021325	3.16319e-08	1.93106	up
EVM0006180	3.48069e-10	1.95397	up
NewGene_4081	0.00018833	1.96369	up
EVM0002997	2.56431e-10	1.96898	up
EVM0015433	0.0029375	1.97124	up
EVM0003759	8.55843e-06	2.00161	up
EVM0011534	1.07143e-06	2.00506	up
EVM0025100	2.53013e-07	2.00584	up
EVM0022262	8.28478e-05	2.00782	up
EVM0017444	1.22267e-06	2.01441	up
EVM0025690	0.00237036	2.01672	up
EVM0000228	0.00376309	2.01679	up
EVM0012477	4.62097e-08	2.02393	up
NewGene_7800	0.00509628	2.03784	up
EVM0022787	7.23743e-06	2.03947	up
EVM0015678	0.00395737	2.04511	up
EVM0019730	4.95885e-05	2.05483	up
EVM0002261	0.00874066	2.06073	up
EVM0019807	0.00951409	2.06353	up
EVM0024708	0.00012686	2.07041	up
EVM0017593	0.0048473	2.07187	up
EVM0016640	1.31493e-06	2.08386	up
EVM0002459	0.000951101	2.09549	up
EVM0011039	2.9417e-06	2.09569	up
EVM0000130	0.000518036	2.11032	up
EVM0009438	1.17089e-08	2.14426	up
EVM0012704	4.62097e-08	2.18223	up
EVM0026320	0.000372206	2.20954	up
EVM0014292	5.12212e-06	2.27152	up
NewGene_4708	8.84581e-20	2.27401	up
EVM0007251	0.00777289	2.27657	up
EVM0021066	1.09782e-05	2.28891	up
EVM0005352	1.23459e-06	2.2903	up
EVM0004671	2.95636e-11	2.31776	up
EVM0014030	8.02767e-15	2.32151	up
EVM0007689	3.93297e-07	2.36442	up
NewGene_8276	0.000255417	2.38492	up
EVM0003864	0.000180483	2.41177	up
EVM0026076	3.23528e-06	2.4353	up
EVM0012763	1.38913e-14	2.46417	up
EVM0005605	5.4514e-16	2.57138	up
EVM0010039	4.28918e-09	2.59579	up
EVM0011815	0.00173726	2.60789	up
EVM0011373	8.84581e-20	2.60937	up
EVM0007284	1.45351e-12	2.64002	up
EVM0023324	3.19973e-05	2.65306	up
EVM0012478	0.00279573	2.72639	up
EVM0001474	3.54423e-29	2.73463	up
EVM0017919	6.92195e-10	2.74753	up
EVM0021412	6.48654e-05	2.76006	up
EVM0010864	1.73268e-71	2.78881	up
EVM0010523	5.29972e-05	2.78976	up
EVM0015333	3.56088e-06	2.8085	up
EVM0020505	0.00194901	2.80873	up
EVM0006398	1.18661e-06	2.85832	up
EVM0003322	0.0033669	2.88613	up
EVM0017658	0.000146097	2.9467	up
NewGene_8667	0.00676748	3.01826	up
EVM0020245	1.04324e-19	3.0225	up
EVM0025762	1.7338e-11	3.29734	up
EVM0011688	0.000581412	3.75983	up
EVM0006708	9.53587e-06	3.76428	up
EVM0024459	0.00687602	3.76683	up
NewGene_5881	0.0010015	4.16392	up
EVM0017575	0.000589407	4.2501	up
EVM0016231	6.16404e-05	4.26779	up
EVM0023953	1.81451e-38	4.28422	up
NewGene_6891	0.00180253	4.45633	up
EVM0001409	0.00939022	4.54887	up
EVM0023906	1.01598e-05	4.56904	up
NewGene_7674	0.00828005	4.59496	up
EVM0012630	0.00792301	4.62314	up
EVM0005087	0.00660793	4.63879	up
EVM0005321	0.00837277	4.63919	up
EVM0005562	2.04806e-48	4.76736	up
EVM0018591	8.5513e-06	4.97721	up
NewGene_9639	0.000875148	5.0456	up
EVM0005451	5.14249e-14	5.15638	up
EVM0009894	0.000438522	5.18499	up
EVM0018844	7.17833e-11	5.95178	up
EVM0020400	0.00131509	7.26215	up
NewGene_5641	4.53342e-05	7.33014	up
EVM0019090	0.000861876	7.36712	up
EVM0000457	0.000881418	7.4409	up
EVM0006365	0.000311233	7.56241	up
EVM0004809	0.000287082	7.57312	up
EVM0009160	0.000246091	7.60978	up
NewGene_1921	0.000159543	7.68335	up
EVM0003109	0.000143197	7.6977	up
EVM0008251	0.000188128	7.73694	up
EVM0020276	0.000103075	7.76005	up
EVM0007899	9.864e-05	7.79729	up
EVM0003398	7.74935e-05	7.86045	up
NewGene_9178	7.92795e-05	7.86704	up
EVM0024075	7.00285e-05	7.89184	up
EVM0001682	4.54668e-05	7.89831	up
EVM0000279	2.71353e-05	8.02547	up
NewGene_5920	1.90135e-05	8.05707	up
EVM0014104	5.15918e-05	8.10494	up
NewGene_272	9.41173e-06	8.20488	up
EVM0021264	3.56088e-06	8.28828	up
EVM0020176	4.36709e-06	8.39858	up
EVM0006336	3.66327e-06	8.50787	up
NewGene_5046	4.46275e-06	8.65456	up
EVM0006499	6.29802e-07	8.65846	up
NewGene_2651	1.78696e-07	8.7115	up
NewGene_5586	8.19556e-09	9.10791	up
EVM0017404	5.23549e-08	9.61614	up
NewGene_4062	1.38031e-08	10.2564	up

## Sheet: heat-shock protein genes
gene_name	nr_symbol	log2FC	regulated	log2FC	regulated
EVM0025100	hspa4a	2.00584	up	2.00584	up
EVM0004810	hspa9	1.26576	up	1.26576	up
EVM0006180	hspa5	1.95397	up	1.95397	up
EVM0019730	hspbp1	2.05483	up	2.05483	up
EVM0020972	hsp90b1	1.62144	up	1.62144	up
EVM0002211	dnajc27	-1.27641	down	-1.27641	down
EVM0000478	dnajb1a	1.74713	up	1.74713	up
EVM0008502	dnajb2	1.81743	up	1.81743	up
EVM0006974	dnajc3b	1.52519	up	1.52519	up
