# Supplementary material for: Analysis of Differential Alternative Splicing in Largemouth Bass After High Temperature Exposure
Source: Animals (Basel). 2024 Oct 17;14(20):3005. doi: 10.3390/ani14203005 (PMC11505094; doi:10.3390/ani14203005)
Supplement: Supplementary file 1 [file animals-14-03005-s001.zip › Table S 2 CG_vs_HTG alternative splicing types stats.xlsx]

## Sheet: CG1.AS
event_id	event_type	gene_id	chrom	event_start	event_end	event_pattern	strand
1000001	TSS	EVM0000009	Chr01	12155103	12155386	12155103	-
1000002	TTS	EVM0000009	Chr01	12132181	12132964	12132964	-
1000003	TTS	EVM0000009	Chr01	12132181	12132961	12132961	-
1000004	TSS	EVM0000051	Chr01	12300613	12300777	12300777	+
1000005	TTS	EVM0000051	Chr01	12363495	12364944	12363495	+
1000006	SKIP_ON	EVM0000051	Chr01	12312697	12312739	12300777,12312697-12312739,12336082	+
1000007	SKIP_OFF	EVM0000051	Chr01	12312697	12312739	1230077712336080	+
1000008	TSS	EVM0000072	Chr01	4132155	4132216	4132155	-
1000009	TTS	EVM0000072	Chr01	4117472	4117627	4117627	-
1000010	TSS	EVM0000121	Chr01	16090286	16090345	16090345	+
1000011	TTS	EVM0000121	Chr01	16093349	16094183	16093349	+
1000012	TSS	EVM0000143	Chr01	39762412	39762522	39762522	+
1000013	TTS	EVM0000143	Chr01	39772229	39772600	39772229	+
1000014	TSS	EVM0000314	Chr01	16106745	16106862	16106745	-
1000015	TTS	EVM0000314	Chr01	16103669	16103789	16103789	-
1000016	TSS	EVM0000354	Chr01	32815629	32815818	32815629	-
1000017	TTS	EVM0000354	Chr01	32766265	32768047	32768047	-
1000018	TSS	EVM0000418	Chr01	30665974	30666097	30665974	-
1000019	TTS	EVM0000418	Chr01	30657559	30657582	30657582	-
1000020	TSS	EVM0000427	Chr01	32762577	32762851	32762577	-
1000021	TSS	EVM0000427	Chr01	32762718	32762851	32762718	-
1000022	TTS	EVM0000427	Chr01	32724470	32726136	32726136	-
1000023	SKIP_ON	EVM0000427	Chr01	32742692	32742724	32740967,32742692-32742724,32742881	-
1000024	SKIP_OFF	EVM0000427	Chr01	32742692	32742724	3274096732742880	-
1000025	TSS	EVM0000435	Chr01	34400769	34400881	34400881	+
1000026	TTS	EVM0000435	Chr01	34402835	34404538	34402835	+
1000027	TSS	EVM0000453	Chr01	25278391	25278426	25278426	+
1000028	TTS	EVM0000453	Chr01	25281811	25282491	25281811	+
1000029	TSS	EVM0000522	Chr01	1511206	1511287	1511287	+
1000030	TTS	EVM0000522	Chr01	1512625	1512762	1512625	+
1000031	TSS	EVM0000550	Chr01	15733309	15733459	15733459	+
1000032	TTS	EVM0000550	Chr01	15740020	15740093	15740020	+
1000033	TSS	EVM0000560	Chr01	4877679	4877698	4877679	-
1000034	TTS	EVM0000560	Chr01	4874064	4874114	4874114	-
1000035	TSS	EVM0000595	Chr01	16697581	16697743	16697581	-
1000036	TTS	EVM0000595	Chr01	16680939	16684224	16684224	-
1000037	TSS	EVM0000628	Chr01	23461328	23461792	23461792	+
1000038	TTS	EVM0000628	Chr01	23466946	23469455	23466946	+
1000039	TSS	EVM0000642	Chr01	26286605	26286972	26286605	-
1000040	TTS	EVM0000642	Chr01	26219979	26222520	26222520	-
1000041	TTS	EVM0000642	Chr01	26242216	26242546	26242546	-
1000042	TSS	EVM0000657	Chr01	2707998	2712448	2707998	-
1000043	TTS	EVM0000657	Chr01	2697067	2698539	2698539	-
1000044	TSS	EVM0000660	Chr01	23946590	23946823	23946823	+
1000045	TTS	EVM0000660	Chr01	23954489	23954577	23954489	+
1000046	TSS	EVM0000676	Chr01	31855176	31855276	31855276	+
1000047	TSS	EVM0000676	Chr01	31857418	31857676	31857676	+
1000048	TTS	EVM0000676	Chr01	31874705	31877782	31874705	+
1000049	TSS	EVM0000706	Chr01	12179604	12179714	12179604	-
1000050	TTS	EVM0000706	Chr01	12175229	12175617	12175617	-
1000051	TSS	EVM0000722	Chr01	31234052	31234199	31234199	+
1000052	TSS	EVM0000722	Chr01	31237853	31238530	31238530	+
1000053	TTS	EVM0000722	Chr01	31247269	31248352	31247269	+
1000054	TSS	EVM0000789	Chr01	4539251	4539452	4539251	-
1000055	TTS	EVM0000789	Chr01	4533332	4533914	4533914	-
1000056	TSS	EVM0000834	Chr01	25231735	25231794	25231794	+
1000057	TTS	EVM0000834	Chr01	25241263	25242286	25241263	+
1000058	TSS	EVM0000853	Chr01	10574829	10574935	10574829	-
1000059	TTS	EVM0000853	Chr01	10568896	10569992	10569992	-
1000060	TSS	EVM0000891	Chr01	24030145	24030217	24030217	+
1000061	TSS	EVM0000891	Chr01	24030897	24031318	24031318	+
1000062	TSS	EVM0000891	Chr01	24032766	24033106	24033106	+
1000063	TTS	EVM0000891	Chr01	24033278	24033371	24033278	+
1000064	TSS	EVM0000905	Chr01	35832099	35832623	35832099	-
1000065	TTS	EVM0000905	Chr01	35787730	35787995	35787995	-
1000066	TSS	EVM0000979	Chr01	18213959	18214242	18213959	-
1000067	TTS	EVM0000979	Chr01	18173217	18174735	18174735	-
1000068	TSS	EVM0001112	Chr01	24514977	24514989	24514977	-
1000069	TTS	EVM0001112	Chr01	24512188	24512253	24512253	-
1000070	TSS	EVM0001153	Chr01	15589282	15589453	15589282	-
1000071	TTS	EVM0001153	Chr01	15567757	15568279	15568279	-
1000072	TSS	EVM0001191	Chr01	20950146	20950277	20950146	-
1000073	TTS	EVM0001191	Chr01	20934429	20935125	20935125	-
1000074	TSS	EVM0001200	Chr01	21571265	21571590	21571590	+
1000075	TTS	EVM0001200	Chr01	21572319	21573492	21572319	+
1000076	TSS	EVM0001236	Chr01	4735757	4735841	4735841	+
1000077	TTS	EVM0001236	Chr01	4747230	4747486	4747230	+
1000078	TSS	EVM0001240	Chr01	11528614	11529263	11529263	+
1000079	TTS	EVM0001240	Chr01	11542070	11543627	11542070	+
1000080	TSS	EVM0001249	Chr01	11966856	11966888	11966888	+
1000081	TTS	EVM0001249	Chr01	11972249	11972447	11972249	+
1000082	TSS	EVM0001280	Chr01	25344827	25344977	25344827	-
1000083	TTS	EVM0001280	Chr01	25331603	25332288	25332288	-
1000084	TSS	EVM0001283	Chr01	17215360	17215576	17215576	+
1000085	TTS	EVM0001283	Chr01	17233786	17235134	17233786	+
1000086	TSS	EVM0001315	Chr01	18354	18394	18354	-
1000087	TTS	EVM0001315	Chr01	15570	15833	15833	-
1000088	TSS	EVM0001349	Chr01	30654405	30654577	30654405	-
1000089	TTS	EVM0001349	Chr01	30653435	30653724	30653724	-
1000090	TSS	EVM0001359	Chr01	15217430	15217616	15217616	+
1000091	TSS	EVM0001359	Chr01	15219746	15220175	15220175	+
1000092	TSS	EVM0001359	Chr01	15222585	15222708	15222708	+
1000093	TTS	EVM0001359	Chr01	15217077	15217222	15217077	+
1000094	TTS	EVM0001359	Chr01	15214684	15215369	15214684	+
1000095	TSS	EVM0001391	Chr01	12061134	12061371	12061371	+
1000096	TSS	EVM0001391	Chr01	12063785	12064053	12064053	+
1000097	TTS	EVM0001391	Chr01	12067259	12067884	12067259	+
1000098	TSS	EVM0001413	Chr01	34370415	34370483	34370415	-
1000099	TTS	EVM0001413	Chr01	34365258	34365634	34365634	-
1000100	TTS	EVM0001413	Chr01	34366139	34366557	34366557	-
1000101	TTS	EVM0001413	Chr01	34366189	34366746	34366746	-
1000102	TTS	EVM0001413	Chr01	34368211	34368840	34368840	-
1000103	TSS	EVM0001456	Chr01	23456653	23456824	23456824	+
1000104	TTS	EVM0001456	Chr01	23459531	23460456	23459531	+
1000105	AE	EVM0001456	Chr01	23459284	23459416	23459284-23459416	+
1000106	AE	EVM0001456	Chr01	23458821	23459416	23458821-23459416	+
1000107	TSS	EVM0001465	Chr01	14467396	14467641	14467396	-
1000108	TTS	EVM0001465	Chr01	14455631	14458703	14458703	-
1000109	TSS	EVM0001476	Chr01	18414965	18415156	18414965	-
1000110	TTS	EVM0001476	Chr01	18392851	18393741	18393741	-
1000111	AE	EVM0001476	Chr01	18407714	18407760	18407714-18407760	-
1000112	AE	EVM0001476	Chr01	18407714	18407820	18407714-18407820	-
1000113	TSS	EVM0001487	Chr01	23627219	23627268	23627268	+
1000114	TTS	EVM0001487	Chr01	23635325	23635452	23635325	+
1000115	TSS	EVM0001502	Chr01	38058087	38058272	38058272	+
1000116	TTS	EVM0001502	Chr01	38059546	38059614	38059546	+
1000117	TSS	EVM0001542	Chr01	8025275	8025360	8025275	-
1000118	TSS	EVM0001542	Chr01	8024407	8024438	8024407	-
1000119	TTS	EVM0001542	Chr01	8013413	8015100	8015100	-
1000120	TSS	EVM0001617	Chr01	25384573	25385423	25384573	-
1000121	TTS	EVM0001617	Chr01	25380241	25381779	25381779	-
1000122	TSS	EVM0001624	Chr01	11425372	11425440	11425440	+
1000123	TTS	EVM0001624	Chr01	11425718	11426428	11425718	+
1000124	TSS	EVM0001627	Chr01	11380610	11380774	11380774	+
1000125	TTS	EVM0001627	Chr01	11391420	11393846	11391420	+
1000126	TSS	EVM0001689	Chr01	18172322	18172353	18172322	-
1000127	TTS	EVM0001689	Chr01	18167786	18169878	18169878	-
1000128	TSS	EVM0001723	Chr01	27163782	27164053	27163782	-
1000129	TTS	EVM0001723	Chr01	27150346	27150582	27150582	-
1000130	TSS	EVM0001726	Chr01	31465620	31465738	31465620	-
1000131	TTS	EVM0001726	Chr01	31464570	31465472	31465472	-
1000132	TSS	EVM0001732	Chr01	5539883	5539958	5539883	-
1000133	TTS	EVM0001732	Chr01	5538054	5538302	5538302	-
1000134	TSS	EVM0001747	Chr01	24391872	24391969	24391872	-
1000135	TTS	EVM0001747	Chr01	24318966	24319116	24319116	-
1000136	TSS	EVM0001751	Chr01	12124633	12124847	12124847	+
1000137	TSS	EVM0001751	Chr01	12127947	12128244	12128244	+
1000138	TSS	EVM0001751	Chr01	12128828	12129083	12129083	+
1000139	TTS	EVM0001751	Chr01	12131401	12131777	12131401	+
1000140	TSS	EVM0001804	Chr01	14517868	14517870	14517868	-
1000141	TTS	EVM0001804	Chr01	14514588	14514667	14514667	-
1000142	TSS	EVM0001898	Chr01	30300206	30300562	30300206	-
1000143	TTS	EVM0001898	Chr01	30278930	30281175	30281175	-
1000144	SKIP_ON	EVM0001898	Chr01	30291323	30291439	30287560,30291323-30291439,30291784	-
1000145	SKIP_OFF	EVM0001898	Chr01	30291323	30291439	3028756030291780	-
1000146	TSS	EVM0001900	Chr01	11612361	11612669	11612669	+
1000147	TTS	EVM0001900	Chr01	11617083	11618210	11617083	+
1000148	XSKIP_ON	EVM0001900	Chr01	11614686	11614755	11614524,11614686-11614755,11614862	+
1000149	XSKIP_OFF	EVM0001900	Chr01	11614686	11614755	1161448411614920	+
1000150	TSS	EVM0001912	Chr01	33291185	33291238	33291238	+
1000151	TSS	EVM0001912	Chr01	33304487	33305347	33305347	+
1000152	TSS	EVM0001912	Chr01	33306145	33306742	33306742	+
1000153	TTS	EVM0001912	Chr01	33310226	33311775	33310226	+
1000154	TSS	EVM0002035	Chr01	10488445	10488633	10488445	-
1000155	TTS	EVM0002035	Chr01	10481691	10482259	10482259	-
1000156	TSS	EVM0002041	Chr01	18697424	18697590	18697590	+
1000157	TTS	EVM0002041	Chr01	18705160	18706221	18705160	+
1000158	XSKIP_ON	EVM0002041	Chr01	18698019	18698170	18697590,18698019-18698170,18700728	+
1000159	XSKIP_OFF	EVM0002041	Chr01	18698019	18698170	1869759018700720	+
1000160	SKIP_ON	EVM0002041	Chr01	18698019	18698170	18697590,18698019-18698170,18700725	+
1000161	SKIP_OFF	EVM0002041	Chr01	18698019	18698170	1869759018700720	+
1000162	SKIP_ON	EVM0002041	Chr01	18698019	18698170	18697590,18698019-18698170,18700728	+
1000163	SKIP_OFF	EVM0002041	Chr01	18698019	18698170	1869759018700720	+
1000164	XSKIP_ON	EVM0002041	Chr01	18698019	18698170	18697590,18698019-18698170,18700725	+
1000165	XSKIP_OFF	EVM0002041	Chr01	18698019	18698170	1869759018700720	+
1000166	TSS	EVM0002080	Chr01	37944995	37945141	37945141	+
1000167	TTS	EVM0002080	Chr01	37957388	37957578	37957388	+
1000168	TSS	EVM0002103	Chr01	11450400	11450533	11450533	+
1000169	TSS	EVM0002103	Chr01	11453333	11453674	11453674	+
1000170	TTS	EVM0002103	Chr01	11454179	11455467	11454179	+
1000171	TSS	EVM0002118	Chr01	11902300	11902497	11902497	+
1000172	TTS	EVM0002118	Chr01	11912961	11914035	11912961	+
1000173	TSS	EVM0002119	Chr01	32489166	32489236	32489166	-
1000174	TTS	EVM0002119	Chr01	32479970	32480253	32480253	-
1000175	TSS	EVM0002130	Chr01	34290440	34290503	34290440	-
1000176	TTS	EVM0002130	Chr01	34288435	34288661	34288661	-
1000177	TSS	EVM0002141	Chr01	21349179	21349199	21349179	-
1000178	TTS	EVM0002141	Chr01	21337859	21338053	21338053	-
1000179	TSS	EVM0002143	Chr01	20302558	20302983	20302983	+
1000180	TTS	EVM0002143	Chr01	20310475	20311069	20310475	+
1000181	TSS	EVM0002160	Chr01	18450401	18450575	18450401	-
1000182	TTS	EVM0002160	Chr01	18442491	18443308	18443308	-
1000183	TSS	EVM0002191	Chr01	23482319	23482321	23482321	+
1000184	TTS	EVM0002191	Chr01	23490362	23490478	23490362	+
1000185	TSS	EVM0002193	Chr01	2979841	2979993	2979841	-
1000186	TSS	EVM0002193	Chr01	2960339	2960487	2960339	-
1000187	TTS	EVM0002193	Chr01	2966802	2968317	2968317	-
1000188	XSKIP_ON	EVM0002193	Chr01	2972733	2972903	2972651,2972733-2972903,2972991	-
1000189	XSKIP_OFF	EVM0002193	Chr01	2972733	2972903	29726422972991	-
1000190	TSS	EVM0002265	Chr01	10876693	10876815	10876693	-
1000191	TTS	EVM0002265	Chr01	10870293	10871353	10871353	-
1000192	TSS	EVM0002292	Chr01	30565065	30565167	30565065	-
1000193	TTS	EVM0002292	Chr01	30560612	30561489	30561489	-
1000194	TSS	EVM0002360	Chr01	2461912	2462087	2461912	-
1000195	TTS	EVM0002360	Chr01	2455541	2456428	2456428	-
1000196	TSS	EVM0002384	Chr01	19325187	19326301	19325187	-
1000197	TTS	EVM0002384	Chr01	19318090	19324714	19324714	-
1000198	TSS	EVM0002398	Chr01	16708038	16709145	16708038	-
1000199	TTS	EVM0002398	Chr01	16698137	16699185	16699185	-
1000200	TSS	EVM0002438	Chr01	37772840	37773072	37772840	-
1000201	TTS	EVM0002438	Chr01	37762228	37765073	37765073	-
1000202	TSS	EVM0002458	Chr01	26416688	26416895	26416895	+
1000203	TTS	EVM0002458	Chr01	26422688	26424292	26422688	+
1000204	TSS	EVM0002497	Chr01	17746104	17746291	17746104	-
1000205	TTS	EVM0002497	Chr01	17702526	17705520	17705520	-
1000206	TTS	EVM0002497	Chr01	17712609	17712881	17712881	-
1000207	TSS	EVM0002515	Chr01	31574009	31574151	31574009	-
1000208	TTS	EVM0002515	Chr01	31570057	31570186	31570186	-
1000209	TSS	EVM0002541	Chr01	36848518	36848580	36848518	-
1000210	TTS	EVM0002541	Chr01	36842600	36844700	36844700	-
1000211	TSS	EVM0002573	Chr01	16192072	16192249	16192249	+
1000212	TTS	EVM0002573	Chr01	16245511	16247120	16245511	+
1000213	TSS	EVM0002589	Chr01	40201205	40201307	40201205	-
1000214	TTS	EVM0002589	Chr01	40189014	40189096	40189096	-
1000215	TSS	EVM0002595	Chr01	40151086	40151432	40151086	-
1000216	TTS	EVM0002595	Chr01	40134746	40135381	40135381	-
1000217	TSS	EVM0002642	Chr01	17195833	17195948	17195948	+
1000218	TTS	EVM0002642	Chr01	17205450	17207577	17205450	+
1000219	AE	EVM0002642	Chr01	17203953	17204079	17203953-17204079	+
1000220	AE	EVM0002642	Chr01	17203953	17204058	17203953-17204058	+
1000221	TSS	EVM0002680	Chr01	31200644	31201489	31201489	+
1000222	TTS	EVM0002680	Chr01	31205587	31206992	31205587	+
1000223	TSS	EVM0002766	Chr01	32954569	32954716	32954569	-
1000224	TTS	EVM0002766	Chr01	32925684	32928087	32928087	-
1000225	TTS	EVM0002766	Chr01	32925704	32926818	32926818	-
1000226	AE	EVM0002766	Chr01	32931031	32931107	32931031-32931107	-
1000227	AE	EVM0002766	Chr01	32931061	32931107	32931061-32931107	-
1000228	TSS	EVM0002981	Chr01	14580877	14581471	14580877	-
1000229	TTS	EVM0002981	Chr01	14566297	14568385	14568385	-
1000230	TSS	EVM0002995	Chr01	25315036	25315429	25315429	+
1000231	TTS	EVM0002995	Chr01	25320545	25320996	25320545	+
1000232	TSS	EVM0003028	Chr01	10674634	10674667	10674667	+
1000233	TTS	EVM0003028	Chr01	10688314	10691264	10688314	+
1000234	TSS	EVM0003066	Chr01	23643269	23643352	23643269	-
1000235	TTS	EVM0003066	Chr01	23637871	23637983	23637983	-
1000236	TSS	EVM0003124	Chr01	32924412	32924662	32924412	-
1000237	TTS	EVM0003124	Chr01	32872002	32872149	32872149	-
1000238	TSS	EVM0003143	Chr01	20519846	20520002	20519846	-
1000239	TTS	EVM0003143	Chr01	20511609	20513019	20513019	-
1000240	TSS	EVM0003147	Chr01	40700587	40700923	40700587	-
1000241	TTS	EVM0003147	Chr01	40699983	40700087	40700087	-
1000242	TSS	EVM0003153	Chr01	26625987	26626188	26625987	-
1000243	TTS	EVM0003153	Chr01	26625539	26625564	26625564	-
1000244	TSS	EVM0003281	Chr01	36347229	36347500	36347229	-
1000245	TSS	EVM0003281	Chr01	36328410	36328504	36328410	-
1000246	TTS	EVM0003281	Chr01	36322636	36323745	36323745	-
1000247	TSS	EVM0003306	Chr01	8139061	8139137	8139061	-
1000248	TTS	EVM0003306	Chr01	8091053	8091815	8091815	-
1000249	TSS	EVM0003320	Chr01	11843771	11843923	11843923	+
1000250	TSS	EVM0003320	Chr01	11844098	11844221	11844221	+
1000251	TTS	EVM0003320	Chr01	11844328	11844489	11844328	+
1000252	TSS	EVM0003382	Chr01	14686596	14686694	14686596	-
1000253	TTS	EVM0003382	Chr01	14676776	14676858	14676858	-
1000254	TSS	EVM0003481	Chr01	39529795	39529987	39529795	-
1000255	TTS	EVM0003481	Chr01	39408621	39410268	39410268	-
1000256	TSS	EVM0003520	Chr01	12073033	12073078	12073033	-
1000257	TTS	EVM0003520	Chr01	12069026	12069137	12069137	-
1000258	TSS	EVM0003527	Chr01	2613740	2613956	2613956	+
1000259	TTS	EVM0003527	Chr01	2626647	2627216	2626647	+
1000260	TTS	EVM0003527	Chr01	2626644	2627216	2626644	+
1000261	TSS	EVM0003539	Chr01	596254	596365	596365	+
1000262	TTS	EVM0003539	Chr01	597979	598084	597979	+
1000263	TSS	EVM0003555	Chr01	37904515	37904618	37904618	+
1000264	TTS	EVM0003555	Chr01	37908225	37908449	37908225	+
1000265	AE	EVM0003555	Chr01	37907537	37907661	37907537-37907661	+
1000266	AE	EVM0003555	Chr01	37907537	37907639	37907537-37907639	+
1000267	TSS	EVM0003558	Chr01	22224344	22224403	22224344	-
1000268	TTS	EVM0003558	Chr01	22174192	22174325	22174325	-
1000269	TSS	EVM0003568	Chr01	34282271	34282365	34282271	-
1000270	TTS	EVM0003568	Chr01	34278247	34278444	34278444	-
1000271	TSS	EVM0003595	Chr01	32504871	32505098	32505098	+
1000272	TTS	EVM0003595	Chr01	32531277	32532600	32531277	+
1000273	SKIP_ON	EVM0003595	Chr01	32523133	32523372	32522809,32523133-32523372,32524735	+
1000274	SKIP_OFF	EVM0003595	Chr01	32523133	32523372	3252280932524730	+
1000275	TSS	EVM0003742	Chr01	21209173	21209252	21209252	+
1000276	TSS	EVM0003742	Chr01	21213392	21213640	21213640	+
1000277	TTS	EVM0003742	Chr01	21214044	21214169	21214044	+
1000278	TSS	EVM0003753	Chr01	4573262	4573316	4573316	+
1000279	TTS	EVM0003753	Chr01	4577655	4577825	4577655	+
1000280	TSS	EVM0003771	Chr01	3065277	3065390	3065390	+
1000281	TTS	EVM0003771	Chr01	3067326	3067446	3067326	+
1000282	TSS	EVM0003794	Chr01	27557429	27557549	27557549	+
1000283	TTS	EVM0003794	Chr01	27559150	27559246	27559150	+
1000284	TSS	EVM0003918	Chr01	5261863	5261999	5261863	-
1000285	TTS	EVM0003918	Chr01	5245941	5246039	5246039	-
1000286	TSS	EVM0003919	Chr01	31233252	31233586	31233252	-
1000287	TTS	EVM0003919	Chr01	31220349	31220810	31220810	-
1000288	TSS	EVM0003941	Chr01	33356655	33356900	33356900	+
1000289	TTS	EVM0003941	Chr01	33410889	33410957	33410889	+
1000290	TSS	EVM0004028	Chr01	8844036	8844180	8844036	-
1000291	TTS	EVM0004028	Chr01	8773359	8775811	8775811	-
1000292	TTS	EVM0004028	Chr01	8773359	8775617	8775617	-
1000293	TTS	EVM0004028	Chr01	8773359	8775685	8775685	-
1000294	AE	EVM0004028	Chr01	8776290	8776375	8776290-8776375	-
1000295	AE	EVM0004028	Chr01	8776290	8776426	8776290-8776426	-
1000296	AE	EVM0004028	Chr01	8788338	8788513	8788338-8788513	-
1000297	AE	EVM0004028	Chr01	8788338	8788570	8788338-8788570	-
1000298	TSS	EVM0004033	Chr01	16361145	16361238	16361145	-
1000299	TSS	EVM0004033	Chr01	16365645	16365682	16365645	-
1000300	TTS	EVM0004033	Chr01	16360637	16360988	16360988	-
1000301	TSS	EVM0004054	Chr01	22278156	22278659	22278659	+
1000302	TTS	EVM0004054	Chr01	22281504	22282249	22281504	+
1000303	TSS	EVM0004077	Chr01	9178454	9178489	9178454	-
1000304	TTS	EVM0004077	Chr01	9172490	9172674	9172674	-
1000305	TSS	EVM0004102	Chr01	28885263	28885295	28885295	+
1000306	TTS	EVM0004102	Chr01	28891478	28892656	28891478	+
1000307	TSS	EVM0004181	Chr01	36911743	36911790	36911790	+
1000308	TTS	EVM0004181	Chr01	36914747	36916347	36914747	+
1000309	TSS	EVM0004232	Chr01	3931992	3932196	3931992	-
1000310	TTS	EVM0004232	Chr01	3921171	3921490	3921490	-
1000311	TSS	EVM0004247	Chr01	18369402	18369530	18369530	+
1000312	TTS	EVM0004247	Chr01	18370653	18371906	18370653	+
1000313	TSS	EVM0004331	Chr01	19023400	19023571	19023571	+
1000314	TTS	EVM0004331	Chr01	19027668	19027920	19027668	+
1000315	TSS	EVM0004360	Chr01	6457393	6457530	6457393	-
1000316	TTS	EVM0004360	Chr01	6432912	6435766	6435766	-
1000317	TSS	EVM0004510	Chr01	31371526	31371629	31371526	-
1000318	TTS	EVM0004510	Chr01	31367481	31368982	31368982	-
1000319	TSS	EVM0004514	Chr01	16318184	16318365	16318365	+
1000320	TTS	EVM0004514	Chr01	16353705	16355113	16353705	+
1000321	TSS	EVM0004529	Chr01	15567149	15567347	15567149	-
1000322	TTS	EVM0004529	Chr01	15565774	15566162	15566162	-
1000323	TSS	EVM0004546	Chr01	10661513	10661725	10661725	+
1000324	TTS	EVM0004546	Chr01	10670035	10670616	10670035	+
1000325	AE	EVM0004546	Chr01	10664685	10664859	10664685-10664859	+
1000326	AE	EVM0004546	Chr01	10664655	10664859	10664655-10664859	+
1000327	TSS	EVM0004554	Chr01	18429822	18430033	18430033	+
1000328	TTS	EVM0004554	Chr01	18439804	18440628	18439804	+
1000329	TSS	EVM0004556	Chr01	38740369	38740441	38740441	+
1000330	TTS	EVM0004556	Chr01	38745211	38746021	38745211	+
1000331	TSS	EVM0004602	Chr01	89338	89420	89420	+
1000332	TSS	EVM0004602	Chr01	90095	90158	90158	+
1000333	TTS	EVM0004602	Chr01	97046	98628	97046	+
1000334	XSKIP_ON	EVM0004602	Chr01	96711	96775	96486,96711-96775,97024	+
1000335	XSKIP_OFF	EVM0004602	Chr01	96711	96775	9648697046	+
1000336	TSS	EVM0004669	Chr01	31712499	31712647	31712647	+
1000337	TTS	EVM0004669	Chr01	31717172	31717866	31717172	+
1000338	TSS	EVM0004714	Chr01	34469962	34470071	34469962	-
1000339	TTS	EVM0004714	Chr01	34463767	34465320	34465320	-
1000340	TSS	EVM0004720	Chr01	16471264	16471313	16471264	-
1000341	TTS	EVM0004720	Chr01	16462017	16462113	16462113	-
1000342	TSS	EVM0004725	Chr01	38165122	38165319	38165122	-
1000343	TTS	EVM0004725	Chr01	38132198	38134103	38134103	-
1000344	TSS	EVM0004748	Chr01	11347525	11347649	11347649	+
1000345	TTS	EVM0004748	Chr01	11357949	11358910	11357949	+
1000346	TSS	EVM0004846	Chr01	14509287	14509426	14509287	-
1000347	TTS	EVM0004846	Chr01	14507274	14508110	14508110	-
1000348	TSS	EVM0004854	Chr01	22486286	22486414	22486286	-
1000349	TTS	EVM0004854	Chr01	22477777	22478349	22478349	-
1000350	TSS	EVM0004859	Chr01	23800920	23801278	23801278	+
1000351	TTS	EVM0004859	Chr01	23804314	23804903	23804314	+
1000352	TSS	EVM0004880	Chr01	8641249	8641409	8641249	-
1000353	TTS	EVM0004880	Chr01	8634371	8634571	8634571	-
1000354	TSS	EVM0004890	Chr01	8185062	8187228	8187228	+
1000355	TTS	EVM0004890	Chr01	8229011	8229550	8229011	+
1000356	TSS	EVM0004899	Chr01	19856269	19856573	19856269	-
1000357	TTS	EVM0004899	Chr01	19854558	19854864	19854864	-
1000358	TSS	EVM0004906	Chr01	10422872	10423285	10422872	-
1000359	TTS	EVM0004906	Chr01	10391056	10393621	10393621	-
1000360	TSS	EVM0004924	Chr01	23513494	23513512	23513512	+
1000361	TTS	EVM0004924	Chr01	23514610	23515563	23514610	+
1000362	TSS	EVM0004930	Chr01	27729034	27730114	27729034	-
1000363	TTS	EVM0004930	Chr01	27705915	27705921	27705921	-
1000364	TSS	EVM0004957	Chr01	11948085	11948403	11948403	+
1000365	TTS	EVM0004957	Chr01	11959038	11960005	11959038	+
1000366	TSS	EVM0004979	Chr01	10574970	10575126	10575126	+
1000367	TSS	EVM0004979	Chr01	10579107	10580022	10580022	+
1000368	TTS	EVM0004979	Chr01	10583830	10585087	10583830	+
1000369	TSS	EVM0005025	Chr01	19743074	19743434	19743434	+
1000370	TTS	EVM0005025	Chr01	19745793	19746737	19745793	+
1000371	TSS	EVM0005064	Chr01	33205605	33205794	33205605	-
1000372	TTS	EVM0005064	Chr01	33044156	33044786	33044786	-
1000373	TSS	EVM0005091	Chr01	23870276	23870661	23870661	+
1000374	TTS	EVM0005091	Chr01	23882504	23882971	23882504	+
1000375	TSS	EVM0005095	Chr01	3602726	3603131	3602726	-
1000376	TTS	EVM0005095	Chr01	3590259	3594476	3594476	-
1000377	TSS	EVM0005104	Chr01	12422394	12422525	12422394	-
1000378	TTS	EVM0005104	Chr01	12413702	12414412	12414412	-
1000379	SKIP_ON	EVM0005104	Chr01	12419514	12419573	12416764,12419514-12419573,12420826	-
1000380	SKIP_OFF	EVM0005104	Chr01	12419514	12419573	1241676412420820	-
1000381	TSS	EVM0005156	Chr01	24150412	24150524	24150412	-
1000382	TTS	EVM0005156	Chr01	24140908	24142111	24142111	-
1000383	TSS	EVM0005174	Chr01	21167576	21167673	21167673	+
1000384	TTS	EVM0005174	Chr01	21173238	21173287	21173238	+
1000385	TSS	EVM0005328	Chr01	18138476	18138679	18138476	-
1000386	TSS	EVM0005328	Chr01	18120134	18120416	18120134	-
1000387	TTS	EVM0005328	Chr01	18097623	18098039	18098039	-
1000388	TSS	EVM0005331	Chr01	2453921	2454178	2453921	-
1000389	TTS	EVM0005331	Chr01	2437338	2439143	2439143	-
1000390	TSS	EVM0005356	Chr01	38781435	38781544	38781435	-
1000391	TTS	EVM0005356	Chr01	38752944	38754679	38754679	-
1000392	TSS	EVM0005357	Chr01	14687917	14687982	14687982	+
1000393	TSS	EVM0005357	Chr01	14687917	14688362	14688362	+
1000394	TTS	EVM0005357	Chr01	14692286	14693658	14692286	+
1000395	TSS	EVM0005358	Chr01	2470563	2470675	2470675	+
1000396	TTS	EVM0005358	Chr01	2481541	2481913	2481541	+
1000397	TSS	EVM0005361	Chr01	20204929	20205145	20204929	-
1000398	TTS	EVM0005361	Chr01	20172488	20174020	20174020	-
1000399	TTS	EVM0005361	Chr01	20176572	20177905	20177905	-
1000400	TSS	EVM0005382	Chr01	20358556	20358622	20358622	+
1000401	TTS	EVM0005382	Chr01	20363530	20363755	20363530	+
1000402	TSS	EVM0005430	Chr01	21222568	21223546	21222568	-
1000403	TTS	EVM0005430	Chr01	21221108	21221271	21221271	-
1000404	TSS	EVM0005467	Chr01	38072577	38072615	38072577	-
1000405	TTS	EVM0005467	Chr01	38071863	38071971	38071971	-
1000406	TSS	EVM0005506	Chr01	12451977	12452026	12452026	+
1000407	TTS	EVM0005506	Chr01	12467875	12468849	12467875	+
1000408	TSS	EVM0005532	Chr01	9292714	9293078	9292714	-
1000409	TTS	EVM0005532	Chr01	9263983	9263999	9263999	-
1000410	TSS	EVM0005537	Chr01	3840844	3841107	3841107	+
1000411	TTS	EVM0005537	Chr01	3850170	3851593	3850170	+
1000412	TSS	EVM0005633	Chr01	5283834	5283995	5283995	+
1000413	TSS	EVM0005633	Chr01	5285972	5286595	5286595	+
1000414	TSS	EVM0005633	Chr01	5292785	5293231	5293231	+
1000415	TTS	EVM0005633	Chr01	5293515	5294745	5293515	+
1000416	TSS	EVM0005678	Chr01	8714395	8714550	8714395	-
1000417	TTS	EVM0005678	Chr01	8711728	8711844	8711844	-
1000418	TSS	EVM0005690	Chr01	4992616	4992775	4992616	-
1000419	TTS	EVM0005690	Chr01	4980732	4982444	4982444	-
1000420	TSS	EVM0005747	Chr01	23554359	23554448	23554448	+
1000421	TTS	EVM0005747	Chr01	23592814	23592975	23592814	+
1000422	TSS	EVM0005768	Chr01	29033876	29034244	29033876	-
1000423	TTS	EVM0005768	Chr01	29019522	29020644	29020644	-
1000424	TSS	EVM0005802	Chr01	19741835	19742153	19741835	-
1000425	TTS	EVM0005802	Chr01	19716790	19719906	19719906	-
1000426	SKIP_ON	EVM0005802	Chr01	19731752	19731811	19730086,19731752-19731811,19732184	-
1000427	SKIP_OFF	EVM0005802	Chr01	19731752	19731811	1973008619732180	-
1000428	XSKIP_ON	EVM0005802	Chr01	19731752	19731811	19730083,19731752-19731811,19732184	-
1000429	XSKIP_OFF	EVM0005802	Chr01	19731752	19731811	1973008619732180	-
1000430	TSS	EVM0005817	Chr01	39889586	39889692	39889692	+
1000431	TTS	EVM0005817	Chr01	40038648	40038925	40038648	+
1000432	TSS	EVM0005830	Chr01	14646622	14646730	14646730	+
1000433	TTS	EVM0005830	Chr01	14661557	14665480	14661557	+
1000434	SKIP_ON	EVM0005830	Chr01	14655326	14655364	14653542,14655326-14655364,14655823	+
1000435	SKIP_OFF	EVM0005830	Chr01	14655326	14655364	1465354214655820	+
1000436	TSS	EVM0005935	Chr01	20961794	20961973	20961794	-
1000437	TTS	EVM0005935	Chr01	20959796	20960792	20960792	-
1000438	TSS	EVM0005945	Chr01	36283112	36283287	36283287	+
1000439	TTS	EVM0005945	Chr01	36289625	36290307	36289625	+
1000440	TSS	EVM0006037	Chr01	8768972	8769127	8768972	-
1000441	TTS	EVM0006037	Chr01	8759523	8760748	8760748	-
1000442	TTS	EVM0006037	Chr01	8764460	8764780	8764780	-
1000443	TSS	EVM0006160	Chr01	31726553	31726578	31726578	+
1000444	TTS	EVM0006160	Chr01	31728759	31728869	31728759	+
1000445	TSS	EVM0006166	Chr01	25327312	25329459	25327312	-
1000446	TTS	EVM0006166	Chr01	25323170	25324438	25324438	-
1000447	TTS	EVM0006166	Chr01	25323170	25325681	25325681	-
1000448	AE	EVM0006166	Chr01	25327312	25327557	25327312-25327557	-
1000449	AE	EVM0006166	Chr01	25327312	25327473	25327312-25327473	-
1000450	TSS	EVM0006179	Chr01	19980892	19981064	19981064	+
1000451	TTS	EVM0006179	Chr01	19993386	19995579	19993386	+
1000452	TSS	EVM0006182	Chr01	8680128	8680717	8680717	+
1000453	TTS	EVM0006182	Chr01	8689772	8690835	8689772	+
1000454	SKIP_ON	EVM0006182	Chr01	8685617	8685767	8684647,8685617-8685767,8686793	+
1000455	SKIP_OFF	EVM0006182	Chr01	8685617	8685767	86846478686793	+
1000456	IR_ON	EVM0006182	Chr01	8686941	8688747	8686793-8688812	+
1000457	IR_OFF	EVM0006182	Chr01	8686941	8688747	8686793-8686941,8688747-8688812	+
1000458	TSS	EVM0006224	Chr01	8649402	8649562	8649402	-
1000459	TTS	EVM0006224	Chr01	8644930	8646878	8646878	-
1000460	TSS	EVM0006258	Chr01	38182829	38183032	38182829	-
1000461	TTS	EVM0006258	Chr01	38166552	38166952	38166952	-
1000462	TSS	EVM0006298	Chr01	20527593	20527866	20527866	+
1000463	TTS	EVM0006298	Chr01	20531964	20533314	20531964	+
1000464	TSS	EVM0006327	Chr01	19978385	19978538	19978385	-
1000465	TTS	EVM0006327	Chr01	19942797	19945164	19945164	-
1000466	SKIP_ON	EVM0006327	Chr01	19947318	19947404	19946880,19947318-19947404,19947772	-
1000467	SKIP_OFF	EVM0006327	Chr01	19947318	19947404	1994688019947770	-
1000468	TSS	EVM0006374	Chr01	23835159	23835285	23835159	-
1000469	TTS	EVM0006374	Chr01	23823274	23824516	23824516	-
1000470	TTS	EVM0006374	Chr01	23830947	23831810	23831810	-
1000471	TSS	EVM0006489	Chr01	421079	421163	421079	-
1000472	TTS	EVM0006489	Chr01	412975	413769	413769	-
1000473	TSS	EVM0006503	Chr01	24160512	24160598	24160598	+
1000474	TTS	EVM0006503	Chr01	24178606	24181503	24178606	+
1000475	TSS	EVM0006559	Chr01	10527329	10527523	10527329	-
1000476	TTS	EVM0006559	Chr01	10509939	10514118	10514118	-
1000477	TSS	EVM0006607	Chr01	14479629	14480057	14480057	+
1000478	TTS	EVM0006607	Chr01	14490438	14491583	14490438	+
1000479	TSS	EVM0006656	Chr01	20684297	20684314	20684314	+
1000480	TTS	EVM0006656	Chr01	20691733	20691822	20691733	+
1000481	TSS	EVM0006685	Chr01	16531826	16532132	16531826	-
1000482	TTS	EVM0006685	Chr01	16503991	16506401	16506401	-
1000483	TSS	EVM0006771	Chr01	20477205	20477350	20477350	+
1000484	TTS	EVM0006771	Chr01	20487645	20490143	20487645	+
1000485	TSS	EVM0006816	Chr01	37990048	37990180	37990180	+
1000486	TTS	EVM0006816	Chr01	38001579	38002405	38001579	+
1000487	TSS	EVM0006884	Chr01	10792856	10793162	10792856	-
1000488	TSS	EVM0006884	Chr01	10793026	10793162	10793026	-
1000489	TTS	EVM0006884	Chr01	10787982	10788069	10787982	+
1000490	TSS	EVM0006896	Chr01	22751463	22751529	22751463	-
1000491	TTS	EVM0006896	Chr01	22743373	22744313	22744313	-
1000492	TSS	EVM0006953	Chr01	20585892	20585953	20585892	-
1000493	TSS	EVM0006953	Chr01	20585896	20585953	20585896	-
1000494	TTS	EVM0006953	Chr01	20578815	20582504	20582504	-
1000495	TSS	EVM0006968	Chr01	34330738	34330860	34330738	-
1000496	TTS	EVM0006968	Chr01	34321046	34321167	34321167	-
1000497	TSS	EVM0007001	Chr01	4699210	4699396	4699396	+
1000498	TTS	EVM0007001	Chr01	4700034	4700142	4700034	+
1000499	TSS	EVM0007008	Chr01	16935267	16935546	16935546	+
1000500	TTS	EVM0007008	Chr01	16938685	16939817	16938685	+
1000501	AE	EVM0007008	Chr01	16935667	16935700	16935667-16935700	+
1000502	AE	EVM0007008	Chr01	16935649	16935700	16935649-16935700	+
1000503	TSS	EVM0007058	Chr01	11524434	11524601	11524434	-
1000504	TTS	EVM0007058	Chr01	11520491	11520789	11520789	-
1000505	TSS	EVM0007069	Chr01	4150576	4151018	4150576	-
1000506	TSS	EVM0007069	Chr01	4148502	4148570	4148502	-
1000507	TTS	EVM0007069	Chr01	4141610	4143701	4143701	-
1000508	TSS	EVM0007160	Chr01	3580657	3580749	3580749	+
1000509	TTS	EVM0007160	Chr01	3583337	3583476	3583337	+
1000510	TSS	EVM0007170	Chr01	9474262	9474318	9474262	-
1000511	TTS	EVM0007170	Chr01	9446097	9447112	9447112	-
1000512	TSS	EVM0007250	Chr01	22763326	22763354	22763354	+
1000513	TTS	EVM0007250	Chr01	22786309	22788067	22786309	+
1000514	TSS	EVM0007278	Chr01	16090135	16090225	16090135	-
1000515	TTS	EVM0007278	Chr01	16083382	16083666	16083666	-
1000516	TTS	EVM0007278	Chr01	16087394	16087854	16087854	-
1000517	TSS	EVM0007328	Chr01	1465150	1465205	1465205	+
1000518	TTS	EVM0007328	Chr01	1468321	1468566	1468321	+
1000519	TSS	EVM0007395	Chr01	10553184	10553207	10553184	-
1000520	TTS	EVM0007395	Chr01	10549952	10550269	10550269	-
1000521	TSS	EVM0007412	Chr01	31366165	31366325	31366165	-
1000522	TTS	EVM0007412	Chr01	31344694	31347367	31347367	-
1000523	TTS	EVM0007412	Chr01	31344694	31346821	31346821	-
1000524	TTS	EVM0007412	Chr01	31348642	31349054	31349054	-
1000525	TSS	EVM0007472	Chr01	20700351	20700700	20700351	-
1000526	TTS	EVM0007472	Chr01	20694326	20695207	20695207	-
1000527	TSS	EVM0007583	Chr01	1988439	1988495	1988439	-
1000528	TTS	EVM0007583	Chr01	1975497	1975614	1975614	-
1000529	TTS	EVM0007583	Chr01	1975687	1975856	1975856	-
1000530	TSS	EVM0007610	Chr01	18165843	18166108	18165843	-
1000531	TTS	EVM0007610	Chr01	18146506	18148072	18148072	-
1000532	TSS	EVM0007637	Chr01	10816939	10817546	10817546	+
1000533	TSS	EVM0007637	Chr01	10824817	10825084	10825084	+
1000534	TTS	EVM0007637	Chr01	10829322	10831241	10829322	+
1000535	SKIP_ON	EVM0007637	Chr01	10819512	10819564	10818789,10819512-10819564,10820548	+
1000536	SKIP_OFF	EVM0007637	Chr01	10819512	10819564	1081878910820540	+
1000537	TSS	EVM0007663	Chr01	7455377	7455554	7455377	-
1000538	TTS	EVM0007663	Chr01	7436502	7436609	7436609	-
1000539	TSS	EVM0007678	Chr01	26586779	26586950	26586950	+
1000540	TSS	EVM0007678	Chr01	26591132	26591428	26591428	+
1000541	TTS	EVM0007678	Chr01	26597090	26598154	26597090	+
1000542	MIR_ON	EVM0007678	Chr01	26595228	26596757	26595132-26596872	+
1000543	MIR_OFF	EVM0007678	Chr01	26595228	26596757	26595132-26595228,26595520-26595608,26596757-26596872	+
1000544	TSS	EVM0007701	Chr01	2936421	2936586	2936421	-
1000545	TTS	EVM0007701	Chr01	2917159	2917732	2917732	-
1000546	TSS	EVM0007707	Chr01	8309622	8309774	8309622	-
1000547	TTS	EVM0007707	Chr01	8285522	8289008	8289008	-
1000548	TSS	EVM0007763	Chr01	5721114	5721429	5721429	+
1000549	TTS	EVM0007763	Chr01	5774789	5777796	5774789	+
1000550	TSS	EVM0007818	Chr01	11464419	11464474	11464474	+
1000551	TTS	EVM0007818	Chr01	11506733	11508775	11506733	+
1000552	TSS	EVM0007836	Chr01	16656709	16656721	16656709	-
1000553	TTS	EVM0007836	Chr01	16651706	16651834	16651834	-
1000554	TSS	EVM0007913	Chr01	28982670	28982694	28982670	-
1000555	TTS	EVM0007913	Chr01	28975809	28975935	28975935	-
1000556	TSS	EVM0007937	Chr01	20723571	20723674	20723674	+
1000557	TTS	EVM0007937	Chr01	20723756	20723889	20723756	+
1000558	TSS	EVM0007954	Chr01	29695178	29695783	29695783	+
1000559	TTS	EVM0007954	Chr01	29764109	29768071	29764109	+
1000560	AE	EVM0007954	Chr01	29760578	29760808	29760578-29760808	+
1000561	AE	EVM0007954	Chr01	29760578	29760757	29760578-29760757	+
1000562	XAE	EVM0007954	Chr01	29760578	29760808	29760578-29760808	+
1000563	XAE	EVM0007954	Chr01	29760578	29760757	29760578-29760757	+
1000564	TSS	EVM0007957	Chr01	7489113	7489305	7489113	-
1000565	TTS	EVM0007957	Chr01	7468879	7469968	7469968	-
1000566	TSS	EVM0008023	Chr01	5815611	5816886	5816886	+
1000567	TSS	EVM0008023	Chr01	5815710	5816062	5816062	+
1000568	TTS	EVM0008023	Chr01	5821226	5822149	5821226	+
1000569	TSS	EVM0008029	Chr01	20710400	20710548	20710548	+
1000570	TTS	EVM0008029	Chr01	20711869	20712069	20711869	+
1000571	TSS	EVM0008054	Chr01	4407603	4408845	4408845	+
1000572	TTS	EVM0008054	Chr01	4449962	4450827	4449962	+
1000573	TTS	EVM0008054	Chr01	4431697	4431759	4431697	+
1000574	TSS	EVM0008056	Chr01	32968461	32968545	32968545	+
1000575	TTS	EVM0008056	Chr01	32991128	32992989	32991128	+
1000576	TSS	EVM0008075	Chr01	1926507	1926717	1926717	+
1000577	TTS	EVM0008075	Chr01	1930514	1930742	1930514	+
1000578	TSS	EVM0008134	Chr01	38920528	38920652	38920528	-
1000579	TTS	EVM0008134	Chr01	38862302	38862656	38862656	-
1000580	TSS	EVM0008142	Chr01	3630312	3630470	3630312	-
1000581	TTS	EVM0008142	Chr01	3626069	3626216	3626216	-
1000582	TSS	EVM0008208	Chr01	11267266	11267575	11267575	+
1000583	TTS	EVM0008208	Chr01	11288744	11289886	11288744	+
1000584	TSS	EVM0008234	Chr01	32343304	32343572	32343304	-
1000585	TTS	EVM0008234	Chr01	32336298	32336701	32336701	-
1000586	TSS	EVM0008303	Chr01	13652073	13652153	13652073	-
1000587	TTS	EVM0008303	Chr01	13633922	13634786	13634786	-
1000588	TTS	EVM0008303	Chr01	13633922	13634752	13634752	-
1000589	TSS	EVM0008310	Chr01	362159	363941	362159	-
1000590	TSS	EVM0008310	Chr01	369241	373399	369241	-
1000591	TTS	EVM0008310	Chr01	357927	358097	358097	-
1000592	TSS	EVM0008355	Chr01	15516606	15516691	15516691	+
1000593	TTS	EVM0008355	Chr01	15533257	15536652	15533257	+
1000594	TTS	EVM0008355	Chr01	15533262	15536678	15533262	+
1000595	TSS	EVM0008370	Chr01	12072282	12072355	12072355	+
1000596	TTS	EVM0008370	Chr01	12083853	12086324	12083853	+
1000597	TSS	EVM0008440	Chr01	3352530	3352805	3352530	-
1000598	TTS	EVM0008440	Chr01	3348220	3348249	3348249	-
1000599	TSS	EVM0008470	Chr01	23865398	23865607	23865398	-
1000600	TTS	EVM0008470	Chr01	23858676	23860040	23860040	-
1000601	TSS	EVM0008495	Chr01	16858159	16858555	16858159	-
1000602	TTS	EVM0008495	Chr01	16804125	16805893	16805893	-
1000603	SKIP_ON	EVM0008495	Chr01	16821625	16821651	16819764,16821625-16821651,16822229	-
1000604	SKIP_OFF	EVM0008495	Chr01	16821625	16821651	1681976416822220	-
1000605	AE	EVM0008495	Chr01	16810140	16810223	16810140-16810223	-
1000606	AE	EVM0008495	Chr01	16810119	16810223	16810119-16810223	-
1000607	TSS	EVM0008532	Chr01	30617366	30617396	30617396	+
1000608	TTS	EVM0008532	Chr01	30651263	30653314	30651263	+
1000609	TSS	EVM0008615	Chr01	4998828	4998976	4998976	+
1000610	TTS	EVM0008615	Chr01	5051335	5051388	5051335	+
1000611	TSS	EVM0008635	Chr01	4848799	4848906	4848799	-
1000612	TTS	EVM0008635	Chr01	4838323	4838374	4838374	-
1000613	TSS	EVM0008799	Chr01	17155474	17155645	17155474	-
1000614	TTS	EVM0008799	Chr01	17151665	17152306	17152306	-
1000615	TSS	EVM0008809	Chr01	23496413	23496479	23496479	+
1000616	TTS	EVM0008809	Chr01	23502368	23503665	23502368	+
1000617	TSS	EVM0008814	Chr01	26152164	26152467	26152164	-
1000618	TTS	EVM0008814	Chr01	26145965	26147812	26147812	-
1000619	TSS	EVM0008851	Chr01	11603113	11603873	11603113	-
1000620	TTS	EVM0008851	Chr01	11595760	11597153	11597153	-
1000621	AE	EVM0008851	Chr01	11599130	11599322	11599130-11599322	-
1000622	AE	EVM0008851	Chr01	11599130	11599259	11599130-11599259	-
1000623	TSS	EVM0008874	Chr01	27057693	27057869	27057693	-
1000624	TTS	EVM0008874	Chr01	27052931	27053119	27053119	-
1000625	TSS	EVM0008894	Chr01	24128499	24129080	24129080	+
1000626	TTS	EVM0008894	Chr01	24137556	24138111	24137556	+
1000627	TSS	EVM0008896	Chr01	6698405	6698614	6698405	-
1000628	TTS	EVM0008896	Chr01	6665423	6666507	6666507	-
1000629	MSKIP_ON	EVM0008896	Chr01	6669120	6669429	6667962,6669120-6669215,6669346-6669429,6681109	-
1000630	MSKIP_OFF	EVM0008896	Chr01	6669120	6669429	66679626681109	-
1000631	TSS	EVM0008903	Chr01	23962599	23962770	23962770	+
1000632	TTS	EVM0008903	Chr01	23980560	23981632	23980560	+
1000633	TSS	EVM0008909	Chr01	28915115	28915254	28915115	-
1000634	TTS	EVM0008909	Chr01	28893973	28895151	28895151	-
1000635	TSS	EVM0008929	Chr01	20508178	20508300	20508178	-
1000636	TTS	EVM0008929	Chr01	20497915	20499123	20499123	-
1000637	TSS	EVM0008932	Chr01	11344140	11344231	11344140	-
1000638	TSS	EVM0008932	Chr01	11343094	11343294	11343094	-
1000639	TTS	EVM0008932	Chr01	11324039	11326234	11326234	-
1000640	TSS	EVM0008933	Chr01	19887564	19887885	19887885	+
1000641	TTS	EVM0008933	Chr01	19939315	19941367	19939315	+
1000642	SKIP_ON	EVM0008933	Chr01	19937911	19937946	19936967,19937911-19937946,19939022	+
1000643	SKIP_OFF	EVM0008933	Chr01	19937911	19937946	1993696719939020	+
1000644	IR_ON	EVM0008933	Chr01	19936290	19936568	19936133-19936654	+
1000645	IR_OFF	EVM0008933	Chr01	19936290	19936568	19936133-19936290,19936568-19936654	+
1000646	TSS	EVM0008957	Chr01	25329617	25329672	25329672	+
1000647	TTS	EVM0008957	Chr01	25331469	25331588	25331469	+
1000648	TSS	EVM0009061	Chr01	8698783	8699105	8699105	+
1000649	TTS	EVM0009061	Chr01	8708922	8709300	8708922	+
1000650	TSS	EVM0009080	Chr01	15938866	15938977	15938977	+
1000651	TTS	EVM0009080	Chr01	15948363	15948886	15948363	+
1000652	TSS	EVM0009093	Chr01	3586157	3586344	3586157	-
1000653	TSS	EVM0009093	Chr01	3586166	3586344	3586166	-
1000654	TTS	EVM0009093	Chr01	3585168	3585420	3585420	-
1000655	TSS	EVM0009129	Chr01	21590303	21590551	21590551	+
1000656	TTS	EVM0009129	Chr01	21591813	21592553	21591813	+
1000657	XSKIP_ON	EVM0009129	Chr01	21590874	21590949	21590551,21590874-21590949,21591471	+
1000658	XSKIP_OFF	EVM0009129	Chr01	21590874	21590949	2159055121591420	+
1000657	XSKIP_ON	EVM0009129	Chr01	21590874	21590949	21590551,21590874-21590949,21591471	+
1000659	XSKIP_OFF	EVM0009129	Chr01	21590874	21590949	2159055121591390	+
1000660	AE	EVM0009129	Chr01	21591423	21591539	21591423-21591539	+
1000661	AE	EVM0009129	Chr01	21591393	21591539	21591393-21591539	+
1000662	TSS	EVM0009166	Chr01	21354468	21354538	21354468	-
1000663	TTS	EVM0009166	Chr01	21351355	21351708	21351708	-
1000664	TSS	EVM0009191	Chr01	31647021	31647240	31647021	-
1000665	TTS	EVM0009191	Chr01	31642963	31643050	31643050	-
1000666	TSS	EVM0009207	Chr01	33001437	33001531	33001437	-
1000667	TTS	EVM0009207	Chr01	32999304	32999731	32999731	-
1000668	TSS	EVM0009230	Chr01	40586081	40586146	40586081	-
1000669	TTS	EVM0009230	Chr01	40576955	40577073	40577073	-
1000670	TSS	EVM0009301	Chr01	8570571	8570612	8570571	-
1000671	TTS	EVM0009301	Chr01	8407314	8407736	8407736	-
1000672	TSS	EVM0009302	Chr01	2862073	2862520	2862520	+
1000673	TTS	EVM0009302	Chr01	2884516	2886219	2884516	+
1000674	TSS	EVM0009311	Chr01	11875010	11876184	11876184	+
1000675	TSS	EVM0009311	Chr01	11878313	11879773	11879773	+
1000676	TTS	EVM0009311	Chr01	11882184	11882468	11882184	+
1000677	TSS	EVM0009358	Chr01	20317377	20317503	20317503	+
1000678	TSS	EVM0009358	Chr01	20328663	20328921	20328921	+
1000679	TSS	EVM0009358	Chr01	20325736	20325761	20325761	+
1000680	TTS	EVM0009358	Chr01	20329918	20331841	20329918	+
1000681	TSS	EVM0009371	Chr01	17155650	17156371	17156371	+
1000682	TSS	EVM0009371	Chr01	17157922	17158236	17158236	+
1000683	TTS	EVM0009371	Chr01	17162729	17163048	17162729	+
1000684	TSS	EVM0009397	Chr01	1919828	1919958	1919828	-
1000685	TTS	EVM0009397	Chr01	1911522	1912278	1912278	-
1000686	TSS	EVM0009425	Chr01	37007922	37008146	37007922	-
1000687	TTS	EVM0009425	Chr01	37001496	37001543	37001543	-
1000688	TSS	EVM0009432	Chr01	24125624	24125717	24125624	-
1000689	TTS	EVM0009432	Chr01	24088079	24090263	24090263	-
1000690	TSS	EVM0009520	Chr01	15474800	15474972	15474972	+
1000691	TSS	EVM0009520	Chr01	15474800	15475471	15475471	+
1000692	TTS	EVM0009520	Chr01	15480994	15481688	15480994	+
1000693	TSS	EVM0009523	Chr01	10363247	10363417	10363247	-
1000694	TTS	EVM0009523	Chr01	10299616	10304023	10304023	-
1000695	TSS	EVM0009525	Chr01	9408437	9408606	9408606	+
1000696	TTS	EVM0009525	Chr01	9418499	9418977	9418499	+
1000697	TSS	EVM0009659	Chr01	23685749	23686266	23685749	-
1000698	TTS	EVM0009659	Chr01	23681587	23682328	23682328	-
1000699	TSS	EVM0009677	Chr01	38129618	38129877	38129618	-
1000700	TTS	EVM0009677	Chr01	38119727	38121719	38121719	-
1000701	TSS	EVM0009725	Chr01	11848211	11848333	11848333	+
1000702	TTS	EVM0009725	Chr01	11874080	11875009	11874080	+
1000703	TSS	EVM0009736	Chr01	29581702	29581777	29581702	-
1000704	TTS	EVM0009736	Chr01	29491625	29493137	29493137	-
1000705	TSS	EVM0009796	Chr01	21621675	21621929	21621675	-
1000706	TTS	EVM0009796	Chr01	21598068	21598469	21598469	-
1000707	TTS	EVM0009796	Chr01	21598068	21598204	21598204	-
1000708	TSS	EVM0009886	Chr01	24053854	24054056	24053854	-
1000709	TTS	EVM0009886	Chr01	24045211	24045894	24045894	-
1000710	TSS	EVM0009894	Chr01	21361081	21361206	21361206	+
1000711	TTS	EVM0009894	Chr01	21363356	21363482	21363356	+
1000712	TSS	EVM0009929	Chr01	9779165	9779548	9779548	+
1000713	TTS	EVM0009929	Chr01	9792991	9793995	9792991	+
1000714	SKIP_ON	EVM0009929	Chr01	9788784	9788828	9785008,9788784-9788828,9789613	+
1000715	SKIP_OFF	EVM0009929	Chr01	9788784	9788828	97850089789613	+
1000716	TSS	EVM0009948	Chr01	8651533	8651700	8651700	+
1000717	TTS	EVM0009948	Chr01	8654610	8655189	8654610	+
1000718	TSS	EVM0009971	Chr01	21084772	21084982	21084982	+
1000719	TTS	EVM0009971	Chr01	21090346	21090823	21090346	+
1000720	TSS	EVM0009985	Chr01	23812310	23812442	23812310	-
1000721	TSS	EVM0009985	Chr01	23812362	23812442	23812362	-
1000722	TSS	EVM0009985	Chr01	23812344	23812442	23812344	-
1000723	TTS	EVM0009985	Chr01	23805642	23806854	23806854	-
1000724	IR_ON	EVM0009985	Chr01	23811718	23811822	23811643-23811885	-
1000725	IR_OFF	EVM0009985	Chr01	23811718	23811822	23811643-23811718,23811822-23811885	-
1000726	TSS	EVM0009987	Chr01	37647878	37648258	37648258	+
1000727	TTS	EVM0009987	Chr01	37651828	37653594	37651828	+
1000728	TSS	EVM0010004	Chr01	1692456	1692494	1692494	+
1000729	TTS	EVM0010004	Chr01	1715820	1716965	1715820	+
1000730	TSS	EVM0010044	Chr01	21091526	21091583	21091583	+
1000731	TTS	EVM0010044	Chr01	21093488	21093679	21093488	+
1000732	TSS	EVM0010130	Chr01	10594943	10595025	10594943	-
1000733	TTS	EVM0010130	Chr01	10589994	10590075	10590075	-
1000734	TSS	EVM0010186	Chr01	4014984	4015230	4014984	-
1000735	TTS	EVM0010186	Chr01	4005247	4005793	4005793	-
1000736	TSS	EVM0010187	Chr01	38461364	38461389	38461389	+
1000737	TSS	EVM0010187	Chr01	38461952	38462560	38462560	+
1000738	TTS	EVM0010187	Chr01	38478840	38482007	38478840	+
1000739	TSS	EVM0010234	Chr01	3612819	3612884	3612884	+
1000740	TTS	EVM0010234	Chr01	3623979	3624157	3623979	+
1000741	TSS	EVM0010308	Chr01	27013227	27013431	27013431	+
1000742	TTS	EVM0010308	Chr01	27035513	27036165	27035513	+
1000743	TSS	EVM0010360	Chr01	11919530	11919662	11919662	+
1000744	TTS	EVM0010360	Chr01	11943009	11946586	11943009	+
1000745	TSS	EVM0010375	Chr01	21407109	21407333	21407109	-
1000746	TSS	EVM0010375	Chr01	21393481	21393770	21393481	-
1000747	TTS	EVM0010375	Chr01	21365925	21368555	21368555	-
1000748	TSS	EVM0010389	Chr01	3308345	3308502	3308345	-
1000749	TTS	EVM0010389	Chr01	3241591	3242132	3242132	-
1000750	TSS	EVM0010398	Chr01	15914705	15917086	15917086	+
1000751	TTS	EVM0010398	Chr01	15925551	15929992	15925551	+
1000752	TSS	EVM0010427	Chr01	29902456	29902702	29902702	+
1000753	TTS	EVM0010427	Chr01	29939984	29940763	29939984	+
1000754	TSS	EVM0010458	Chr01	17304971	17305136	17305136	+
1000755	TTS	EVM0010458	Chr01	17313137	17313745	17313137	+
1000756	TSS	EVM0010489	Chr01	2631045	2632509	2632509	+
1000757	TTS	EVM0010489	Chr01	2644496	2645859	2644496	+
1000758	TSS	EVM0010569	Chr01	9016124	9016170	9016124	-
1000759	TTS	EVM0010569	Chr01	8999621	9000487	9000487	-
1000760	TSS	EVM0010578	Chr01	18989339	18989416	18989416	+
1000761	TSS	EVM0010578	Chr01	18989352	18990356	18990356	+
1000762	TTS	EVM0010578	Chr01	18997541	18998201	18997541	+
1000763	SKIP_ON	EVM0010578	Chr01	18990189	18990356	18989416,18990189-18990356,18990699	+
1000764	SKIP_OFF	EVM0010578	Chr01	18990189	18990356	1898941618990690	+
1000765	TSS	EVM0010580	Chr01	16647383	16647505	16647505	+
1000766	TTS	EVM0010580	Chr01	16647926	16648336	16647926	+
1000767	TSS	EVM0010601	Chr01	22514093	22514336	22514093	-
1000768	TTS	EVM0010601	Chr01	22510488	22511709	22511709	-
1000769	TSS	EVM0010793	Chr01	12184997	12185231	12185231	+
1000770	TTS	EVM0010793	Chr01	12199922	12201974	12199922	+
1000771	TSS	EVM0010851	Chr01	23675131	23675425	23675131	-
1000772	TTS	EVM0010851	Chr01	23659213	23659285	23659285	-
1000773	TTS	EVM0010851	Chr01	23664665	23664903	23664903	-
1000774	TTS	EVM0010851	Chr01	23666393	23667182	23667182	-
1000775	TSS	EVM0010857	Chr01	1481870	1481915	1481915	+
1000776	TSS	EVM0010857	Chr01	1485029	1485201	1485201	+
1000777	TTS	EVM0010857	Chr01	1495511	1497476	1495511	+
1000778	TSS	EVM0010864	Chr01	20894149	20894448	20894448	+
1000779	TTS	EVM0010864	Chr01	20899560	20901317	20899560	+
1000780	TSS	EVM0010966	Chr01	20577021	20577427	20577021	-
1000781	TTS	EVM0010966	Chr01	20572744	20573200	20573200	-
1000782	TSS	EVM0010968	Chr01	20086830	20086945	20086945	+
1000783	TTS	EVM0010968	Chr01	20110543	20111049	20110543	+
1000784	TSS	EVM0010970	Chr01	26602519	26602707	26602519	-
1000785	TTS	EVM0010970	Chr01	26599079	26599272	26599272	-
1000786	TSS	EVM0011001	Chr01	30180812	30181717	30181717	+
1000787	TTS	EVM0011001	Chr01	30191746	30193402	30191746	+
1000788	TSS	EVM0011034	Chr01	34219110	34219447	34219447	+
1000789	TTS	EVM0011034	Chr01	34224304	34225408	34224304	+
1000790	TSS	EVM0011035	Chr01	3043547	3043679	3043547	-
1000791	TTS	EVM0011035	Chr01	3027887	3027945	3027945	-
1000792	TSS	EVM0011051	Chr01	20560338	20560439	20560439	+
1000793	TTS	EVM0011051	Chr01	20560536	20561147	20560536	+
1000794	TSS	EVM0011057	Chr01	30433804	30433973	30433973	+
1000795	TTS	EVM0011057	Chr01	30444306	30444476	30444306	+
1000796	IR_ON	EVM0011057	Chr01	30441444	30442426	30441357-30442569	+
1000797	IR_OFF	EVM0011057	Chr01	30441444	30442426	30441357-30441444,30442426-30442569	+
1000798	TSS	EVM0011246	Chr01	4979065	4979494	4979065	-
1000799	TTS	EVM0011246	Chr01	4936227	4938075	4938075	-
1000800	TSS	EVM0011286	Chr01	5133810	5133934	5133810	-
1000801	TTS	EVM0011286	Chr01	5104431	5105051	5105051	-
1000802	TSS	EVM0011362	Chr01	36835015	36835255	36835015	-
1000803	TTS	EVM0011362	Chr01	36803284	36805216	36805216	-
1000804	TSS	EVM0011439	Chr01	3218363	3218664	3218664	+
1000805	TTS	EVM0011439	Chr01	3237907	3239556	3237907	+
1000806	TSS	EVM0011480	Chr01	12015818	12016029	12016029	+
1000807	TSS	EVM0011480	Chr01	12039557	12040740	12040740	+
1000808	TTS	EVM0011480	Chr01	12042814	12043672	12042814	+
1000809	TSS	EVM0011482	Chr01	30775996	30776144	30775996	-
1000810	TSS	EVM0011482	Chr01	30775646	30775933	30775646	-
1000811	TTS	EVM0011482	Chr01	30749556	30753002	30753002	-
1000812	TSS	EVM0011531	Chr01	6341274	6341490	6341490	+
1000813	TTS	EVM0011531	Chr01	6342606	6342698	6342606	+
1000814	TSS	EVM0011571	Chr01	5179924	5179993	5179993	+
1000815	TTS	EVM0011571	Chr01	5239231	5242687	5239231	+
1000816	TSS	EVM0011591	Chr01	31338150	31338382	31338150	-
1000817	TTS	EVM0011591	Chr01	31289726	31291123	31291123	-
1000818	TSS	EVM0011655	Chr01	9678554	9678718	9678554	-
1000819	TTS	EVM0011655	Chr01	9672814	9674057	9674057	-
1000820	TTS	EVM0011655	Chr01	9672814	9674054	9674054	-
1000821	TSS	EVM0011715	Chr01	664381	664474	664381	-
1000822	TTS	EVM0011715	Chr01	646763	646799	646799	-
1000823	TSS	EVM0011719	Chr01	7252624	7252787	7252624	-
1000824	TTS	EVM0011719	Chr01	7248850	7249670	7249670	-
1000825	TSS	EVM0011765	Chr01	40388591	40388740	40388740	+
1000826	TSS	EVM0011765	Chr01	40394089	40394476	40394476	+
1000827	TSS	EVM0011765	Chr01	40394089	40394346	40394346	+
1000828	TTS	EVM0011765	Chr01	40395378	40396508	40395378	+
1000829	TSS	EVM0011835	Chr01	15565401	15565517	15565401	-
1000830	TTS	EVM0011835	Chr01	15556987	15557015	15557015	-
1000831	TSS	EVM0011965	Chr01	39715678	39715742	39715742	+
1000832	TTS	EVM0011965	Chr01	39734805	39735616	39734805	+
1000833	TSS	EVM0011966	Chr01	40177935	40178084	40178084	+
1000834	TTS	EVM0011966	Chr01	40182946	40182987	40182946	+
1000835	SKIP_ON	EVM0011966	Chr01	40182456	40182535	40180423,40182456-40182535,40182946	+
1000836	SKIP_OFF	EVM0011966	Chr01	40182456	40182535	4018042340182940	+
1000837	TSS	EVM0012037	Chr01	25250387	25250455	25250455	+
1000838	TTS	EVM0012037	Chr01	25275460	25276228	25275460	+
1000839	TSS	EVM0012084	Chr01	10703743	10703897	10703897	+
1000840	TTS	EVM0012084	Chr01	10704974	10705385	10704974	+
1000841	TSS	EVM0012086	Chr01	40422907	40422939	40422907	-
1000842	TTS	EVM0012086	Chr01	40397851	40398074	40398074	-
1000843	TSS	EVM0012118	Chr01	37669614	37669665	37669614	-
1000844	TTS	EVM0012118	Chr01	37666346	37666545	37666545	-
1000845	TSS	EVM0012123	Chr01	36311035	36311210	36311210	+
1000846	TTS	EVM0012123	Chr01	36317861	36318559	36317861	+
1000847	TSS	EVM0012184	Chr01	16118497	16118533	16118497	-
1000848	TTS	EVM0012184	Chr01	16113570	16113737	16113737	-
1000849	TSS	EVM0012229	Chr01	28377898	28379153	28379153	+
1000850	TSS	EVM0012229	Chr01	28383237	28383468	28383468	+
1000851	TSS	EVM0012229	Chr01	28388671	28388971	28388971	+
1000852	TSS	EVM0012229	Chr01	28388671	28388745	28388745	+
1000853	TTS	EVM0012229	Chr01	28389334	28392121	28389334	+
1000854	TSS	EVM0012274	Chr01	12047893	12048038	12048038	+
1000855	TTS	EVM0012274	Chr01	12052213	12055766	12052213	+
1000856	TSS	EVM0012313	Chr01	39217643	39217758	39217643	-
1000857	TTS	EVM0012313	Chr01	39158553	39163007	39163007	-
1000858	TSS	EVM0012323	Chr01	18227553	18227879	18227879	+
1000859	TTS	EVM0012323	Chr01	18243282	18245233	18243282	+
1000860	TSS	EVM0012333	Chr01	8153914	8154042	8153914	-
1000861	TTS	EVM0012333	Chr01	8140910	8144637	8144637	-
1000862	SKIP_ON	EVM0012333	Chr01	8151123	8151326	8149696,8151123-8151326,8153914	-
1000863	SKIP_OFF	EVM0012333	Chr01	8151123	8151326	81496968153914	-
1000864	TSS	EVM0012390	Chr01	22667335	22667381	22667381	+
1000865	TTS	EVM0012390	Chr01	22674313	22674423	22674313	+
1000866	TSS	EVM0012500	Chr01	4268052	4268492	4268492	+
1000867	TTS	EVM0012500	Chr01	4286851	4286901	4286851	+
1000868	TSS	EVM0012501	Chr01	15618323	15618431	15618323	-
1000869	TTS	EVM0012501	Chr01	15602870	15603491	15603491	-
1000870	TSS	EVM0012523	Chr01	3825138	3825397	3825138	-
1000871	TTS	EVM0012523	Chr01	3820069	3824783	3824783	-
1000872	TSS	EVM0012580	Chr01	30542979	30543912	30542979	-
1000873	TTS	EVM0012580	Chr01	30519713	30522048	30522048	-
1000874	TSS	EVM0012581	Chr01	2896556	2896631	2896631	+
1000875	TTS	EVM0012581	Chr01	2920656	2920954	2920656	+
1000876	TSS	EVM0012606	Chr01	23887195	23887366	23887366	+
1000877	TTS	EVM0012606	Chr01	23939821	23940352	23939821	+
1000878	TSS	EVM0012620	Chr01	3754608	3754849	3754849	+
1000879	TTS	EVM0012620	Chr01	3759299	3762008	3759299	+
1000880	TSS	EVM0012650	Chr01	6425757	6426246	6425757	-
1000881	TTS	EVM0012650	Chr01	6423611	6423781	6423781	-
1000882	TSS	EVM0012761	Chr01	23767556	23768153	23767556	-
1000883	TTS	EVM0012761	Chr01	23766400	23767193	23767193	-
1000884	TSS	EVM0012778	Chr01	4303726	4303788	4303788	+
1000885	TTS	EVM0012778	Chr01	4307034	4309049	4307034	+
1000886	TSS	EVM0012814	Chr01	10181337	10181518	10181337	-
1000887	TTS	EVM0012814	Chr01	10143916	10143939	10143939	-
1000888	TTS	EVM0012814	Chr01	10145687	10145919	10145919	-
1000889	TSS	EVM0012831	Chr01	4469124	4469143	4469143	+
1000890	TSS	EVM0012831	Chr01	4491401	4491433	4491433	+
1000891	TTS	EVM0012831	Chr01	4496800	4497134	4496800	+
1000892	TSS	EVM0012863	Chr01	15807087	15807466	15807087	-
1000893	TTS	EVM0012863	Chr01	15798849	15799815	15799815	-
1000894	TSS	EVM0012900	Chr01	26617485	26617765	26617485	-
1000895	TTS	EVM0012900	Chr01	26611316	26611903	26611903	-
1000896	TSS	EVM0012930	Chr01	11579849	11579952	11579952	+
1000897	TTS	EVM0012930	Chr01	11581541	11582515	11581541	+
1000898	TSS	EVM0013009	Chr01	9995593	9996090	9995593	-
1000899	TTS	EVM0013009	Chr01	9962174	9963490	9963490	-
1000900	AE	EVM0013009	Chr01	9984247	9984351	9984247-9984351	-
1000901	AE	EVM0013009	Chr01	9984277	9984351	9984277-9984351	-
1000902	TSS	EVM0013054	Chr01	3560500	3560520	3560500	-
1000903	TTS	EVM0013054	Chr01	3555943	3557290	3557290	-
1000904	TSS	EVM0013079	Chr01	19141542	19141828	19141828	+
1000905	TTS	EVM0013079	Chr01	19142280	19142476	19142280	+
1000906	TTS	EVM0013079	Chr01	19142283	19142476	19142283	+
1000907	TSS	EVM0013260	Chr01	21131724	21131863	21131863	+
1000908	TSS	EVM0013260	Chr01	21148721	21149043	21149043	+
1000909	TSS	EVM0013260	Chr01	21149369	21149777	21149777	+
1000910	TTS	EVM0013260	Chr01	21148483	21148649	21148483	+
1000911	TSS	EVM0013291	Chr01	36415575	36415805	36415805	+
1000912	TTS	EVM0013291	Chr01	36445251	36446157	36445251	+
1000913	SKIP_ON	EVM0013291	Chr01	36416607	36416654	36415805,36416607-36416654,36423699	+
1000914	SKIP_OFF	EVM0013291	Chr01	36416607	36416654	3641580536423690	+
1000915	TSS	EVM0013310	Chr01	23647459	23647535	23647535	+
1000916	TTS	EVM0013310	Chr01	23655626	23656497	23655626	+
1000917	TSS	EVM0013314	Chr01	2742994	2743149	2743149	+
1000918	TTS	EVM0013314	Chr01	2823585	2825059	2823585	+
1000919	TSS	EVM0013331	Chr01	39286535	39286988	39286988	+
1000920	TTS	EVM0013331	Chr01	39363117	39366111	39363117	+
1000921	TSS	EVM0013368	Chr01	23769386	23769578	23769578	+
1000922	TTS	EVM0013368	Chr01	23776598	23778650	23776598	+
1000923	TSS	EVM0013369	Chr01	2188780	2188918	2188918	+
1000924	TTS	EVM0013369	Chr01	2190628	2193253	2190628	+
1000925	TSS	EVM0013376	Chr01	14518918	14518953	14518953	+
1000926	TSS	EVM0013376	Chr01	14519493	14519594	14519594	+
1000927	TTS	EVM0013376	Chr01	14527900	14528573	14527900	+
1000928	TSS	EVM0013460	Chr01	1944689	1944741	1944741	+
1000929	TTS	EVM0013460	Chr01	1964390	1965150	1964390	+
1000930	TSS	EVM0013485	Chr01	27095771	27095979	27095979	+
1000931	TSS	EVM0013485	Chr01	27124493	27124925	27124925	+
1000932	TTS	EVM0013485	Chr01	27131366	27132209	27131366	+
1000933	TSS	EVM0013498	Chr01	4543496	4543694	4543496	-
1000934	TSS	EVM0013498	Chr01	4542071	4542187	4542071	-
1000935	TTS	EVM0013498	Chr01	4540765	4540956	4540956	-
1000936	TSS	EVM0013538	Chr01	24154057	24154176	24154176	+
1000937	TTS	EVM0013538	Chr01	24158881	24159844	24158881	+
1000938	TSS	EVM0013567	Chr01	5824983	5825059	5825059	+
1000939	TTS	EVM0013567	Chr01	5884918	5885166	5884918	+
1000940	TSS	EVM0013625	Chr01	16418031	16418093	16418031	-
1000941	TTS	EVM0013625	Chr01	16398951	16401203	16401203	-
1000942	TSS	EVM0013628	Chr01	37867756	37868059	37868059	+
1000943	TTS	EVM0013628	Chr01	37873469	37873746	37873469	+
1000944	TSS	EVM0013639	Chr01	14442152	14442409	14442152	-
1000945	TTS	EVM0013639	Chr01	14434762	14437292	14437292	-
1000946	IR_ON	EVM0013639	Chr01	14440263	14440742	14440099-14440946	-
1000947	IR_OFF	EVM0013639	Chr01	14440263	14440742	14440099-14440263,14440742-14440946	-
1000948	TSS	EVM0013640	Chr01	19883378	19883803	19883378	-
1000949	TTS	EVM0013640	Chr01	19866144	19869866	19869866	-
1000950	TTS	EVM0013640	Chr01	19866294	19869863	19869863	-
1000951	TSS	EVM0013730	Chr01	7489623	7489678	7489678	+
1000952	TTS	EVM0013730	Chr01	7495018	7497432	7495018	+
1000953	TSS	EVM0013773	Chr01	28566909	28566996	28566996	+
1000954	TTS	EVM0013773	Chr01	28577165	28577286	28577165	+
1000955	TSS	EVM0013831	Chr01	29681824	29681952	29681952	+
1000956	TTS	EVM0013831	Chr01	29687830	29689293	29687830	+
1000957	TSS	EVM0013839	Chr01	2268944	2269257	2269257	+
1000958	TTS	EVM0013839	Chr01	2317738	2319325	2317738	+
1000959	SKIP_ON	EVM0013839	Chr01	2297769	2297876	2296243,2297769-2297876,2298403	+
1000960	SKIP_OFF	EVM0013839	Chr01	2297769	2297876	22962432298403	+
1000961	SKIP_ON	EVM0013839	Chr01	2302770	2302808	2298492,2302770-2302808,2304147	+
1000962	SKIP_OFF	EVM0013839	Chr01	2302770	2302808	22984922304147	+
1000963	XAE	EVM0013839	Chr01	2310744	2310911	2310744-2310911	+
1000964	XAE	EVM0013839	Chr01	2310792	2310911	2310792-2310911	+
1000965	TSS	EVM0013853	Chr01	18320057	18320188	18320057	-
1000966	TTS	EVM0013853	Chr01	18264936	18265942	18265942	-
1000967	TTS	EVM0013853	Chr01	18266296	18266585	18266585	-
1000968	TTS	EVM0013853	Chr01	18276479	18276615	18276615	-
1000969	TTS	EVM0013853	Chr01	18278483	18278558	18278558	-
1000970	TTS	EVM0013853	Chr01	18279047	18279470	18279470	-
1000971	TSS	EVM0013891	Chr01	22508953	22509307	22508953	-
1000972	TTS	EVM0013891	Chr01	22495719	22496939	22496939	-
1000973	TSS	EVM0013911	Chr01	33017203	33017405	33017203	-
1000974	TTS	EVM0013911	Chr01	33008189	33009328	33009328	-
1000975	TSS	EVM0013929	Chr01	3352807	3352846	3352846	+
1000976	TTS	EVM0013929	Chr01	3362450	3362586	3362450	+
1000977	TSS	EVM0013959	Chr01	17323403	17323426	17323403	-
1000978	TTS	EVM0013959	Chr01	17317270	17317487	17317487	-
1000979	TSS	EVM0014016	Chr01	13657391	13657927	13657927	+
1000980	TTS	EVM0014016	Chr01	13843087	13844757	13843087	+
1000981	TTS	EVM0014016	Chr01	13837349	13837435	13837349	+
1000982	SKIP_ON	EVM0014016	Chr01	13788404	13788466	13787843,13788404-13788466,13843087	+
1000983	SKIP_OFF	EVM0014016	Chr01	13788404	13788466	1378784313843080	+
1000984	TSS	EVM0014032	Chr01	32364630	32364747	32364630	-
1000985	TTS	EVM0014032	Chr01	32351019	32352673	32352673	-
1000986	TSS	EVM0014048	Chr01	14624237	14624348	14624237	-
1000987	TTS	EVM0014048	Chr01	14594456	14597754	14597754	-
1000988	TSS	EVM0014054	Chr01	10558702	10558960	10558960	+
1000989	TTS	EVM0014054	Chr01	10560999	10561260	10560999	+
1000990	SKIP_ON	EVM0014054	Chr01	10559925	10559973	10559700,10559925-10559973,10560178	+
1000991	SKIP_OFF	EVM0014054	Chr01	10559925	10559973	1055970010560170	+
1000992	TSS	EVM0014120	Chr01	15405990	15406070	15405990	-
1000993	TSS	EVM0014120	Chr01	15406267	15406443	15406267	-
1000994	TTS	EVM0014120	Chr01	15400175	15400847	15400847	-
1000995	TSS	EVM0014277	Chr01	18927340	18927408	18927340	-
1000996	TTS	EVM0014277	Chr01	18925023	18925088	18925088	-
1000997	TSS	EVM0014382	Chr01	18809655	18809874	18809655	-
1000998	TTS	EVM0014382	Chr01	18759859	18763077	18763077	-
1000999	TSS	EVM0014449	Chr01	15538744	15538929	15538929	+
1001000	TTS	EVM0014449	Chr01	15552202	15552366	15552202	+
1001001	TSS	EVM0014470	Chr01	4759985	4760124	4760124	+
1001002	TTS	EVM0014470	Chr01	4770975	4771160	4770975	+
1001003	SKIP_ON	EVM0014470	Chr01	4764364	4764381	4760124,4764364-4764381,4765251	+
1001004	SKIP_OFF	EVM0014470	Chr01	4764364	4764381	47601244765251	+
1001005	SKIP_ON	EVM0014470	Chr01	4764641	4764661	4764381,4764641-4764661,4765251	+
1001006	SKIP_OFF	EVM0014470	Chr01	4764641	4764661	47643814765251	+
1001007	MSKIP_ON	EVM0014470	Chr01	4764364	4764661	4760124,4764364-4764381,4764641-4764661,4765251	+
1001008	MSKIP_OFF	EVM0014470	Chr01	4764364	4764661	47601244765251	+
1001009	TSS	EVM0014629	Chr01	36851701	36851953	36851953	+
1001010	TTS	EVM0014629	Chr01	36865828	36867821	36865828	+
1001011	TTS	EVM0014629	Chr01	36865831	36867821	36865831	+
1001012	TSS	EVM0014686	Chr01	1526247	1526411	1526247	-
1001013	TTS	EVM0014686	Chr01	1522169	1522318	1522318	-
1001014	TSS	EVM0014715	Chr01	24527181	24527560	24527181	-
1001015	TTS	EVM0014715	Chr01	24515482	24517361	24517361	-
1001016	TSS	EVM0014857	Chr01	9232691	9232850	9232691	-
1001017	TTS	EVM0014857	Chr01	9209221	9212384	9212384	-
1001018	SKIP_ON	EVM0014857	Chr01	9214200	9214278	9212384,9214200-9214278,9214540	-
1001019	SKIP_OFF	EVM0014857	Chr01	9214200	9214278	92123849214540	-
1001020	SKIP_ON	EVM0014857	Chr01	9214159	9214278	9212384,9214159-9214278,9214540	-
1001019	SKIP_OFF	EVM0014857	Chr01	9214159	9214278	92123849214540	-
1001021	AE	EVM0014857	Chr01	9214200	9214278	9214200-9214278	-
1001022	AE	EVM0014857	Chr01	9214159	9214278	9214159-9214278	-
1001023	TSS	EVM0014878	Chr01	4303323	4303573	4303323	-
1001024	TTS	EVM0014878	Chr01	4290342	4291334	4291334	-
1001025	TSS	EVM0014894	Chr01	10595884	10596242	10596242	+
1001026	TSS	EVM0014894	Chr01	10596661	10597027	10597027	+
1001027	TTS	EVM0014894	Chr01	10609585	10609954	10609585	+
1001028	IR_ON	EVM0014894	Chr01	10608716	10608947	10608635-10609065	+
1001029	IR_OFF	EVM0014894	Chr01	10608716	10608947	10608635-10608716,10608947-10609065	+
1001030	TSS	EVM0015039	Chr01	21079533	21079691	21079691	+
1001031	TTS	EVM0015039	Chr01	21082715	21083535	21082715	+
1001032	TSS	EVM0015066	Chr01	20020695	20021132	20021132	+
1001033	TTS	EVM0015066	Chr01	20047875	20050804	20047875	+
1001034	TSS	EVM0015076	Chr01	19711083	19711186	19711083	-
1001035	TTS	EVM0015076	Chr01	19696779	19698163	19698163	-
1001036	TSS	EVM0015174	Chr01	26890437	26890530	26890437	-
1001037	TTS	EVM0015174	Chr01	26862402	26864157	26864157	-
1001038	TSS	EVM0015209	Chr01	3175770	3175895	3175895	+
1001039	TTS	EVM0015209	Chr01	3183161	3183324	3183161	+
1001040	TSS	EVM0015233	Chr01	2693289	2693459	2693289	-
1001041	TTS	EVM0015233	Chr01	2652758	2652804	2652804	-
1001042	TSS	EVM0015290	Chr01	22462615	22462937	22462615	-
1001043	TTS	EVM0015290	Chr01	22425588	22427604	22427604	-
1001044	TSS	EVM0015319	Chr01	21354643	21355074	21355074	+
1001045	TTS	EVM0015319	Chr01	21356552	21357798	21356552	+
1001046	TSS	EVM0015322	Chr01	30556299	30556708	30556299	-
1001047	TTS	EVM0015322	Chr01	30544840	30546268	30546268	-
1001048	TSS	EVM0015340	Chr01	18224410	18224506	18224410	-
1001049	TTS	EVM0015340	Chr01	18217852	18218021	18218021	-
1001050	TSS	EVM0015367	Chr01	24532774	24532899	24532899	+
1001051	TTS	EVM0015367	Chr01	24536298	24536478	24536298	+
1001052	TSS	EVM0015443	Chr01	32442808	32442915	32442915	+
1001053	TTS	EVM0015443	Chr01	32454233	32454316	32454233	+
1001054	TSS	EVM0015536	Chr01	7258015	7258103	7258103	+
1001055	TTS	EVM0015536	Chr01	7269162	7270534	7269162	+
1001056	TTS	EVM0015536	Chr01	7284980	7285375	7284980	+
1001057	TSS	EVM0015570	Chr01	20702400	20702649	20702649	+
1001058	TTS	EVM0015570	Chr01	20706405	20706622	20706405	+
1001059	TSS	EVM0015621	Chr01	39626675	39626804	39626675	-
1001060	TTS	EVM0015621	Chr01	39590688	39592548	39592548	-
1001061	AE	EVM0015621	Chr01	39610171	39610284	39610171-39610284	-
1001062	AE	EVM0015621	Chr01	39610171	39610338	39610171-39610338	-
1001063	TSS	EVM0015741	Chr01	32344066	32344285	32344285	+
1001064	TSS	EVM0015741	Chr01	32344117	32344518	32344518	+
1001065	TTS	EVM0015741	Chr01	32348028	32348218	32348028	+
1001066	TSS	EVM0015794	Chr01	10614187	10614393	10614187	-
1001067	TTS	EVM0015794	Chr01	10610184	10610413	10610413	-
1001068	TSS	EVM0015854	Chr01	26745367	26745479	26745367	-
1001069	TTS	EVM0015854	Chr01	26740021	26740884	26740884	-
1001070	TSS	EVM0015888	Chr01	1782854	1782903	1782854	-
1001071	TTS	EVM0015888	Chr01	1771463	1771699	1771699	-
1001072	TSS	EVM0015904	Chr01	40595670	40595723	40595723	+
1001073	TTS	EVM0015904	Chr01	40682445	40683852	40682445	+
1001074	TSS	EVM0016013	Chr01	26370290	26370329	26370329	+
1001075	TTS	EVM0016013	Chr01	26372626	26372744	26372626	+
1001076	TSS	EVM0016015	Chr01	17379652	17379840	17379840	+
1001077	TTS	EVM0016015	Chr01	17380051	17380180	17380051	+
1001078	TSS	EVM0016038	Chr01	19825347	19825410	19825347	-
1001079	TTS	EVM0016038	Chr01	19801593	19805935	19805935	-
1001080	TSS	EVM0016051	Chr01	3876408	3876631	3876408	-
1001081	TTS	EVM0016051	Chr01	3857141	3857368	3857368	-
1001082	TSS	EVM0016087	Chr01	23852258	23852374	23852258	-
1001083	TTS	EVM0016087	Chr01	23847963	23848607	23848607	-
1001084	TSS	EVM0016092	Chr01	20152262	20152638	20152262	-
1001085	TTS	EVM0016092	Chr01	20148504	20149209	20149209	-
1001086	TSS	EVM0016100	Chr01	3071249	3071427	3071427	+
1001087	TTS	EVM0016100	Chr01	3114868	3116155	3114868	+
1001088	TSS	EVM0016226	Chr01	12236785	12236823	12236823	+
1001089	TSS	EVM0016226	Chr01	12242388	12242773	12242773	+
1001090	TTS	EVM0016226	Chr01	12247008	12248225	12247008	+
1001091	TSS	EVM0016280	Chr01	15413039	15413087	15413039	-
1001092	TTS	EVM0016280	Chr01	15407929	15408300	15408300	-
1001093	TSS	EVM0016301	Chr01	31688924	31688992	31688992	+
1001094	TTS	EVM0016301	Chr01	31698043	31698168	31698043	+
1001095	TSS	EVM0016340	Chr01	24425456	24425668	24425668	+
1001096	TTS	EVM0016340	Chr01	24432961	24433311	24432961	+
1001097	TSS	EVM0016377	Chr01	35035	35186	35186	+
1001098	TTS	EVM0016377	Chr01	41851	42830	41851	+
1001099	XSKIP_ON	EVM0016377	Chr01	37854	37886	37787,37854-37886,37920	+
1001100	XSKIP_OFF	EVM0016377	Chr01	37854	37886	3782037920	+
1001101	XIR_ON	EVM0016377	Chr01	37710	37744	36942-37886	+
1001102	XIR_OFF	EVM0016377	Chr01	37710	37744	36942-37710,37744-37820	+
1001103	IR_ON	EVM0016377	Chr01	37787	37854	36942-37886	+
1001104	IR_OFF	EVM0016377	Chr01	37787	37854	36942-37787,37854-37886	+
1001105	MIR_ON	EVM0016377	Chr01	37710	37854	36942-37886	+
1001106	MIR_OFF	EVM0016377	Chr01	37710	37854	36942-37710,37744-37787,37854-37886	+
1001107	IR_ON	EVM0016377	Chr01	37710	37744	36942-37820	+
1001108	IR_OFF	EVM0016377	Chr01	37710	37744	36942-37710,37744-37820	+
1001109	XIR_ON	EVM0016377	Chr01	37710	37744	36942-37820	+
1001110	XIR_OFF	EVM0016377	Chr01	37710	37744	36942-37710,37744-37787	+
1001111	XIR_ON	EVM0016377	Chr01	37710	37744	36942-37787	+
1001102	XIR_OFF	EVM0016377	Chr01	37710	37744	36942-37710,37744-37820	+
1001112	IR_ON	EVM0016377	Chr01	37710	37744	36942-37787	+
1001113	IR_OFF	EVM0016377	Chr01	37710	37744	36942-37710,37744-37787	+
1001114	AE	EVM0016377	Chr01	36942	37886	36942-37886	+
1001115	AE	EVM0016377	Chr01	36942	37820	36942-37820	+
1001116	TSS	EVM0016438	Chr01	38661315	38661419	38661419	+
1001117	TTS	EVM0016438	Chr01	38667432	38667873	38667432	+
1001118	TSS	EVM0016448	Chr01	20740809	20740912	20740912	+
1001119	TSS	EVM0016448	Chr01	20741462	20741549	20741549	+
1001120	TTS	EVM0016448	Chr01	20817214	20820922	20817214	+
1001121	TSS	EVM0016602	Chr01	4684452	4684557	4684452	-
1001122	TTS	EVM0016602	Chr01	4672832	4675844	4675844	-
1001123	TSS	EVM0016660	Chr01	38407716	38408058	38407716	-
1001124	TTS	EVM0016660	Chr01	38365765	38369311	38369311	-
1001125	TSS	EVM0016722	Chr01	27227840	27227896	27227840	-
1001126	TTS	EVM0016722	Chr01	27224332	27224502	27224502	-
1001127	TSS	EVM0016780	Chr01	3338405	3338481	3338405	-
1001128	TTS	EVM0016780	Chr01	3327006	3327226	3327226	-
1001129	TSS	EVM0016782	Chr01	14430919	14431045	14430919	-
1001130	TTS	EVM0016782	Chr01	14423320	14424778	14424778	-
1001131	TSS	EVM0016836	Chr01	28598137	28598195	28598137	-
1001132	TTS	EVM0016836	Chr01	28579202	28580495	28580495	-
1001133	TSS	EVM0016906	Chr01	24485953	24486223	24485953	-
1001134	TTS	EVM0016906	Chr01	24478198	24478349	24478349	-
1001135	TSS	EVM0017008	Chr01	26404542	26404859	26404859	+
1001136	TTS	EVM0017008	Chr01	26411803	26412015	26411803	+
1001137	TSS	EVM0017029	Chr01	19031087	19031153	19031153	+
1001138	TSS	EVM0017029	Chr01	19031133	19031157	19031157	+
1001139	TSS	EVM0017029	Chr01	19031147	19031277	19031277	+
1001140	TTS	EVM0017029	Chr01	19037216	19037420	19037216	+
1001141	TSS	EVM0017035	Chr01	10465232	10466587	10465232	-
1001142	TTS	EVM0017035	Chr01	10444384	10445296	10445296	-
1001143	TSS	EVM0017121	Chr01	26854598	26854969	26854969	+
1001144	TTS	EVM0017121	Chr01	26859082	26859544	26859082	+
1001145	TSS	EVM0017142	Chr01	15965182	15965457	15965457	+
1001146	TTS	EVM0017142	Chr01	15967604	15968030	15967604	+
1001147	TSS	EVM0017203	Chr01	38505593	38505731	38505593	-
1001148	TTS	EVM0017203	Chr01	38482226	38483179	38483179	-
1001149	SKIP_ON	EVM0017203	Chr01	38504783	38504927	38503493,38504783-38504927,38505593	-
1001150	SKIP_OFF	EVM0017203	Chr01	38504783	38504927	3850349338505590	-
1001151	TSS	EVM0017246	Chr01	7223689	7223837	7223837	+
1001152	TTS	EVM0017246	Chr01	7225962	7226730	7225962	+
1001153	TSS	EVM0017268	Chr01	38542305	38542762	38542305	-
1001154	TTS	EVM0017268	Chr01	38527247	38528493	38528493	-
1001155	TTS	EVM0017268	Chr01	38530966	38531254	38531254	-
1001156	TSS	EVM0017281	Chr01	26849469	26849509	26849469	-
1001157	TTS	EVM0017281	Chr01	26844989	26846698	26846698	-
1001158	TSS	EVM0017300	Chr01	22095486	22095663	22095486	-
1001159	TSS	EVM0017300	Chr01	22092334	22093395	22092334	-
1001160	TTS	EVM0017300	Chr01	22082126	22083291	22083291	-
1001161	SKIP_ON	EVM0017300	Chr01	22090273	22090302	22089654,22090273-22090302,22090503	-
1001162	SKIP_OFF	EVM0017300	Chr01	22090273	22090302	2208965422090500	-
1001163	TSS	EVM0017320	Chr01	37009139	37009382	37009382	+
1001164	TTS	EVM0017320	Chr01	37013917	37014993	37013917	+
1001165	TSS	EVM0017339	Chr01	685190	685309	685190	-
1001166	TTS	EVM0017339	Chr01	665967	668567	668567	-
1001167	TSS	EVM0017563	Chr01	28383241	28383468	28383468	+
1001168	TTS	EVM0017563	Chr01	28384750	28387657	28384750	+
1001169	TSS	EVM0017629	Chr01	3729708	3730326	3729708	-
1001170	TTS	EVM0017629	Chr01	3719005	3719524	3719524	-
1001171	TSS	EVM0017650	Chr01	31217541	31217646	31217541	-
1001172	TTS	EVM0017650	Chr01	31212011	31212176	31212176	-
1001173	TSS	EVM0017675	Chr01	4869338	4869450	4869338	-
1001174	TTS	EVM0017675	Chr01	4863789	4863956	4863956	-
1001175	TSS	EVM0017720	Chr01	20016345	20016645	20016345	-
1001176	TTS	EVM0017720	Chr01	19996921	19998907	19998907	-
1001177	TSS	EVM0017730	Chr01	11447208	11447766	11447208	-
1001178	TSS	EVM0017730	Chr01	11448012	11448098	11448012	-
1001179	TTS	EVM0017730	Chr01	11438136	11438940	11438940	-
1001180	TSS	EVM0017754	Chr01	2516759	2517038	2516759	-
1001181	TTS	EVM0017754	Chr01	2497466	2497881	2497881	-
1001182	TSS	EVM0017799	Chr01	16056410	16056497	16056410	-
1001183	TTS	EVM0017799	Chr01	16046093	16047203	16047203	-
1001184	TSS	EVM0017812	Chr01	10589555	10589628	10589555	-
1001185	TTS	EVM0017812	Chr01	10587800	10588665	10588665	-
1001186	TSS	EVM0017845	Chr01	25640747	25640957	25640957	+
1001187	TTS	EVM0017845	Chr01	25680532	25682601	25680532	+
1001188	TSS	EVM0017874	Chr01	15270883	15270909	15270883	-
1001189	TTS	EVM0017874	Chr01	15264119	15266209	15266209	-
1001190	TSS	EVM0017957	Chr01	10491141	10491255	10491255	+
1001191	TTS	EVM0017957	Chr01	10495376	10495729	10495376	+
1001192	TSS	EVM0018083	Chr01	29450017	29450522	29450522	+
1001193	TTS	EVM0018083	Chr01	29451175	29453626	29451175	+
1001194	TSS	EVM0018114	Chr01	18901753	18902088	18901753	-
1001195	TTS	EVM0018114	Chr01	18879957	18881576	18881576	-
1001196	TSS	EVM0018124	Chr01	30307171	30307227	30307171	-
1001197	TTS	EVM0018124	Chr01	30301177	30301631	30301631	-
1001198	IR_ON	EVM0018124	Chr01	30306551	30306687	30306355-30306904	-
1001199	IR_OFF	EVM0018124	Chr01	30306551	30306687	30306355-30306551,30306687-30306904	-
1001200	AE	EVM0018124	Chr01	30302076	30302159	30302076-30302159	-
1001201	AE	EVM0018124	Chr01	30302076	30302205	30302076-30302205	-
1001202	TSS	EVM0018127	Chr01	14592669	14592727	14592669	-
1001203	TTS	EVM0018127	Chr01	14584351	14584671	14584671	-
1001204	TSS	EVM0018155	Chr01	12425097	12425294	12425097	-
1001205	TTS	EVM0018155	Chr01	12422640	12423557	12423557	-
1001206	TSS	EVM0018214	Chr01	30505525	30505613	30505525	-
1001207	TTS	EVM0018214	Chr01	30444482	30445800	30445800	-
1001208	SKIP_ON	EVM0018214	Chr01	30455366	30455425	30454601,30455366-30455425,30457162	-
1001209	SKIP_OFF	EVM0018214	Chr01	30455366	30455425	3045460130457160	-
1001210	TSS	EVM0018280	Chr01	23724002	23724036	23724002	-
1001211	TTS	EVM0018280	Chr01	23707824	23708280	23708280	-
1001212	AE	EVM0018280	Chr01	23713204	23713410	23713204-23713410	-
1001213	AE	EVM0018280	Chr01	23713204	23713393	23713204-23713393	-
1001214	TSS	EVM0018345	Chr01	37797206	37797271	37797271	+
1001215	TTS	EVM0018345	Chr01	37862622	37865535	37862622	+
1001216	TSS	EVM0018412	Chr01	26850166	26850309	26850309	+
1001217	TTS	EVM0018412	Chr01	26853324	26853557	26853324	+
1001218	TSS	EVM0018478	Chr01	31111631	31111758	31111631	-
1001219	TTS	EVM0018478	Chr01	31111372	31111517	31111517	-
1001220	TSS	EVM0018481	Chr01	14500092	14500677	14500092	-
1001221	TTS	EVM0018481	Chr01	14496906	14496964	14496964	-
1001222	TSS	EVM0018533	Chr01	3528746	3528964	3528964	+
1001223	TTS	EVM0018533	Chr01	3554610	3555931	3554610	+
1001224	TSS	EVM0018541	Chr01	28400024	28400390	28400390	+
1001225	TSS	EVM0018541	Chr01	28423700	28424027	28424027	+
1001226	TSS	EVM0018541	Chr01	28438763	28439584	28439584	+
1001227	TTS	EVM0018541	Chr01	28439866	28439943	28439866	+
1001228	TSS	EVM0018549	Chr01	24190174	24190372	24190372	+
1001229	TTS	EVM0018549	Chr01	24282993	24283024	24282993	+
1001230	TSS	EVM0018557	Chr01	21586767	21587168	21586767	-
1001231	TTS	EVM0018557	Chr01	21582799	21583281	21583281	-
1001232	TSS	EVM0018644	Chr01	8575027	8575215	8575215	+
1001233	TTS	EVM0018644	Chr01	8589898	8590455	8589898	+
1001234	TSS	EVM0018665	Chr01	4687516	4687775	4687775	+
1001235	TTS	EVM0018665	Chr01	4694987	4696307	4694987	+
1001236	TSS	EVM0018699	Chr01	31493775	31494075	31494075	+
1001237	TTS	EVM0018699	Chr01	31504616	31507141	31504616	+
1001238	TSS	EVM0018742	Chr01	20451573	20451991	20451991	+
1001239	TTS	EVM0018742	Chr01	20463056	20463111	20463056	+
1001240	TTS	EVM0018742	Chr01	20462086	20464020	20462086	+
1001241	SKIP_ON	EVM0018742	Chr01	20462086	20462167	20461819,20462086-20462167,20463056	+
1001242	SKIP_OFF	EVM0018742	Chr01	20462086	20462167	2046181920463050	+
1001243	TSS	EVM0018744	Chr01	34255085	34255157	34255157	+
1001244	TTS	EVM0018744	Chr01	34264072	34265692	34264072	+
1001245	TSS	EVM0018771	Chr01	11630490	11630546	11630546	+
1001246	TTS	EVM0018771	Chr01	11641877	11642077	11641877	+
1001247	TSS	EVM0018795	Chr01	12366198	12366240	12366240	+
1001248	TTS	EVM0018795	Chr01	12376829	12378281	12376829	+
1001249	TSS	EVM0018823	Chr01	28601455	28601747	28601747	+
1001250	TTS	EVM0018823	Chr01	28609587	28609700	28609587	+
1001251	TSS	EVM0018848	Chr01	25308739	25308911	25308911	+
1001252	TTS	EVM0018848	Chr01	25312303	25314464	25312303	+
1001253	TSS	EVM0018852	Chr01	20339575	20339913	20339575	-
1001254	TTS	EVM0018852	Chr01	20338238	20338305	20338305	-
1001255	TSS	EVM0018855	Chr01	20543535	20543618	20543618	+
1001256	TTS	EVM0018855	Chr01	20552430	20553107	20552430	+
1001257	TSS	EVM0018889	Chr01	12014845	12015083	12014845	-
1001258	TSS	EVM0018889	Chr01	12013141	12013254	12013141	-
1001259	TTS	EVM0018889	Chr01	12003871	12004876	12004876	-
1001260	SKIP_ON	EVM0018889	Chr01	12014013	12014101	12013032,12014013-12014101,12014398	-
1001261	SKIP_OFF	EVM0018889	Chr01	12014013	12014101	1201303212014390	-
1001262	SKIP_ON	EVM0018889	Chr01	12007444	12007522	12006413,12007444-12007522,12007616	-
1001263	SKIP_OFF	EVM0018889	Chr01	12007444	12007522	1200641312007610	-
1001264	TSS	EVM0018913	Chr01	11826606	11826659	11826659	+
1001265	TSS	EVM0018913	Chr01	11829663	11830091	11830091	+
1001266	TTS	EVM0018913	Chr01	11832814	11832894	11832814	+
1001267	TSS	EVM0018954	Chr01	9795586	9795640	9795640	+
1001268	TTS	EVM0018954	Chr01	9809576	9810351	9809576	+
1001269	SKIP_ON	EVM0018954	Chr01	9805586	9805933	9805326,9805586-9805933,9807483	+
1001270	SKIP_OFF	EVM0018954	Chr01	9805586	9805933	98053269807483	+
1001271	MSKIP_ON	EVM0018954	Chr01	9805586	9807716	9805326,9805586-9805933,9807483-9807716,9807943	+
1001272	MSKIP_OFF	EVM0018954	Chr01	9805586	9807716	98053269807943	+
1001273	SKIP_ON	EVM0018954	Chr01	9807483	9807716	9805326,9807483-9807716,9807943	+
1001274	SKIP_OFF	EVM0018954	Chr01	9807483	9807716	98053269807943	+
1001275	TSS	EVM0018957	Chr01	22659941	22660116	22659941	-
1001276	TTS	EVM0018957	Chr01	22604585	22605296	22605296	-
1001277	TSS	EVM0018975	Chr01	25362708	25362828	25362708	-
1001278	TTS	EVM0018975	Chr01	25350163	25351375	25351375	-
1001279	TSS	EVM0019023	Chr01	12250775	12250937	12250937	+
1001280	TTS	EVM0019023	Chr01	12275435	12275539	12275435	+
1001281	TSS	EVM0019055	Chr01	4569197	4569289	4569197	-
1001282	TTS	EVM0019055	Chr01	4568148	4569143	4569143	-
1001283	TSS	EVM0019064	Chr01	36488597	36488621	36488621	+
1001284	TTS	EVM0019064	Chr01	36495137	36495252	36495137	+
1001285	TSS	EVM0019142	Chr01	2424253	2424326	2424253	-
1001286	TTS	EVM0019142	Chr01	2433149	2433508	2433149	+
1001287	TSS	EVM0019192	Chr01	11728876	11728943	11728943	+
1001288	TTS	EVM0019192	Chr01	11748338	11750603	11748338	+
1001289	TSS	EVM0019215	Chr01	31631016	31631213	31631016	-
1001290	TTS	EVM0019215	Chr01	31624454	31626709	31626709	-
1001291	TSS	EVM0019295	Chr01	23835815	23835930	23835930	+
1001292	TTS	EVM0019295	Chr01	23839799	23841934	23839799	+
1001293	TSS	EVM0019316	Chr01	31532782	31532815	31532782	-
1001294	TTS	EVM0019316	Chr01	31511146	31512289	31512289	-
1001295	TSS	EVM0019356	Chr01	25301963	25302224	25301963	-
1001296	TTS	EVM0019356	Chr01	25296815	25300811	25300811	-
1001297	TSS	EVM0019385	Chr01	31568042	31568219	31568042	-
1001298	TTS	EVM0019385	Chr01	31564665	31564741	31564741	-
1001299	TSS	EVM0019541	Chr01	20375552	20375816	20375816	+
1001300	TTS	EVM0019541	Chr01	20408285	20409752	20408285	+
1001301	TSS	EVM0019548	Chr01	22524840	22524939	22524840	-
1001302	TTS	EVM0019548	Chr01	22518758	22519795	22519795	-
1001303	TSS	EVM0019582	Chr01	100047	100260	100260	+
1001304	TTS	EVM0019582	Chr01	117659	119134	117659	+
1001305	SKIP_ON	EVM0019582	Chr01	109379	109489	107702,109379-109489,110408	+
1001306	SKIP_OFF	EVM0019582	Chr01	109379	109489	107702110408	+
1001307	XSKIP_ON	EVM0019582	Chr01	113762	113777	111723,113762-113777,115266	+
1001308	XSKIP_OFF	EVM0019582	Chr01	113762	113777	111739115266	+
1001309	SKIP_ON	EVM0019582	Chr01	113667	113777	111739,113667-113777,115266	+
1001310	SKIP_OFF	EVM0019582	Chr01	113667	113777	111739115266	+
1001311	XAE	EVM0019582	Chr01	111629	111723	111629-111723	+
1001312	XAE	EVM0019582	Chr01	111629	111739	111629-111739	+
1001313	XAE	EVM0019582	Chr01	113667	113777	113667-113777	+
1001314	XAE	EVM0019582	Chr01	113762	113777	113762-113777	+
1001315	TSS	EVM0019586	Chr01	12445043	12445211	12445211	+
1001316	TTS	EVM0019586	Chr01	12446778	12446816	12446778	+
1001317	TSS	EVM0019646	Chr01	4543768	4544217	4544217	+
1001318	TTS	EVM0019646	Chr01	4554275	4554521	4554275	+
1001319	TSS	EVM0019706	Chr01	24023317	24023326	24023326	+
1001320	TTS	EVM0019706	Chr01	24028067	24028360	24028067	+
1001321	TSS	EVM0019720	Chr01	16944701	16944787	16944701	-
1001322	TTS	EVM0019720	Chr01	16943336	16943501	16943501	-
1001323	TSS	EVM0019740	Chr01	28136163	28136408	28136408	+
1001324	TTS	EVM0019740	Chr01	28140977	28141359	28140977	+
1001325	TSS	EVM0019785	Chr01	9087328	9087358	9087328	-
1001326	TTS	EVM0019785	Chr01	9034385	9035943	9035943	-
1001327	TSS	EVM0019797	Chr01	22559943	22560169	22559943	-
1001328	TTS	EVM0019797	Chr01	22551826	22551933	22551933	-
1001329	TSS	EVM0019819	Chr01	17165282	17165380	17165282	-
1001330	TTS	EVM0019819	Chr01	17163443	17163742	17163742	-
1001331	TSS	EVM0019830	Chr01	35144628	35144700	35144628	-
1001332	TTS	EVM0019830	Chr01	35127233	35127336	35127336	-
1001333	TSS	EVM0019846	Chr01	10197826	10198004	10197826	-
1001334	TTS	EVM0019846	Chr01	10187918	10188467	10188467	-
1001335	TTS	EVM0019846	Chr01	10187918	10189854	10189854	-
1001336	TTS	EVM0019846	Chr01	10190005	10190385	10190385	-
1001337	TSS	EVM0020031	Chr01	24044083	24044278	24044083	-
1001338	TTS	EVM0020031	Chr01	24037138	24037695	24037695	-
1001339	TSS	EVM0020034	Chr01	36239519	36239624	36239624	+
1001340	TTS	EVM0020034	Chr01	36247357	36248069	36247357	+
1001341	TSS	EVM0020070	Chr01	38005611	38005720	38005611	-
1001342	TTS	EVM0020070	Chr01	38002765	38003275	38003275	-
1001343	AE	EVM0020070	Chr01	38003824	38004371	38003824-38004371	-
1001344	AE	EVM0020070	Chr01	38003926	38004371	38003926-38004371	-
1001345	TSS	EVM0020074	Chr01	20473387	20473511	20473511	+
1001346	TTS	EVM0020074	Chr01	20474451	20476484	20474451	+
1001347	TSS	EVM0020092	Chr01	31105229	31105288	31105229	-
1001348	TTS	EVM0020092	Chr01	31089101	31089621	31089621	-
1001349	TSS	EVM0020115	Chr01	34218781	34218816	34218781	-
1001350	TTS	EVM0020115	Chr01	34215518	34217645	34217645	-
1001351	TSS	EVM0020139	Chr01	12425502	12425671	12425671	+
1001352	TTS	EVM0020139	Chr01	12434318	12434454	12434318	+
1001353	TSS	EVM0020264	Chr01	23452470	23452773	23452470	-
1001354	TTS	EVM0020264	Chr01	23442447	23443459	23443459	-
1001355	TSS	EVM0020299	Chr01	19755976	19756062	19755976	-
1001356	TTS	EVM0020299	Chr01	19755246	19755307	19755307	-
1001357	TSS	EVM0020334	Chr01	27068621	27068832	27068832	+
1001358	TTS	EVM0020334	Chr01	27080803	27081316	27080803	+
1001359	SKIP_ON	EVM0020334	Chr01	27080066	27080099	27078532,27080066-27080099,27080803	+
1001360	SKIP_OFF	EVM0020334	Chr01	27080066	27080099	2707853227080800	+
1001361	SKIP_ON	EVM0020334	Chr01	27076380	27076433	27073564,27076380-27076433,27077567	+
1001362	SKIP_OFF	EVM0020334	Chr01	27076380	27076433	2707356427077560	+
1001363	TSS	EVM0020450	Chr01	3715275	3715308	3715275	-
1001364	TTS	EVM0020450	Chr01	3704865	3704955	3704955	-
1001365	TSS	EVM0020509	Chr01	5520481	5520561	5520561	+
1001366	TTS	EVM0020509	Chr01	5535197	5535892	5535197	+
1001367	IR_ON	EVM0020509	Chr01	5533545	5533637	5533462-5533794	+
1001368	IR_OFF	EVM0020509	Chr01	5533545	5533637	5533462-5533545,5533637-5533794	+
1001369	TSS	EVM0020515	Chr01	3043973	3044008	3044008	+
1001370	TTS	EVM0020515	Chr01	3058956	3060374	3058956	+
1001371	SKIP_ON	EVM0020515	Chr01	3046510	3046711	3044008,3046510-3046711,3048195	+
1001372	SKIP_OFF	EVM0020515	Chr01	3046510	3046711	30440083048195	+
1001373	XSKIP_ON	EVM0020515	Chr01	3054586	3054715	3054398,3054586-3054715,3055725	+
1001374	XSKIP_OFF	EVM0020515	Chr01	3054586	3054715	30542963055799	+
1001375	TSS	EVM0020550	Chr01	17888965	17889068	17888965	-
1001376	TTS	EVM0020550	Chr01	17887379	17887502	17887502	-
1001377	TSS	EVM0020602	Chr01	3884434	3884728	3884434	-
1001378	TTS	EVM0020602	Chr01	3879901	3883388	3883388	-
1001379	TSS	EVM0020610	Chr01	39109549	39109708	39109549	-
1001380	TTS	EVM0020610	Chr01	39074448	39077351	39077351	-
1001381	TSS	EVM0020636	Chr01	20236602	20236789	20236602	-
1001382	TTS	EVM0020636	Chr01	20210958	20213798	20213798	-
1001383	AE	EVM0020636	Chr01	20215068	20215312	20215068-20215312	-
1001384	AE	EVM0020636	Chr01	20215068	20215297	20215068-20215297	-
1001385	TSS	EVM0020648	Chr01	32694544	32694630	32694630	+
1001386	TTS	EVM0020648	Chr01	32696828	32698262	32696828	+
1001387	TSS	EVM0020739	Chr01	38053817	38054487	38053817	-
1001388	TTS	EVM0020739	Chr01	38033781	38036810	38036810	-
1001389	TSS	EVM0020740	Chr01	20471721	20472129	20471721	-
1001390	TTS	EVM0020740	Chr01	20464049	20464104	20464104	-
1001391	TSS	EVM0020790	Chr01	4174088	4174114	4174114	+
1001392	TTS	EVM0020790	Chr01	4209194	4211900	4209194	+
1001393	TSS	EVM0020828	Chr01	28308154	28308312	28308154	-
1001394	TTS	EVM0020828	Chr01	28296061	28296092	28296092	-
1001395	TSS	EVM0020893	Chr01	15589867	15589899	15589899	+
1001396	TTS	EVM0020893	Chr01	15592966	15593011	15592966	+
1001397	TSS	EVM0020943	Chr01	24073085	24073164	24073085	-
1001398	TTS	EVM0020943	Chr01	24072358	24072590	24072590	-
1001399	TSS	EVM0020969	Chr01	28135274	28135463	28135274	-
1001400	TTS	EVM0020969	Chr01	28070055	28070700	28070700	-
1001401	TSS	EVM0021127	Chr01	18575025	18575174	18575025	-
1001402	TTS	EVM0021127	Chr01	18481724	18482133	18482133	-
1001403	TSS	EVM0021173	Chr01	29254240	29254950	29254240	-
1001404	TTS	EVM0021173	Chr01	29251269	29252232	29252232	-
1001405	TSS	EVM0021235	Chr01	8070198	8070314	8070314	+
1001406	TTS	EVM0021235	Chr01	8086064	8088233	8086064	+
1001407	TSS	EVM0021250	Chr01	27195343	27195367	27195343	-
1001408	TTS	EVM0021250	Chr01	27169769	27171275	27171275	-
1001409	TSS	EVM0021274	Chr01	11299385	11299430	11299430	+
1001410	TTS	EVM0021274	Chr01	11309990	11310770	11309990	+
1001411	TSS	EVM0021347	Chr01	30615425	30615517	30615425	-
1001412	TTS	EVM0021347	Chr01	30607305	30607478	30607478	-
1001413	TSS	EVM0021374	Chr01	36528694	36528809	36528694	-
1001414	TSS	EVM0021374	Chr01	36528290	36528333	36528290	-
1001415	TTS	EVM0021374	Chr01	36523564	36524082	36524082	-
1001416	TSS	EVM0021403	Chr01	23473137	23473458	23473458	+
1001417	TTS	EVM0021403	Chr01	23480560	23481304	23480560	+
1001418	TTS	EVM0021403	Chr01	23480564	23481304	23480564	+
1001419	TTS	EVM0021403	Chr01	23480562	23481304	23480562	+
1001420	TSS	EVM0021458	Chr01	30569968	30571468	30571468	+
1001421	TTS	EVM0021458	Chr01	30592600	30592752	30592600	+
1001422	TSS	EVM0021469	Chr01	37444592	37444809	37444809	+
1001423	TTS	EVM0021469	Chr01	37461873	37461952	37461873	+
1001424	TSS	EVM0021490	Chr01	4881336	4881357	4881357	+
1001425	TTS	EVM0021490	Chr01	4912003	4912478	4912003	+
1001426	TSS	EVM0021533	Chr01	21334124	21334295	21334124	-
1001427	TTS	EVM0021533	Chr01	21330794	21331224	21331224	-
1001428	TSS	EVM0021549	Chr01	38850255	38850560	38850560	+
1001429	TTS	EVM0021549	Chr01	38856614	38857335	38856614	+
1001430	TSS	EVM0021598	Chr01	12509600	12509628	12509628	+
1001431	TTS	EVM0021598	Chr01	12512112	12512330	12512112	+
1001432	TSS	EVM0021659	Chr01	24439106	24439217	24439217	+
1001433	TTS	EVM0021659	Chr01	24460329	24461469	24460329	+
1001434	TSS	EVM0021663	Chr01	38023769	38023863	38023769	-
1001435	TTS	EVM0021663	Chr01	38009963	38010061	38010061	-
1001436	TSS	EVM0021688	Chr01	258500	258566	258500	-
1001437	TTS	EVM0021688	Chr01	142590	142841	142841	-
1001438	TSS	EVM0021691	Chr01	31076047	31076143	31076143	+
1001439	TTS	EVM0021691	Chr01	31082809	31082854	31082809	+
1001440	TTS	EVM0021691	Chr01	31080816	31080851	31080816	+
1001441	TSS	EVM0021700	Chr01	30667770	30668282	30668282	+
1001442	TTS	EVM0021700	Chr01	30746597	30748889	30746597	+
1001443	TSS	EVM0021711	Chr01	18969459	18969570	18969570	+
1001444	TTS	EVM0021711	Chr01	18982923	18987053	18982923	+
1001445	TSS	EVM0021728	Chr01	12209837	12210030	12210030	+
1001446	TTS	EVM0021728	Chr01	12219812	12220377	12219812	+
1001447	TSS	EVM0021798	Chr01	34273776	34274026	34273776	-
1001448	TTS	EVM0021798	Chr01	34266398	34267370	34267370	-
1001449	AE	EVM0021798	Chr01	34269657	34269857	34269657-34269857	-
1001450	AE	EVM0021798	Chr01	34269609	34269857	34269609-34269857	-
1001451	TSS	EVM0021812	Chr01	28357244	28357272	28357272	+
1001452	TTS	EVM0021812	Chr01	28358909	28358952	28358909	+
1001453	TSS	EVM0021954	Chr01	940105	940275	940275	+
1001454	TTS	EVM0021954	Chr01	981306	984572	981306	+
1001455	TSS	EVM0022044	Chr01	11511762	11511897	11511897	+
1001456	TTS	EVM0022044	Chr01	11519061	11519497	11519061	+
1001457	TSS	EVM0022176	Chr01	617499	617524	617499	-
1001458	TTS	EVM0022176	Chr01	616039	616068	616068	-
1001459	TSS	EVM0022229	Chr01	22464932	22465168	22465168	+
1001460	TTS	EVM0022229	Chr01	22475320	22475913	22475320	+
1001461	TSS	EVM0022250	Chr01	9562311	9562351	9562311	-
1001462	TTS	EVM0022250	Chr01	9539536	9539809	9539809	-
1001463	SKIP_ON	EVM0022250	Chr01	9559651	9559794	9553638,9559651-9559794,9562311	-
1001464	SKIP_OFF	EVM0022250	Chr01	9559651	9559794	95536389562311	-
1001465	TSS	EVM0022289	Chr01	1854906	1855041	1855041	+
1001466	TTS	EVM0022289	Chr01	1907208	1907336	1907208	+
1001467	TSS	EVM0022297	Chr01	4355126	4355154	4355126	-
1001468	TTS	EVM0022297	Chr01	4353660	4354031	4354031	-
1001469	TSS	EVM0022298	Chr01	35075187	35075309	35075187	-
1001470	TTS	EVM0022298	Chr01	35058174	35058234	35058234	-
1001471	TSS	EVM0022312	Chr01	23812497	23813450	23813450	+
1001472	TTS	EVM0022312	Chr01	23814107	23814573	23814107	+
1001473	TSS	EVM0022341	Chr01	19138455	19138649	19138455	-
1001474	TTS	EVM0022341	Chr01	19135753	19135846	19135846	-
1001475	TSS	EVM0022361	Chr01	40546886	40547122	40546886	-
1001476	TTS	EVM0022361	Chr01	40527154	40527487	40527487	-
1001477	AE	EVM0022361	Chr01	40541483	40541585	40541483-40541585	-
1001478	AE	EVM0022361	Chr01	40541483	40541557	40541483-40541557	-
1001479	TSS	EVM0022373	Chr01	23821827	23821927	23821827	-
1001480	TTS	EVM0022373	Chr01	23819363	23819548	23819548	-
1001481	TSS	EVM0022383	Chr01	26192766	26193265	26193265	+
1001482	TSS	EVM0022383	Chr01	26192766	26192942	26192942	+
1001483	TTS	EVM0022383	Chr01	26216968	26218445	26216968	+
1001484	SKIP_ON	EVM0022383	Chr01	26214804	26214904	26213666,26214804-26214904,26216968	+
1001485	SKIP_OFF	EVM0022383	Chr01	26214804	26214904	2621366626216960	+
1001486	TSS	EVM0022417	Chr01	1945947	1945980	1945947	-
1001487	TTS	EVM0022417	Chr01	1931475	1931994	1931994	-
1001488	TSS	EVM0022431	Chr01	11982544	11982871	11982544	-
1001489	TTS	EVM0022431	Chr01	11979589	11981766	11981766	-
1001490	TSS	EVM0022469	Chr01	40513748	40513895	40513748	-
1001491	TTS	EVM0022469	Chr01	40473519	40473641	40473641	-
1001492	TSS	EVM0022486	Chr01	23615882	23616138	23616138	+
1001493	TTS	EVM0022486	Chr01	23617554	23618702	23617554	+
1001494	TSS	EVM0022510	Chr01	8338392	8338528	8338528	+
1001495	TTS	EVM0022510	Chr01	8384014	8384586	8384014	+
1001496	TSS	EVM0022537	Chr01	4554826	4554947	4554947	+
1001497	TTS	EVM0022537	Chr01	4564269	4565107	4564269	+
1001498	SKIP_ON	EVM0022537	Chr01	4562664	4562698	4562534,4562664-4562698,4564269	+
1001499	SKIP_OFF	EVM0022537	Chr01	4562664	4562698	45625344564269	+
1001500	XSKIP_ON	EVM0022537	Chr01	4562664	4562698	4562534,4562664-4562698,4564269	+
1001501	XSKIP_OFF	EVM0022537	Chr01	4562664	4562698	45624574564269	+
1001502	AE	EVM0022537	Chr01	4562355	4562534	4562355-4562534	+
1001503	AE	EVM0022537	Chr01	4562355	4562457	4562355-4562457	+
1001504	TSS	EVM0022542	Chr01	18384265	18384306	18384306	+
1001505	TSS	EVM0022542	Chr01	18386901	18387493	18387493	+
1001506	TTS	EVM0022542	Chr01	18387873	18387951	18387873	+
1001507	TSS	EVM0022572	Chr01	9376633	9376774	9376633	-
1001508	TTS	EVM0022572	Chr01	9303819	9304119	9304119	-
1001509	TTS	EVM0022572	Chr01	9371695	9371736	9371736	-
1001510	TSS	EVM0022603	Chr01	23733257	23733565	23733565	+
1001511	TTS	EVM0022603	Chr01	23734322	23734382	23734322	+
1001512	TSS	EVM0022606	Chr01	36376957	36377022	36377022	+
1001513	TTS	EVM0022606	Chr01	36402994	36403056	36402994	+
1001514	TSS	EVM0022608	Chr01	8157933	8158156	8158156	+
1001515	TTS	EVM0022608	Chr01	8162983	8163949	8162983	+
1001516	TSS	EVM0022637	Chr01	29768747	29768994	29768994	+
1001517	TTS	EVM0022637	Chr01	29777166	29778413	29777166	+
1001518	AE	EVM0022637	Chr01	29776083	29776140	29776083-29776140	+
1001519	AE	EVM0022637	Chr01	29776083	29776155	29776083-29776155	+
1001520	TSS	EVM0022683	Chr01	26646697	26646822	26646697	-
1001521	TTS	EVM0022683	Chr01	26641858	26642934	26642934	-
1001522	TTS	EVM0022683	Chr01	26642133	26642516	26642516	-
1001523	TSS	EVM0022706	Chr01	32533433	32533524	32533524	+
1001524	TTS	EVM0022706	Chr01	32537414	32537844	32537414	+
1001525	TSS	EVM0022712	Chr01	11417978	11418190	11417978	-
1001526	TTS	EVM0022712	Chr01	11406216	11407944	11407944	-
1001527	TSS	EVM0022802	Chr01	4529399	4529577	4529577	+
1001528	TTS	EVM0022802	Chr01	4533024	4533282	4533024	+
1001529	TSS	EVM0022866	Chr01	32826686	32826743	32826686	-
1001530	TTS	EVM0022866	Chr01	32826284	32826452	32826452	-
1001531	TSS	EVM0022924	Chr01	20830953	20831448	20831448	+
1001532	TTS	EVM0022924	Chr01	20851946	20852195	20851946	+
1001533	AE	EVM0022924	Chr01	20845244	20845362	20845244-20845362	+
1001534	AE	EVM0022924	Chr01	20845244	20845340	20845244-20845340	+
1001535	TSS	EVM0022962	Chr01	27146239	27146292	27146239	-
1001536	TTS	EVM0022962	Chr01	27142382	27143422	27143422	-
1001537	TSS	EVM0022980	Chr01	14695891	14696022	14696022	+
1001538	TTS	EVM0022980	Chr01	14696670	14696835	14696670	+
1001539	TSS	EVM0023013	Chr01	38114017	38114375	38114017	-
1001540	TTS	EVM0023013	Chr01	38112679	38113645	38113645	-
1001541	TSS	EVM0023014	Chr01	30559635	30559659	30559635	-
1001542	TTS	EVM0023014	Chr01	30557063	30557104	30557104	-
1001543	TSS	EVM0023173	Chr01	11316042	11316477	11316042	-
1001544	TTS	EVM0023173	Chr01	11311105	11311912	11311912	-
1001545	TSS	EVM0023225	Chr01	18084066	18084151	18084066	-
1001546	TTS	EVM0023225	Chr01	18069986	18071710	18071710	-
1001547	SKIP_ON	EVM0023225	Chr01	18072839	18072913	18072028,18072839-18072913,18073010	-
1001548	SKIP_OFF	EVM0023225	Chr01	18072839	18072913	1807202818073010	-
1001549	TSS	EVM0023244	Chr01	23521021	23521365	23521365	+
1001550	TTS	EVM0023244	Chr01	23540333	23542209	23540333	+
1001551	TSS	EVM0023280	Chr01	21097123	21097494	21097494	+
1001552	TTS	EVM0023280	Chr01	21114561	21116332	21114561	+
1001553	TSS	EVM0023286	Chr01	3932464	3932690	3932690	+
1001554	TTS	EVM0023286	Chr01	3939340	3939922	3939340	+
1001555	TSS	EVM0023290	Chr01	14698093	14698334	14698334	+
1001556	TTS	EVM0023290	Chr01	14701108	14701663	14701108	+
1001557	TSS	EVM0023337	Chr01	25415886	25416221	25416221	+
1001558	TTS	EVM0023337	Chr01	25440218	25442272	25440218	+
1001559	TSS	EVM0023396	Chr01	23799308	23799921	23799308	-
1001560	TTS	EVM0023396	Chr01	23795784	23796621	23796621	-
1001561	TTS	EVM0023396	Chr01	23796922	23797614	23797614	-
1001562	TSS	EVM0023578	Chr01	29018223	29018603	29018223	-
1001563	TTS	EVM0023578	Chr01	29005725	29007754	29007754	-
1001564	TSS	EVM0023676	Chr01	1409210	1409411	1409411	+
1001565	TTS	EVM0023676	Chr01	1419488	1419997	1419488	+
1001566	TSS	EVM0023748	Chr01	22535020	22535505	22535505	+
1001567	TTS	EVM0023748	Chr01	22537459	22537568	22537459	+
1001568	TSS	EVM0023798	Chr01	34310411	34310538	34310411	-
1001569	TTS	EVM0023798	Chr01	34299014	34299207	34299207	-
1001570	TSS	EVM0024001	Chr01	20671974	20672201	20672201	+
1001571	TTS	EVM0024001	Chr01	20680952	20682240	20680952	+
1001572	TSS	EVM0024016	Chr01	23846777	23846837	23846777	-
1001573	TTS	EVM0024016	Chr01	23842114	23844517	23844517	-
1001574	TTS	EVM0024016	Chr01	23842123	23843764	23843764	-
1001575	AE	EVM0024016	Chr01	23845588	23846465	23845588-23846465	-
1001576	AE	EVM0024016	Chr01	23845588	23845976	23845588-23845976	-
1001577	TSS	EVM0024039	Chr01	18871116	18871138	18871116	-
1001578	TTS	EVM0024039	Chr01	18836171	18837072	18837072	-
1001579	TSS	EVM0024040	Chr01	26761382	26761500	26761382	-
1001580	TTS	EVM0024040	Chr01	26758368	26758386	26758386	-
1001581	TSS	EVM0024093	Chr01	16098065	16098412	16098065	-
1001582	TSS	EVM0024093	Chr01	16097884	16098348	16097884	-
1001583	TTS	EVM0024093	Chr01	16095016	16095479	16095479	-
1001584	TSS	EVM0024246	Chr01	26164367	26164513	26164367	-
1001585	TTS	EVM0024246	Chr01	26152731	26154755	26154755	-
1001586	TSS	EVM0024294	Chr01	9158975	9159302	9159302	+
1001587	TSS	EVM0024294	Chr01	9158975	9159656	9159656	+
1001588	TTS	EVM0024294	Chr01	9160501	9161889	9160501	+
1001589	TSS	EVM0024341	Chr01	26753036	26753111	26753036	-
1001590	TTS	EVM0024341	Chr01	26746681	26746756	26746756	-
1001591	TSS	EVM0024402	Chr01	5417121	5417500	5417500	+
1001592	TTS	EVM0024402	Chr01	5483567	5483753	5483567	+
1001593	TSS	EVM0024449	Chr01	39680189	39680215	39680189	-
1001594	TTS	EVM0024449	Chr01	39660715	39664224	39664224	-
1001595	TSS	EVM0024471	Chr01	4358910	4359189	4359189	+
1001596	TTS	EVM0024471	Chr01	4404915	4406730	4404915	+
1001597	TSS	EVM0024505	Chr01	3013715	3013842	3013842	+
1001598	TTS	EVM0024505	Chr01	3025520	3027286	3025520	+
1001599	TSS	EVM0024532	Chr01	12286003	12286041	12286003	-
1001600	TTS	EVM0024532	Chr01	12277980	12278272	12278272	-
1001601	TSS	EVM0024589	Chr01	34232690	34232988	34232988	+
1001602	TTS	EVM0024589	Chr01	34252161	34253497	34252161	+
1001603	TSS	EVM0024727	Chr01	36884463	36884554	36884463	-
1001604	TTS	EVM0024727	Chr01	36872799	36873699	36873699	-
1001605	IR_ON	EVM0024727	Chr01	36877385	36877611	36877305-36877772	-
1001606	IR_OFF	EVM0024727	Chr01	36877385	36877611	36877305-36877385,36877611-36877772	-
1001607	IR_ON	EVM0024727	Chr01	36874269	36874356	36874129-36874463	-
1001608	IR_OFF	EVM0024727	Chr01	36874269	36874356	36874129-36874269,36874356-36874463	-
1001609	TSS	EVM0024739	Chr01	20490849	20490931	20490931	+
1001610	TTS	EVM0024739	Chr01	20497100	20497596	20497100	+
1001611	IR_ON	EVM0024739	Chr01	20495749	20496075	20495617-20496192	+
1001612	IR_OFF	EVM0024739	Chr01	20495749	20496075	20495617-20495749,20496075-20496192	+
1001613	TSS	EVM0024769	Chr01	14702414	14702831	14702831	+
1001614	TTS	EVM0024769	Chr01	14709606	14710681	14709606	+
1001615	TSS	EVM0024797	Chr01	8749484	8749667	8749484	-
1001616	TTS	EVM0024797	Chr01	8717492	8721837	8721837	-
1001617	TSS	EVM0024809	Chr01	32501381	32501774	32501381	-
1001618	TTS	EVM0024809	Chr01	32491259	32491336	32491336	-
1001619	TSS	EVM0024832	Chr01	16082213	16082273	16082213	-
1001620	TTS	EVM0024832	Chr01	16076031	16077970	16077970	-
1001621	AE	EVM0024832	Chr01	16078731	16078776	16078731-16078776	-
1001622	AE	EVM0024832	Chr01	16078731	16078737	16078731-16078737	-
1001623	TSS	EVM0024850	Chr01	17764419	17764809	17764809	+
1001624	TTS	EVM0024850	Chr01	17791783	17793712	17791783	+
1001625	TSS	EVM0024851	Chr01	17458492	17458703	17458703	+
1001626	TTS	EVM0024851	Chr01	17516435	17516511	17516435	+
1001627	TTS	EVM0024851	Chr01	17475393	17475485	17475393	+
1001628	TSS	EVM0024867	Chr01	10534260	10534284	10534284	+
1001629	TTS	EVM0024867	Chr01	10540932	10541965	10540932	+
1001630	TSS	EVM0024868	Chr01	11838834	11839009	11838834	-
1001631	TTS	EVM0024868	Chr01	11832901	11832981	11832981	-
1001632	TSS	EVM0024915	Chr01	11623077	11623212	11623077	-
1001633	TTS	EVM0024915	Chr01	11619346	11620148	11620148	-
1001634	TSS	EVM0024973	Chr01	36225704	36225821	36225704	-
1001635	TTS	EVM0024973	Chr01	36215416	36216480	36216480	-
1001636	SKIP_ON	EVM0024973	Chr01	36225095	36225145	36224865,36225095-36225145,36225704	-
1001637	SKIP_OFF	EVM0024973	Chr01	36225095	36225145	3622486536225700	-
1001638	TSS	EVM0025002	Chr01	11973044	11973264	11973264	+
1001639	TSS	EVM0025002	Chr01	11973435	11973673	11973673	+
1001640	TTS	EVM0025002	Chr01	11976547	11979513	11976547	+
1001641	TSS	EVM0025043	Chr01	24292794	24292860	24292860	+
1001642	TTS	EVM0025043	Chr01	24305604	24306682	24305604	+
1001643	TSS	EVM0025098	Chr01	20535575	20535677	20535677	+
1001644	TTS	EVM0025098	Chr01	20541189	20541244	20541189	+
1001645	IR_ON	EVM0025098	Chr01	20539367	20539448	20539251-20539539	+
1001646	IR_OFF	EVM0025098	Chr01	20539367	20539448	20539251-20539367,20539448-20539539	+
1001647	TSS	EVM0025149	Chr01	9030921	9031059	9030921	-
1001648	TTS	EVM0025149	Chr01	9017582	9019248	9019248	-
1001649	TTS	EVM0025149	Chr01	9017582	9018867	9018867	-
1001650	TSS	EVM0025204	Chr01	10633705	10633911	10633705	-
1001651	TTS	EVM0025204	Chr01	10628238	10628819	10628819	-
1001652	TSS	EVM0025226	Chr01	18246007	18246102	18246102	+
1001653	TTS	EVM0025226	Chr01	18257746	18257864	18257746	+
1001654	TSS	EVM0025284	Chr01	20571469	20571608	20571469	-
1001655	TTS	EVM0025284	Chr01	20561979	20563190	20563190	-
1001656	TSS	EVM0025290	Chr01	16188452	16188615	16188452	-
1001657	TSS	EVM0025290	Chr01	16160936	16160962	16160936	-
1001658	TTS	EVM0025290	Chr01	16150861	16151672	16151672	-
1001659	TSS	EVM0025297	Chr01	20622710	20623935	20623935	+
1001660	TTS	EVM0025297	Chr01	20625773	20628741	20625773	+
1001661	TSS	EVM0025330	Chr01	27272523	27273209	27272523	-
1001662	TTS	EVM0025330	Chr01	27237780	27240401	27240401	-
1001663	TSS	EVM0025362	Chr01	17749485	17749710	17749710	+
1001664	TTS	EVM0025362	Chr01	17761556	17761851	17761556	+
1001665	TSS	EVM0025369	Chr01	14468699	14469520	14469520	+
1001666	TSS	EVM0025369	Chr01	14468699	14470889	14470889	+
1001667	TTS	EVM0025369	Chr01	14477368	14478518	14477368	+
1001668	TSS	EVM0025376	Chr01	1284400	1284508	1284400	-
1001669	TSS	EVM0025376	Chr01	1261745	1261803	1261745	-
1001670	TTS	EVM0025376	Chr01	1253260	1254090	1254090	-
1001671	TSS	EVM0025398	Chr01	36888769	36890018	36890018	+
1001672	TTS	EVM0025398	Chr01	36894016	36894473	36894016	+
1001673	TSS	EVM0025508	Chr01	8610730	8610960	8610960	+
1001674	TTS	EVM0025508	Chr01	8631891	8634333	8631891	+
1001675	TSS	EVM0025558	Chr01	18145617	18145688	18145617	-
1001676	TTS	EVM0025558	Chr01	18140342	18140497	18140497	-
1001677	TSS	EVM0025606	Chr01	5552320	5552400	5552320	-
1001678	TTS	EVM0025606	Chr01	5544721	5544824	5544824	-
1001679	TSS	EVM0025611	Chr01	19828614	19828991	19828991	+
1001680	TTS	EVM0025611	Chr01	19841632	19841843	19841632	+
1001681	TSS	EVM0025639	Chr01	16426937	16427303	16427303	+
1001682	TTS	EVM0025639	Chr01	16440434	16441194	16440434	+
1001683	TSS	EVM0025708	Chr01	26986753	26986759	26986753	-
1001684	TTS	EVM0025708	Chr01	26985470	26985542	26985542	-
1001685	TSS	EVM0025717	Chr01	16933734	16933822	16933822	+
1001686	TTS	EVM0025717	Chr01	16934044	16934315	16934044	+
1001687	TSS	EVM0025771	Chr01	15416728	15416804	15416804	+
1001688	TTS	EVM0025771	Chr01	15418993	15419415	15418993	+
1001689	TSS	EVM0025780	Chr01	3675599	3675644	3675599	-
1001690	TTS	EVM0025780	Chr01	3673930	3674148	3674148	-
1001691	TSS	EVM0025871	Chr01	11578965	11578969	11578965	-
1001692	TTS	EVM0025871	Chr01	11548763	11548951	11548951	-
1001693	TSS	EVM0025922	Chr01	36774923	36775062	36775062	+
1001694	TTS	EVM0025922	Chr01	36798604	36798769	36798604	+
1001695	TSS	EVM0025961	Chr01	11206575	11206757	11206757	+
1001696	TTS	EVM0025961	Chr01	11242272	11243976	11242272	+
1001697	TSS	EVM0026056	Chr01	18905346	18905424	18905346	-
1001698	TSS	EVM0026056	Chr01	18905527	18905570	18905527	-
1001699	TTS	EVM0026056	Chr01	18904310	18904607	18904607	-
1001700	TSS	EVM0026137	Chr01	28448979	28449062	28448979	-
1001701	TSS	EVM0026137	Chr01	28450002	28450104	28450002	-
1001702	TTS	EVM0026137	Chr01	28441205	28441369	28441369	-
1001703	TSS	EVM0026215	Chr01	26139095	26139393	26139393	+
1001704	TTS	EVM0026215	Chr01	26143754	26143862	26143754	+
1001705	TSS	EVM0026261	Chr01	9704347	9704452	9704452	+
1001706	TTS	EVM0026261	Chr01	9765179	9765228	9765179	+
1001707	TSS	EVM0026270	Chr01	36238401	36238499	36238401	-
1001708	TTS	EVM0026270	Chr01	36233223	36234279	36234279	-
1001709	TSS	EVM0026281	Chr01	20166245	20166567	20166245	-
1001710	TTS	EVM0026281	Chr01	20153794	20155738	20155738	-
1001711	AE	EVM0026281	Chr01	20155842	20155948	20155842-20155948	-
1001712	AE	EVM0026281	Chr01	20155842	20155903	20155842-20155903	-
1001713	TSS	EVM0026305	Chr01	18390941	18391073	18390941	-
1001714	TTS	EVM0026305	Chr01	18388062	18389106	18389106	-
1001715	TTS	EVM0026305	Chr01	18389906	18390481	18390481	-
1001716	TSS	EVM0026329	Chr01	10239577	10240066	10239577	-
1001717	TTS	EVM0026329	Chr01	10211567	10211811	10211811	-
1001718	TSS	EVM0026355	Chr01	9666516	9666656	9666656	+
1001719	TTS	EVM0026355	Chr01	9667010	9667094	9667010	+
1001720	TSS	EVM0026364	Chr01	686891	687001	687001	+
1001721	TTS	EVM0026364	Chr01	688127	689360	688127	+
1001722	TSS	EVM0000060	Chr02	15459979	15460222	15460222	+
1001723	TTS	EVM0000060	Chr02	15468233	15468786	15468233	+
1001724	TSS	EVM0000066	Chr02	12194822	12194985	12194985	+
1001725	TSS	EVM0000066	Chr02	12195260	12195430	12195430	+
1001726	TTS	EVM0000066	Chr02	12210052	12211761	12210052	+
1001727	TSS	EVM0000088	Chr02	5746345	5746518	5746345	-
1001728	TTS	EVM0000088	Chr02	5738039	5739371	5739371	-
1001729	TSS	EVM0000153	Chr02	2024217	2024411	2024411	+
1001730	TSS	EVM0000153	Chr02	2047265	2047499	2047499	+
1001731	TSS	EVM0000153	Chr02	2055532	2056527	2056527	+
1001732	TSS	EVM0000153	Chr02	2056585	2056680	2056680	+
1001733	TTS	EVM0000153	Chr02	2058625	2060626	2058625	+
1001734	TSS	EVM0000154	Chr02	4089148	4089332	4089332	+
1001735	TTS	EVM0000154	Chr02	4090143	4090736	4090143	+
1001736	TSS	EVM0000188	Chr02	24447873	24447959	24447873	-
1001737	TTS	EVM0000188	Chr02	24437241	24438604	24438604	-
1001738	TSS	EVM0000201	Chr02	24579462	24579738	24579738	+
1001739	TSS	EVM0000201	Chr02	24582673	24583261	24583261	+
1001740	TTS	EVM0000201	Chr02	24586310	24587235	24586310	+
1001741	TSS	EVM0000225	Chr02	13078197	13079097	13079097	+
1001742	TTS	EVM0000225	Chr02	13121942	13125508	13121942	+
1001743	TSS	EVM0000242	Chr02	18348848	18348902	18348848	-
1001744	TTS	EVM0000242	Chr02	18344139	18344354	18344354	-
1001745	TSS	EVM0000306	Chr02	25281846	25282511	25281846	-
1001746	TTS	EVM0000306	Chr02	25274169	25274348	25274348	-
1001747	TSS	EVM0000380	Chr02	19978444	19978574	19978444	-
1001748	TTS	EVM0000380	Chr02	19953273	19954206	19954206	-
1001749	TSS	EVM0000384	Chr02	19876540	19876791	19876540	-
1001750	TTS	EVM0000384	Chr02	19867534	19868241	19868241	-
1001751	TTS	EVM0000384	Chr02	19867683	19868244	19868244	-
1001752	SKIP_ON	EVM0000384	Chr02	19872978	19873031	19871972,19872978-19873031,19873973	-
1001753	SKIP_OFF	EVM0000384	Chr02	19872978	19873031	1987197219873970	-
1001754	TSS	EVM0000473	Chr02	32061439	32061474	32061474	+
1001755	TTS	EVM0000473	Chr02	32063142	32063640	32063142	+
1001756	TSS	EVM0000474	Chr02	11525740	11525994	11525740	-
1001757	TTS	EVM0000474	Chr02	11521856	11522382	11522382	-
1001758	AE	EVM0000474	Chr02	11523918	11524077	11523918-11524077	-
1001759	AE	EVM0000474	Chr02	11523931	11524077	11523931-11524077	-
1001760	TSS	EVM0000496	Chr02	26575411	26575656	26575656	+
1001761	TTS	EVM0000496	Chr02	26592581	26592685	26592581	+
1001762	TSS	EVM0000498	Chr02	35989941	35990098	35990098	+
1001763	TTS	EVM0000498	Chr02	36010914	36018308	36010914	+
1001764	TSS	EVM0000508	Chr02	10192117	10192293	10192117	-
1001765	TTS	EVM0000508	Chr02	10182448	10183493	10183493	-
1001766	TSS	EVM0000523	Chr02	20816006	20816254	20816254	+
1001767	TTS	EVM0000523	Chr02	20844357	20844558	20844357	+
1001768	TSS	EVM0000546	Chr02	32074463	32074548	32074548	+
1001769	TTS	EVM0000546	Chr02	32088087	32089685	32088087	+
1001770	TSS	EVM0000557	Chr02	26026275	26026784	26026784	+
1001771	TSS	EVM0000557	Chr02	26026851	26026932	26026932	+
1001772	TTS	EVM0000557	Chr02	26061220	26062019	26061220	+
1001773	TSS	EVM0000558	Chr02	1392372	1392490	1392372	-
1001774	TTS	EVM0000558	Chr02	1391990	1392340	1392340	-
1001775	TSS	EVM0000570	Chr02	10911586	10912319	10912319	+
1001776	TTS	EVM0000570	Chr02	10915437	10915584	10915437	+
1001777	TSS	EVM0000607	Chr02	28603315	28603607	28603607	+
1001778	TTS	EVM0000607	Chr02	28610004	28610544	28610004	+
1001779	IR_ON	EVM0000607	Chr02	28608875	28608948	28608796-28609060	+
1001780	IR_OFF	EVM0000607	Chr02	28608875	28608948	28608796-28608875,28608948-28609060	+
1001781	TSS	EVM0000609	Chr02	19697941	19698054	19698054	+
1001782	TTS	EVM0000609	Chr02	19704708	19705536	19704708	+
1001783	TSS	EVM0000624	Chr02	8649389	8649456	8649456	+
1001784	TTS	EVM0000624	Chr02	8666494	8666765	8666494	+
1001785	TSS	EVM0000635	Chr02	19146291	19146451	19146291	-
1001786	TTS	EVM0000635	Chr02	19144456	19144809	19144809	-
1001787	TSS	EVM0000645	Chr02	26927632	26927745	26927632	-
1001788	TSS	EVM0000645	Chr02	26945285	26945671	26945285	-
1001789	TTS	EVM0000645	Chr02	26893018	26894844	26894844	-
1001790	XIR_ON	EVM0000645	Chr02	26898273	26899121	26898180-26899213	-
1001791	XIR_OFF	EVM0000645	Chr02	26898273	26899121	26898023-26898273,26899121-26899213	-
1001792	TSS	EVM0000678	Chr02	5750995	5751630	5751630	+
1001793	TTS	EVM0000678	Chr02	5760602	5761786	5760602	+
1001794	TSS	EVM0000687	Chr02	39787445	39787878	39787878	+
1001795	TTS	EVM0000687	Chr02	39793743	39794069	39793743	+
1001796	TSS	EVM0000693	Chr02	10737948	10737998	10737948	-
1001797	TTS	EVM0000693	Chr02	10732741	10734084	10734084	-
1001798	AE	EVM0000693	Chr02	10736891	10737027	10736891-10737027	-
1001799	AE	EVM0000693	Chr02	10736922	10737027	10736922-10737027	-
1001800	TSS	EVM0000695	Chr02	10659699	10659838	10659838	+
1001801	TTS	EVM0000695	Chr02	10688646	10692180	10688646	+
1001802	AE	EVM0000695	Chr02	10683583	10683839	10683583-10683839	+
1001803	AE	EVM0000695	Chr02	10683746	10683839	10683746-10683839	+
1001804	TSS	EVM0000758	Chr02	31404189	31404227	31404227	+
1001805	TSS	EVM0000758	Chr02	31408652	31408918	31408918	+
1001806	TTS	EVM0000758	Chr02	31411566	31413794	31411566	+
1001807	MSKIP_ON	EVM0000758	Chr02	31406846	31408918	31404976,31406846-31407019,31408843-31408918,31410715	+
1001808	MSKIP_OFF	EVM0000758	Chr02	31406846	31408918	3140497631410710	+
1001809	TSS	EVM0000760	Chr02	41826230	41826530	41826530	+
1001810	TTS	EVM0000760	Chr02	41835537	41836136	41835537	+
1001811	TSS	EVM0000790	Chr02	16864766	16865532	16864766	-
1001812	TSS	EVM0000790	Chr02	16823545	16823688	16823545	-
1001813	TTS	EVM0000790	Chr02	16806090	16807124	16807124	-
1001814	TSS	EVM0000822	Chr02	39319792	39319969	39319969	+
1001815	TTS	EVM0000822	Chr02	39338011	39339470	39338011	+
1001816	TSS	EVM0000832	Chr02	9718007	9718102	9718102	+
1001817	TSS	EVM0000832	Chr02	9721099	9721671	9721671	+
1001818	TTS	EVM0000832	Chr02	9725557	9728387	9725557	+
1001819	TSS	EVM0000852	Chr02	32806327	32806420	32806327	-
1001820	TTS	EVM0000852	Chr02	32799909	32800501	32800501	-
1001821	TSS	EVM0000859	Chr02	30934691	30934869	30934869	+
1001822	TTS	EVM0000859	Chr02	30935750	30935831	30935750	+
1001823	TSS	EVM0000870	Chr02	37741959	37742284	37742284	+
1001824	TTS	EVM0000870	Chr02	37756636	37757110	37756636	+
1001825	TSS	EVM0000906	Chr02	21902839	21902931	21902931	+
1001826	TTS	EVM0000906	Chr02	21928233	21930473	21928233	+
1001827	TSS	EVM0000928	Chr02	17589661	17589761	17589661	-
1001828	TTS	EVM0000928	Chr02	17584178	17584562	17584562	-
1001829	TSS	EVM0000932	Chr02	11177658	11177772	11177772	+
1001830	TTS	EVM0000932	Chr02	11193218	11193559	11193218	+
1001831	TSS	EVM0000994	Chr02	18567969	18568162	18567969	-
1001832	TTS	EVM0000994	Chr02	18552321	18554938	18554938	-
1001833	TSS	EVM0001000	Chr02	28386696	28386820	28386696	-
1001834	TTS	EVM0001000	Chr02	28375677	28376435	28376435	-
1001835	TSS	EVM0001003	Chr02	19317557	19317654	19317557	-
1001836	TTS	EVM0001003	Chr02	19312459	19313523	19313523	-
1001837	TSS	EVM0001022	Chr02	838345	838788	838788	+
1001838	TTS	EVM0001022	Chr02	851119	851277	851119	+
1001839	TSS	EVM0001042	Chr02	41933092	41933191	41933191	+
1001840	TTS	EVM0001042	Chr02	41954327	41954989	41954327	+
1001841	TSS	EVM0001051	Chr02	19694718	19694926	19694926	+
1001842	TTS	EVM0001051	Chr02	19697387	19697856	19697387	+
1001843	TSS	EVM0001223	Chr02	28466840	28466891	28466891	+
1001844	TSS	EVM0001223	Chr02	28482015	28482154	28482154	+
1001845	TSS	EVM0001223	Chr02	28493334	28493426	28493426	+
1001846	TSS	EVM0001223	Chr02	28493479	28493503	28493503	+
1001847	TTS	EVM0001223	Chr02	28476822	28477162	28476822	+
1001848	TTS	EVM0001223	Chr02	28492040	28492242	28492040	+
1001849	TSS	EVM0001245	Chr02	16634129	16634195	16634129	-
1001850	TTS	EVM0001245	Chr02	16619540	16620428	16620428	-
1001851	SKIP_ON	EVM0001245	Chr02	16622012	16622080	16620428,16622012-16622080,16623597	-
1001852	SKIP_OFF	EVM0001245	Chr02	16622012	16622080	1662042816623590	-
1001853	TSS	EVM0001263	Chr02	14074237	14074785	14074237	-
1001854	TTS	EVM0001263	Chr02	14071923	14072750	14072750	-
1001855	AE	EVM0001263	Chr02	14073656	14073821	14073656-14073821	-
1001856	AE	EVM0001263	Chr02	14073631	14073821	14073631-14073821	-
1001857	TSS	EVM0001312	Chr02	23249059	23249237	23249237	+
1001858	TTS	EVM0001312	Chr02	23384381	23384434	23384381	+
1001859	TSS	EVM0001316	Chr02	5936945	5937343	5936945	-
1001860	TTS	EVM0001316	Chr02	5925957	5927494	5927494	-
1001861	TSS	EVM0001331	Chr02	32443008	32443322	32443322	+
1001862	TTS	EVM0001331	Chr02	32446207	32448191	32446207	+
1001863	TSS	EVM0001336	Chr02	3808320	3808394	3808394	+
1001864	TTS	EVM0001336	Chr02	3814516	3814620	3814516	+
1001865	TSS	EVM0001346	Chr02	11151305	11151328	11151328	+
1001866	TTS	EVM0001346	Chr02	11164901	11166338	11164901	+
1001867	TSS	EVM0001428	Chr02	5772310	5772422	5772310	-
1001868	TTS	EVM0001428	Chr02	5768746	5769158	5769158	-
1001869	TSS	EVM0001458	Chr02	25440656	25440873	25440656	-
1001870	TTS	EVM0001458	Chr02	25422572	25423666	25423666	-
1001871	TSS	EVM0001517	Chr02	14351089	14351221	14351089	-
1001872	TTS	EVM0001517	Chr02	14312094	14314833	14314833	-
1001873	TSS	EVM0001519	Chr02	29717255	29717924	29717924	+
1001874	TTS	EVM0001519	Chr02	29719672	29720793	29719672	+
1001875	TSS	EVM0001551	Chr02	10582569	10582851	10582569	-
1001876	TTS	EVM0001551	Chr02	10556278	10556335	10556335	-
1001877	TSS	EVM0001555	Chr02	24348465	24348632	24348632	+
1001878	TSS	EVM0001555	Chr02	24353697	24354109	24354109	+
1001879	TTS	EVM0001555	Chr02	24355700	24356147	24355700	+
1001880	TSS	EVM0001587	Chr02	16224984	16225203	16224984	-
1001881	TTS	EVM0001587	Chr02	16190504	16191333	16191333	-
1001882	AE	EVM0001587	Chr02	16192300	16192400	16192300-16192400	-
1001883	AE	EVM0001587	Chr02	16192341	16192400	16192341-16192400	-
1001884	TSS	EVM0001611	Chr02	25199010	25199367	25199367	+
1001885	TSS	EVM0001611	Chr02	25215303	25218473	25218473	+
1001886	TSS	EVM0001611	Chr02	25227960	25228821	25228821	+
1001887	TTS	EVM0001611	Chr02	25249208	25250835	25249208	+
1001888	TSS	EVM0001619	Chr02	38915784	38915889	38915889	+
1001889	TTS	EVM0001619	Chr02	38935983	38936793	38935983	+
1001890	TSS	EVM0001633	Chr02	5385975	5386061	5386061	+
1001891	TTS	EVM0001633	Chr02	5392343	5392601	5392343	+
1001892	TSS	EVM0001639	Chr02	37688060	37688082	37688060	-
1001893	TTS	EVM0001639	Chr02	37687495	37687536	37687536	-
1001894	TSS	EVM0001686	Chr02	37123482	37123547	37123547	+
1001895	TTS	EVM0001686	Chr02	37125807	37125889	37125807	+
1001896	TSS	EVM0001705	Chr02	33235899	33236056	33235899	-
1001897	TTS	EVM0001705	Chr02	33193068	33193185	33193185	-
1001898	TTS	EVM0001705	Chr02	33220709	33221452	33221452	-
1001899	TTS	EVM0001705	Chr02	33220709	33221449	33221449	-
1001900	TSS	EVM0001738	Chr02	24822407	24822452	24822407	-
1001901	TTS	EVM0001738	Chr02	24803689	24805457	24805457	-
1001902	TSS	EVM0001768	Chr02	21484405	21484613	21484613	+
1001903	TTS	EVM0001768	Chr02	21499715	21500059	21499715	+
1001904	TSS	EVM0001775	Chr02	24187510	24187558	24187510	-
1001905	TTS	EVM0001775	Chr02	24185038	24185165	24185165	-
1001906	TSS	EVM0001777	Chr02	5705159	5705439	5705439	+
1001907	TTS	EVM0001777	Chr02	5723767	5726373	5723767	+
1001908	SKIP_ON	EVM0001777	Chr02	5720926	5721002	5720324,5720926-5721002,5721123	+
1001909	SKIP_OFF	EVM0001777	Chr02	5720926	5721002	57203245721123	+
1001910	TSS	EVM0001783	Chr02	12830057	12830120	12830120	+
1001911	TTS	EVM0001783	Chr02	12831882	12833042	12831882	+
1001912	TSS	EVM0001788	Chr02	37868133	37868382	37868133	-
1001913	TTS	EVM0001788	Chr02	37865389	37865810	37865810	-
1001914	TSS	EVM0001793	Chr02	33017787	33017867	33017867	+
1001915	TTS	EVM0001793	Chr02	33048066	33048252	33048066	+
1001916	TTS	EVM0001793	Chr02	33023356	33023418	33023356	+
1001917	TSS	EVM0001799	Chr02	39054906	39054953	39054953	+
1001918	TTS	EVM0001799	Chr02	39064502	39064672	39064502	+
1001919	TSS	EVM0001822	Chr02	15345385	15345553	15345385	-
1001920	TTS	EVM0001822	Chr02	15344343	15345268	15345268	-
1001921	TSS	EVM0001839	Chr02	24418955	24419073	24419073	+
1001922	TTS	EVM0001839	Chr02	24427354	24427791	24427354	+
1001923	TSS	EVM0001845	Chr02	29711399	29711894	29711894	+
1001924	TTS	EVM0001845	Chr02	29712490	29712794	29712490	+
1001925	TSS	EVM0001870	Chr02	20338041	20338397	20338397	+
1001926	TTS	EVM0001870	Chr02	20389213	20391689	20389213	+
1001927	TSS	EVM0001916	Chr02	36628772	36628880	36628880	+
1001928	TTS	EVM0001916	Chr02	36637043	36638201	36637043	+
1001929	TSS	EVM0001927	Chr02	7480672	7481373	7480672	-
1001930	TTS	EVM0001927	Chr02	7461524	7465156	7465156	-
1001931	TTS	EVM0001927	Chr02	7461524	7465157	7465157	-
1001932	TSS	EVM0001935	Chr02	13143043	13143097	13143043	-
1001933	TTS	EVM0001935	Chr02	13138855	13138925	13138925	-
1001934	TSS	EVM0001964	Chr02	19008637	19008814	19008637	-
1001935	TTS	EVM0001964	Chr02	19002434	19003831	19003831	-
1001936	TTS	EVM0001964	Chr02	19002647	19003792	19003792	-
1001937	TSS	EVM0002006	Chr02	25822162	25822518	25822162	-
1001938	TTS	EVM0002006	Chr02	25816110	25816600	25816600	-
1001939	SKIP_ON	EVM0002006	Chr02	25817680	25817753	25816600,25817680-25817753,25822162	-
1001940	SKIP_OFF	EVM0002006	Chr02	25817680	25817753	2581660025822160	-
1001941	TSS	EVM0002023	Chr02	39463039	39463378	39463039	-
1001942	TTS	EVM0002023	Chr02	39452539	39452725	39452725	-
1001943	TSS	EVM0002033	Chr02	15231171	15231395	15231395	+
1001944	TTS	EVM0002033	Chr02	15232002	15232979	15232002	+
1001945	TSS	EVM0002053	Chr02	5231491	5231572	5231491	-
1001946	TTS	EVM0002053	Chr02	5224596	5225513	5225513	-
1001947	AE	EVM0002053	Chr02	5227603	5227752	5227603-5227752	-
1001948	AE	EVM0002053	Chr02	5227672	5227752	5227672-5227752	-
1001949	AE	EVM0002053	Chr02	5227597	5227752	5227597-5227752	-
1001950	TSS	EVM0002054	Chr02	17804094	17804180	17804180	+
1001951	TTS	EVM0002054	Chr02	17804630	17805577	17804630	+
1001952	TSS	EVM0002060	Chr02	17794401	17794455	17794401	-
1001953	TTS	EVM0002060	Chr02	17744981	17745698	17745698	-
1001954	TSS	EVM0002089	Chr02	36675720	36675767	36675720	-
1001955	TTS	EVM0002089	Chr02	36670339	36670484	36670484	-
1001956	TSS	EVM0002109	Chr02	26439177	26439259	26439177	-
1001957	TTS	EVM0002109	Chr02	26437138	26437163	26437163	-
1001958	TSS	EVM0002115	Chr02	33820640	33821099	33821099	+
1001959	TTS	EVM0002115	Chr02	33840367	33842410	33840367	+
1001960	TSS	EVM0002128	Chr02	736177	736244	736244	+
1001961	TSS	EVM0002128	Chr02	743690	744159	744159	+
1001962	TTS	EVM0002128	Chr02	745098	745182	745098	+
1001963	TSS	EVM0002154	Chr02	22782887	22783687	22782887	-
1001964	TTS	EVM0002154	Chr02	22760066	22761234	22761234	-
1001965	TSS	EVM0002177	Chr02	28633318	28633603	28633603	+
1001966	TTS	EVM0002177	Chr02	28636469	28637351	28636469	+
1001967	TSS	EVM0002224	Chr02	41584854	41584945	41584854	-
1001968	TTS	EVM0002224	Chr02	41568921	41572325	41572325	-
1001969	TSS	EVM0002237	Chr02	30228986	30229253	30229253	+
1001970	TTS	EVM0002237	Chr02	30238618	30240558	30238618	+
1001971	TSS	EVM0002251	Chr02	31758860	31758878	31758878	+
1001972	TTS	EVM0002251	Chr02	31766594	31766640	31766594	+
1001973	TSS	EVM0002272	Chr02	15493395	15493552	15493552	+
1001974	TTS	EVM0002272	Chr02	15535071	15539111	15535071	+
1001975	TSS	EVM0002312	Chr02	19729608	19730245	19730245	+
1001976	TSS	EVM0002312	Chr02	19752785	19753196	19753196	+
1001977	TTS	EVM0002312	Chr02	19768705	19771681	19768705	+
1001978	SKIP_ON	EVM0002312	Chr02	19757758	19757805	19755997,19757758-19757805,19759910	+
1001979	SKIP_OFF	EVM0002312	Chr02	19757758	19757805	1975599719759910	+
1001980	TSS	EVM0002317	Chr02	25143371	25143582	25143582	+
1001981	TTS	EVM0002317	Chr02	25178854	25178931	25178854	+
1001982	TSS	EVM0002393	Chr02	22784454	22784896	22784896	+
1001983	TTS	EVM0002393	Chr02	22795048	22795747	22795048	+
1001984	TSS	EVM0002413	Chr02	13458521	13458841	13458841	+
1001985	TSS	EVM0002413	Chr02	13460592	13461068	13461068	+
1001986	TTS	EVM0002413	Chr02	13492852	13494711	13492852	+
1001987	TSS	EVM0002417	Chr02	21408957	21409224	21409224	+
1001988	TTS	EVM0002417	Chr02	21422633	21424719	21422633	+
1001989	TSS	EVM0002444	Chr02	21664659	21664861	21664861	+
1001990	TTS	EVM0002444	Chr02	21664983	21666410	21664983	+
1001991	TSS	EVM0002449	Chr02	14308768	14308800	14308768	-
1001992	TTS	EVM0002449	Chr02	14301941	14302082	14302082	-
1001993	TSS	EVM0002485	Chr02	32695533	32695601	32695601	+
1001994	TTS	EVM0002485	Chr02	32701350	32701521	32701350	+
1001995	TTS	EVM0002485	Chr02	32698468	32700988	32698468	+
1001996	XIR_ON	EVM0002485	Chr02	32698431	32698468	32698336-32699699	+
[truncated: 42,984 more rows]

## Sheet: CG2.AS
event_id	event_type	gene_id	chrom	event_start	event_end	event_pattern	strand
1000001	TSS	EVM0000009	Chr01	12154704	12154831	12154704	-
1000002	TTS	EVM0000009	Chr01	12132184	12132964	12132964	-
1000003	TSS	EVM0000051	Chr01	12356982	12357046	12357046	+
1000004	TSS	EVM0000051	Chr01	12363045	12363336	12363336	+
1000005	TTS	EVM0000051	Chr01	12363495	12364672	12363495	+
1000006	TSS	EVM0000121	Chr01	16090286	16090345	16090345	+
1000007	TTS	EVM0000121	Chr01	16093349	16094183	16093349	+
1000008	TSS	EVM0000143	Chr01	39760167	39760263	39760263	+
1000009	TTS	EVM0000143	Chr01	39770530	39770678	39770530	+
1000010	TSS	EVM0000314	Chr01	16106745	16106862	16106745	-
1000011	TTS	EVM0000314	Chr01	16103669	16103789	16103789	-
1000012	TSS	EVM0000354	Chr01	32815629	32815818	32815629	-
1000013	TTS	EVM0000354	Chr01	32766306	32768047	32768047	-
1000014	TSS	EVM0000418	Chr01	30665974	30666097	30665974	-
1000015	TTS	EVM0000418	Chr01	30655568	30657925	30657925	-
1000016	TTS	EVM0000418	Chr01	30657559	30657582	30657582	-
1000017	TSS	EVM0000427	Chr01	32762718	32762825	32762718	-
1000018	TTS	EVM0000427	Chr01	32724418	32726136	32726136	-
1000019	TSS	EVM0000435	Chr01	34400729	34400881	34400881	+
1000020	TTS	EVM0000435	Chr01	34401838	34401956	34401838	+
1000021	TSS	EVM0000453	Chr01	25279589	25279683	25279683	+
1000022	TTS	EVM0000453	Chr01	25281811	25282323	25281811	+
1000023	TSS	EVM0000522	Chr01	1510927	1511096	1511096	+
1000024	TTS	EVM0000522	Chr01	1512625	1512779	1512625	+
1000025	TSS	EVM0000550	Chr01	15755798	15756380	15756380	+
1000026	TTS	EVM0000550	Chr01	15756425	15756484	15756425	+
1000027	TSS	EVM0000560	Chr01	4877547	4877583	4877547	-
1000028	TTS	EVM0000560	Chr01	4872967	4873217	4873217	-
1000029	TSS	EVM0000595	Chr01	16697581	16697740	16697581	-
1000030	TTS	EVM0000595	Chr01	16683362	16684224	16684224	-
1000031	TSS	EVM0000628	Chr01	23462234	23462306	23462306	+
1000032	TTS	EVM0000628	Chr01	23466946	23469247	23466946	+
1000033	TSS	EVM0000642	Chr01	26286605	26286820	26286605	-
1000034	TTS	EVM0000642	Chr01	26219978	26222520	26222520	-
1000035	TSS	EVM0000660	Chr01	23948923	23948969	23948969	+
1000036	TTS	EVM0000660	Chr01	23954886	23957254	23954886	+
1000037	TSS	EVM0000676	Chr01	31841133	31841317	31841317	+
1000038	TTS	EVM0000676	Chr01	31874705	31877768	31874705	+
1000039	TSS	EVM0000706	Chr01	12179604	12179714	12179604	-
1000040	TTS	EVM0000706	Chr01	12175229	12175617	12175617	-
1000041	TSS	EVM0000722	Chr01	31234163	31234199	31234199	+
1000042	TTS	EVM0000722	Chr01	31247269	31248339	31247269	+
1000043	TSS	EVM0000789	Chr01	4539251	4539452	4539251	-
1000044	TTS	EVM0000789	Chr01	4533332	4533914	4533914	-
1000045	TSS	EVM0000834	Chr01	25232724	25232833	25232833	+
1000046	TTS	EVM0000834	Chr01	25239671	25239827	25239671	+
1000047	TSS	EVM0000853	Chr01	10574829	10574927	10574829	-
1000048	TTS	EVM0000853	Chr01	10568906	10569992	10569992	-
1000049	TSS	EVM0000891	Chr01	24030166	24030217	24030217	+
1000050	TSS	EVM0000891	Chr01	24030990	24031318	24031318	+
1000051	TTS	EVM0000891	Chr01	24033278	24034391	24033278	+
1000052	TSS	EVM0000905	Chr01	35841567	35841636	35841567	-
1000053	TTS	EVM0000905	Chr01	35785834	35787995	35787995	-
1000054	TSS	EVM0000979	Chr01	18200273	18200924	18200273	-
1000055	TTS	EVM0000979	Chr01	18182084	18182205	18182205	-
1000056	TTS	EVM0000979	Chr01	18189403	18189534	18189534	-
1000057	TSS	EVM0001112	Chr01	24512831	24512941	24512831	-
1000058	TTS	EVM0001112	Chr01	24510000	24512253	24512253	-
1000059	TSS	EVM0001153	Chr01	15589282	15589403	15589282	-
1000060	TTS	EVM0001153	Chr01	15567751	15568279	15568279	-
1000061	TSS	EVM0001162	Chr01	4773329	4773384	4773329	-
1000062	TTS	EVM0001162	Chr01	4772601	4772750	4772750	-
1000063	TSS	EVM0001191	Chr01	20949701	20949876	20949701	-
1000064	TTS	EVM0001191	Chr01	20934386	20935125	20935125	-
1000065	TSS	EVM0001200	Chr01	21571265	21571590	21571590	+
1000066	TTS	EVM0001200	Chr01	21572319	21573492	21572319	+
1000067	TSS	EVM0001221	Chr01	450775	450826	450775	-
1000068	TTS	EVM0001221	Chr01	439574	440058	440058	-
1000069	TSS	EVM0001236	Chr01	4735804	4735841	4735841	+
1000070	TTS	EVM0001236	Chr01	4747230	4747399	4747230	+
1000071	TSS	EVM0001240	Chr01	11532423	11533038	11533038	+
1000072	TTS	EVM0001240	Chr01	11542070	11543572	11542070	+
1000073	TSS	EVM0001249	Chr01	11966702	11966888	11966888	+
1000074	TTS	EVM0001249	Chr01	11972249	11972443	11972249	+
1000075	TSS	EVM0001280	Chr01	25342764	25342821	25342764	-
1000076	TTS	EVM0001280	Chr01	25331989	25332288	25332288	-
1000077	TSS	EVM0001283	Chr01	17215360	17215576	17215576	+
1000078	TTS	EVM0001283	Chr01	17233786	17235134	17233786	+
1000079	TSS	EVM0001349	Chr01	30654405	30654549	30654405	-
1000080	TTS	EVM0001349	Chr01	30653435	30653724	30653724	-
1000081	TTS	EVM0001349	Chr01	30653569	30653897	30653897	-
1000082	TSS	EVM0001359	Chr01	15211211	15211317	15211317	+
1000083	TSS	EVM0001359	Chr01	15213500	15214147	15214147	+
1000084	TSS	EVM0001359	Chr01	15222036	15222198	15222198	+
1000085	TSS	EVM0001359	Chr01	15222547	15222708	15222708	+
1000086	TTS	EVM0001359	Chr01	15229697	15230891	15229697	+
1000087	MSKIP_ON	EVM0001359	Chr01	15222345	15222708	15222198,15222345-15222520,15222645-15222708,15224260	+
1000088	MSKIP_OFF	EVM0001359	Chr01	15222345	15222708	1522219815224260	+
1000089	AE	EVM0001359	Chr01	15200710	15200785	15200710-15200785	+
1000090	AE	EVM0001359	Chr01	15200682	15200785	15200682-15200785	+
1000091	TSS	EVM0001391	Chr01	12061074	12061371	12061371	+
1000092	TSS	EVM0001391	Chr01	12064080	12064373	12064373	+
1000093	TSS	EVM0001391	Chr01	12063923	12064053	12064053	+
1000094	TTS	EVM0001391	Chr01	12067209	12067840	12067209	+
1000095	TSS	EVM0001413	Chr01	34370415	34370469	34370415	-
1000096	TTS	EVM0001413	Chr01	34361509	34361770	34361770	-
1000097	TTS	EVM0001413	Chr01	34366178	34366557	34366557	-
1000098	TTS	EVM0001413	Chr01	34368571	34368840	34368840	-
1000099	TSS	EVM0001456	Chr01	23456658	23456824	23456824	+
1000100	TTS	EVM0001456	Chr01	23459531	23460455	23459531	+
1000101	TSS	EVM0001465	Chr01	14465473	14465530	14465473	-
1000102	TTS	EVM0001465	Chr01	14455660	14458703	14458703	-
1000103	TSS	EVM0001476	Chr01	18403989	18404073	18403989	-
1000104	TSS	EVM0001476	Chr01	18394893	18395035	18394893	-
1000105	TTS	EVM0001476	Chr01	18392794	18393741	18393741	-
1000106	TSS	EVM0001502	Chr01	38058106	38058272	38058272	+
1000107	TTS	EVM0001502	Chr01	38059546	38059723	38059546	+
1000108	TSS	EVM0001503	Chr01	28333293	28333343	28333343	+
1000109	TTS	EVM0001503	Chr01	28338762	28338872	28338762	+
1000110	TSS	EVM0001542	Chr01	8025275	8025326	8025275	-
1000111	TTS	EVM0001542	Chr01	8013320	8015100	8015100	-
1000112	TSS	EVM0001627	Chr01	11380610	11380774	11380774	+
1000113	TTS	EVM0001627	Chr01	11391420	11393846	11391420	+
1000114	TSS	EVM0001689	Chr01	18171628	18171752	18171628	-
1000115	TTS	EVM0001689	Chr01	18169978	18170135	18170135	-
1000116	TTS	EVM0001689	Chr01	18169978	18170132	18170132	-
1000117	TSS	EVM0001723	Chr01	27153655	27153722	27153655	-
1000118	TTS	EVM0001723	Chr01	27150492	27150582	27150582	-
1000119	TSS	EVM0001732	Chr01	5541116	5541222	5541116	-
1000120	TTS	EVM0001732	Chr01	5539883	5540054	5540054	-
1000121	TSS	EVM0001747	Chr01	24318966	24319080	24318966	-
1000122	TTS	EVM0001747	Chr01	24317062	24317245	24317245	-
1000123	TSS	EVM0001751	Chr01	12124633	12124847	12124847	+
1000124	TTS	EVM0001751	Chr01	12131401	12131777	12131401	+
1000125	TSS	EVM0001763	Chr01	2718325	2718450	2718450	+
1000126	TTS	EVM0001763	Chr01	2719160	2719216	2719160	+
1000127	TSS	EVM0001804	Chr01	14518616	14518873	14518616	-
1000128	TTS	EVM0001804	Chr01	14516662	14516878	14516878	-
1000129	TSS	EVM0001898	Chr01	30300206	30300440	30300206	-
1000130	TTS	EVM0001898	Chr01	30280976	30281175	30281175	-
1000131	TSS	EVM0001900	Chr01	11614396	11614524	11614524	+
1000132	TSS	EVM0001900	Chr01	11614570	11614755	11614755	+
1000133	TTS	EVM0001900	Chr01	11617083	11618205	11617083	+
1000134	TSS	EVM0001912	Chr01	33240233	33240268	33240268	+
1000135	TTS	EVM0001912	Chr01	33310226	33311775	33310226	+
1000136	TSS	EVM0002035	Chr01	10488445	10488629	10488445	-
1000137	TTS	EVM0002035	Chr01	10481569	10482484	10482484	-
1000138	TTS	EVM0002035	Chr01	10481764	10482259	10482259	-
1000139	TSS	EVM0002041	Chr01	18697443	18697590	18697590	+
1000140	TTS	EVM0002041	Chr01	18705160	18706221	18705160	+
1000141	TSS	EVM0002080	Chr01	37944995	37945141	37945141	+
1000142	TTS	EVM0002080	Chr01	37957388	37957578	37957388	+
1000143	IR_ON	EVM0002080	Chr01	37955169	37956771	37955088-37956895	+
1000144	IR_OFF	EVM0002080	Chr01	37955169	37956771	37955088-37955169,37956771-37956895	+
1000145	TSS	EVM0002103	Chr01	11450409	11450533	11450533	+
1000146	TTS	EVM0002103	Chr01	11454179	11455301	11454179	+
1000147	TSS	EVM0002118	Chr01	11902300	11902497	11902497	+
1000148	TTS	EVM0002118	Chr01	11912961	11914035	11912961	+
1000149	TSS	EVM0002141	Chr01	21349179	21349199	21349179	-
1000150	TTS	EVM0002141	Chr01	21337859	21338053	21338053	-
1000151	TSS	EVM0002143	Chr01	20304823	20305028	20305028	+
1000152	TTS	EVM0002143	Chr01	20310475	20310705	20310475	+
1000153	TSS	EVM0002160	Chr01	18450401	18450555	18450401	-
1000154	TTS	EVM0002160	Chr01	18442195	18443308	18443308	-
1000155	TSS	EVM0002191	Chr01	23483601	23483749	23483749	+
1000156	TTS	EVM0002191	Chr01	23490362	23491743	23490362	+
1000157	TSS	EVM0002193	Chr01	2960339	2960484	2960339	-
1000158	TSS	EVM0002193	Chr01	2979841	2979979	2979841	-
1000159	TTS	EVM0002193	Chr01	2967650	2968317	2968317	-
1000160	TSS	EVM0002265	Chr01	10876693	10876810	10876693	-
1000161	TTS	EVM0002265	Chr01	10870561	10871353	10871353	-
1000162	TSS	EVM0002292	Chr01	30565065	30565167	30565065	-
1000163	TTS	EVM0002292	Chr01	30560612	30561489	30561489	-
1000164	TSS	EVM0002360	Chr01	2461912	2461937	2461912	-
1000165	TTS	EVM0002360	Chr01	2455541	2456428	2456428	-
1000166	TSS	EVM0002384	Chr01	19325187	19325747	19325187	-
1000167	TTS	EVM0002384	Chr01	19323309	19324714	19324714	-
1000168	TSS	EVM0002398	Chr01	16708038	16708544	16708038	-
1000169	TTS	EVM0002398	Chr01	16698137	16699185	16699185	-
1000170	TSS	EVM0002438	Chr01	37772840	37773072	37772840	-
1000171	TTS	EVM0002438	Chr01	37763981	37765073	37765073	-
1000172	TSS	EVM0002458	Chr01	26416688	26416895	26416895	+
1000173	TSS	EVM0002458	Chr01	26418877	26419166	26419166	+
1000174	TTS	EVM0002458	Chr01	26422688	26424292	26422688	+
1000175	TSS	EVM0002497	Chr01	17716289	17716714	17716289	-
1000176	TTS	EVM0002497	Chr01	17704433	17705520	17705520	-
1000177	AE	EVM0002497	Chr01	17707290	17707493	17707290-17707493	-
1000178	AE	EVM0002497	Chr01	17707190	17707493	17707190-17707493	-
1000179	TSS	EVM0002515	Chr01	31574009	31574151	31574009	-
1000180	TTS	EVM0002515	Chr01	31570057	31570186	31570186	-
1000181	TSS	EVM0002541	Chr01	36847757	36847848	36847757	-
1000182	TSS	EVM0002541	Chr01	36847797	36847848	36847797	-
1000183	TTS	EVM0002541	Chr01	36843874	36844700	36844700	-
1000184	TSS	EVM0002573	Chr01	16219833	16219969	16219969	+
1000185	TTS	EVM0002573	Chr01	16243468	16246918	16243468	+
1000186	TSS	EVM0002589	Chr01	40201205	40201307	40201205	-
1000187	TTS	EVM0002589	Chr01	40189014	40189096	40189096	-
1000188	TSS	EVM0002595	Chr01	40151086	40151432	40151086	-
1000189	TTS	EVM0002595	Chr01	40134746	40135381	40135381	-
1000190	TSS	EVM0002642	Chr01	17196337	17196452	17196452	+
1000191	TTS	EVM0002642	Chr01	17205450	17205850	17205450	+
1000192	TSS	EVM0002766	Chr01	32954569	32954756	32954569	-
1000193	TTS	EVM0002766	Chr01	32925684	32928087	32928087	-
1000194	AE	EVM0002766	Chr01	32931061	32931107	32931061-32931107	-
1000195	AE	EVM0002766	Chr01	32931031	32931107	32931031-32931107	-
1000196	TSS	EVM0002981	Chr01	14580877	14581471	14580877	-
1000197	TTS	EVM0002981	Chr01	14566297	14568385	14568385	-
1000198	TSS	EVM0002995	Chr01	25315036	25315429	25315429	+
1000199	TTS	EVM0002995	Chr01	25320545	25320996	25320545	+
1000200	TSS	EVM0003028	Chr01	10676907	10676954	10676954	+
1000201	TTS	EVM0003028	Chr01	10687509	10687716	10687509	+
1000202	TSS	EVM0003066	Chr01	23643269	23643352	23643269	-
1000203	TTS	EVM0003066	Chr01	23637871	23637983	23637983	-
1000204	TSS	EVM0003124	Chr01	32922396	32922521	32922396	-
1000205	TTS	EVM0003124	Chr01	32851864	32851909	32851909	-
1000206	TSS	EVM0003143	Chr01	20519846	20519960	20519846	-
1000207	TTS	EVM0003143	Chr01	20511609	20513019	20513019	-
1000208	TSS	EVM0003281	Chr01	36338955	36339083	36338955	-
1000209	TTS	EVM0003281	Chr01	36322718	36323745	36323745	-
1000210	TSS	EVM0003306	Chr01	8126830	8127068	8126830	-
1000211	TTS	EVM0003306	Chr01	8088499	8091815	8091815	-
1000212	TSS	EVM0003382	Chr01	14683856	14684447	14683856	-
1000213	TTS	EVM0003382	Chr01	14679263	14679447	14679447	-
1000214	TSS	EVM0003481	Chr01	39529795	39529968	39529795	-
1000215	TTS	EVM0003481	Chr01	39420523	39420957	39420957	-
1000216	TSS	EVM0003520	Chr01	12073033	12073078	12073033	-
1000217	TTS	EVM0003520	Chr01	12069026	12069137	12069137	-
1000218	TSS	EVM0003527	Chr01	2617440	2617846	2617846	+
1000219	TTS	EVM0003527	Chr01	2626644	2627158	2626644	+
1000220	TTS	EVM0003527	Chr01	2626647	2627158	2626647	+
1000221	TSS	EVM0003555	Chr01	37904515	37904618	37904618	+
1000222	TTS	EVM0003555	Chr01	37908225	37908449	37908225	+
1000223	TSS	EVM0003558	Chr01	22243954	22244018	22243954	-
1000224	TTS	EVM0003558	Chr01	22171971	22172111	22172111	-
1000225	TSS	EVM0003568	Chr01	34281231	34281413	34281231	-
1000226	TTS	EVM0003568	Chr01	34278180	34278444	34278444	-
1000227	TSS	EVM0003595	Chr01	32507486	32507581	32507581	+
1000228	TTS	EVM0003595	Chr01	32531277	32532366	32531277	+
1000229	TSS	EVM0003742	Chr01	21213884	21214169	21214169	+
1000230	TSS	EVM0003742	Chr01	21213884	21213938	21213938	+
1000231	TTS	EVM0003742	Chr01	21215590	21217563	21215590	+
1000232	TSS	EVM0003753	Chr01	4573262	4573316	4573316	+
1000233	TTS	EVM0003753	Chr01	4577655	4577825	4577655	+
1000234	TSS	EVM0003771	Chr01	3065287	3065390	3065390	+
1000235	TTS	EVM0003771	Chr01	3067326	3067375	3067326	+
1000236	TSS	EVM0003919	Chr01	31230359	31230477	31230359	-
1000237	TTS	EVM0003919	Chr01	31220194	31220810	31220810	-
1000238	TSS	EVM0003941	Chr01	33356609	33356900	33356900	+
1000239	TTS	EVM0003941	Chr01	33413933	33414002	33413933	+
1000240	TSS	EVM0004009	Chr01	6724780	6724974	6724780	-
1000241	TTS	EVM0004009	Chr01	6723576	6723651	6723651	-
1000242	TSS	EVM0004028	Chr01	8845259	8845490	8845259	-
1000243	TTS	EVM0004028	Chr01	8773363	8775617	8775617	-
1000244	TTS	EVM0004028	Chr01	8773363	8775811	8775811	-
1000245	SKIP_ON	EVM0004028	Chr01	8779179	8779349	8777985,8779179-8779349,8779747	-
1000246	SKIP_OFF	EVM0004028	Chr01	8779179	8779349	87779858779747	-
1000247	AE	EVM0004028	Chr01	8776290	8776375	8776290-8776375	-
1000248	AE	EVM0004028	Chr01	8776290	8776426	8776290-8776426	-
1000249	TSS	EVM0004033	Chr01	16381182	16381288	16381182	-
1000250	TTS	EVM0004033	Chr01	16360783	16360988	16360988	-
1000251	TSS	EVM0004077	Chr01	9186847	9186880	9186847	-
1000252	TTS	EVM0004077	Chr01	9172332	9172674	9172674	-
1000253	TSS	EVM0004102	Chr01	28885227	28885295	28885295	+
1000254	TTS	EVM0004102	Chr01	28887043	28887526	28887043	+
1000255	TSS	EVM0004232	Chr01	3931992	3932196	3931992	-
1000256	TTS	EVM0004232	Chr01	3921171	3921490	3921490	-
1000257	TSS	EVM0004247	Chr01	18369402	18369530	18369530	+
1000258	TTS	EVM0004247	Chr01	18370653	18371906	18370653	+
1000259	TSS	EVM0004331	Chr01	19023425	19023571	19023571	+
1000260	TTS	EVM0004331	Chr01	19027668	19027931	19027668	+
1000261	TSS	EVM0004360	Chr01	6447320	6447415	6447320	-
1000262	TTS	EVM0004360	Chr01	6444804	6444863	6444863	-
1000263	TSS	EVM0004510	Chr01	31371526	31371629	31371526	-
1000264	TTS	EVM0004510	Chr01	31367481	31368982	31368982	-
1000265	TSS	EVM0004514	Chr01	16343327	16343427	16343427	+
1000266	TTS	EVM0004514	Chr01	16353705	16353854	16353705	+
1000267	TSS	EVM0004529	Chr01	15567149	15567347	15567149	-
1000268	TTS	EVM0004529	Chr01	15565774	15566162	15566162	-
1000269	TSS	EVM0004546	Chr01	10661513	10661725	10661725	+
1000270	TTS	EVM0004546	Chr01	10670035	10670616	10670035	+
1000271	AE	EVM0004546	Chr01	10664685	10664859	10664685-10664859	+
1000272	AE	EVM0004546	Chr01	10664655	10664859	10664655-10664859	+
1000273	TSS	EVM0004554	Chr01	18431155	18431252	18431252	+
1000274	TTS	EVM0004554	Chr01	18439804	18440378	18439804	+
1000275	TSS	EVM0004556	Chr01	38745002	38745096	38745096	+
1000276	TTS	EVM0004556	Chr01	38745211	38745631	38745211	+
1000277	TSS	EVM0004602	Chr01	51550	52367	52367	+
1000278	TTS	EVM0004602	Chr01	97046	98612	97046	+
1000279	TTS	EVM0004602	Chr01	97024	98612	97024	+
1000280	XSKIP_ON	EVM0004602	Chr01	96711	96775	96486,96711-96775,97024	+
1000281	XSKIP_OFF	EVM0004602	Chr01	96711	96775	9648697046	+
1000282	TSS	EVM0004669	Chr01	31709246	31709300	31709300	+
1000283	TTS	EVM0004669	Chr01	31717172	31717906	31717172	+
1000284	TSS	EVM0004714	Chr01	34471001	34471124	34471001	-
1000285	TTS	EVM0004714	Chr01	34463767	34465320	34465320	-
1000286	TSS	EVM0004720	Chr01	16464462	16464493	16464462	-
1000287	TTS	EVM0004720	Chr01	16456265	16456857	16456857	-
1000288	TSS	EVM0004725	Chr01	38165122	38165367	38165122	-
1000289	TTS	EVM0004725	Chr01	38142736	38142811	38142811	-
1000290	TTS	EVM0004725	Chr01	38143138	38143530	38143530	-
1000291	TSS	EVM0004748	Chr01	11347525	11347649	11347649	+
1000292	TTS	EVM0004748	Chr01	11357949	11358910	11357949	+
1000293	TSS	EVM0004846	Chr01	14508196	14508286	14508196	-
1000294	TTS	EVM0004846	Chr01	14507494	14508110	14508110	-
1000295	TSS	EVM0004854	Chr01	22486286	22486355	22486286	-
1000296	TTS	EVM0004854	Chr01	22476928	22478349	22478349	-
1000297	TSS	EVM0004859	Chr01	23800920	23801278	23801278	+
1000298	TTS	EVM0004859	Chr01	23804314	23804903	23804314	+
1000299	TSS	EVM0004880	Chr01	8641249	8641409	8641249	-
1000300	TTS	EVM0004880	Chr01	8634371	8634571	8634571	-
1000301	TSS	EVM0004906	Chr01	10422872	10423167	10422872	-
1000302	TTS	EVM0004906	Chr01	10390053	10393621	10393621	-
1000303	TSS	EVM0004930	Chr01	27729034	27730114	27729034	-
1000304	TTS	EVM0004930	Chr01	27705915	27705921	27705921	-
1000305	TSS	EVM0004957	Chr01	11948085	11948403	11948403	+
1000306	TTS	EVM0004957	Chr01	11959038	11960005	11959038	+
1000307	TSS	EVM0004979	Chr01	10574970	10575126	10575126	+
1000308	TSS	EVM0004979	Chr01	10579022	10579351	10579351	+
1000309	TTS	EVM0004979	Chr01	10583830	10585087	10583830	+
1000310	AE	EVM0004979	Chr01	10579917	10580022	10579917-10580022	+
1000311	AE	EVM0004979	Chr01	10579829	10580022	10579829-10580022	+
1000312	TSS	EVM0005025	Chr01	19743074	19743434	19743434	+
1000313	TTS	EVM0005025	Chr01	19745793	19746737	19745793	+
1000314	TSS	EVM0005064	Chr01	33205605	33205707	33205605	-
1000315	TTS	EVM0005064	Chr01	33044271	33044786	33044786	-
1000316	TSS	EVM0005091	Chr01	23879366	23879465	23879465	+
1000317	TTS	EVM0005091	Chr01	23882504	23883312	23882504	+
1000318	TSS	EVM0005095	Chr01	3598403	3598512	3598403	-
1000319	TTS	EVM0005095	Chr01	3590604	3594476	3594476	-
1000320	TSS	EVM0005104	Chr01	12422394	12422525	12422394	-
1000321	TTS	EVM0005104	Chr01	12413702	12414412	12414412	-
1000322	SKIP_ON	EVM0005104	Chr01	12419514	12419573	12416764,12419514-12419573,12420826	-
1000323	SKIP_OFF	EVM0005104	Chr01	12419514	12419573	1241676412420820	-
1000324	TSS	EVM0005156	Chr01	24150412	24150521	24150412	-
1000325	TTS	EVM0005156	Chr01	24140912	24142111	24142111	-
1000326	TSS	EVM0005328	Chr01	18123982	18124055	18123982	-
1000327	TSS	EVM0005328	Chr01	18120134	18120179	18120134	-
1000328	TTS	EVM0005328	Chr01	18089180	18089692	18089692	-
1000329	TSS	EVM0005331	Chr01	2453921	2454164	2453921	-
1000330	TTS	EVM0005331	Chr01	2437338	2439143	2439143	-
1000331	TSS	EVM0005356	Chr01	38795024	38795149	38795024	-
1000332	TTS	EVM0005356	Chr01	38752986	38754679	38754679	-
1000333	TSS	EVM0005357	Chr01	14689483	14689684	14689684	+
1000334	TTS	EVM0005357	Chr01	14692286	14693620	14692286	+
1000335	TSS	EVM0005358	Chr01	2468764	2468959	2468959	+
1000336	TTS	EVM0005358	Chr01	2470564	2470626	2470564	+
1000337	TSS	EVM0005361	Chr01	20200842	20202129	20200842	-
1000338	TTS	EVM0005361	Chr01	20172632	20174020	20174020	-
1000339	TSS	EVM0005382	Chr01	20362466	20362504	20362504	+
1000340	TTS	EVM0005382	Chr01	20363530	20363881	20363530	+
1000341	TSS	EVM0005430	Chr01	21222568	21223546	21222568	-
1000342	TTS	EVM0005430	Chr01	21221108	21221271	21221271	-
1000343	TSS	EVM0005506	Chr01	12453941	12454218	12454218	+
1000344	TTS	EVM0005506	Chr01	12467875	12468582	12467875	+
1000345	TSS	EVM0005535	Chr01	18039607	18039694	18039607	-
1000346	TTS	EVM0005535	Chr01	18038688	18039323	18039323	-
1000347	TSS	EVM0005537	Chr01	3848205	3848332	3848332	+
1000348	TTS	EVM0005537	Chr01	3850170	3850555	3850170	+
1000349	TSS	EVM0005633	Chr01	5283663	5283995	5283995	+
1000350	TTS	EVM0005633	Chr01	5293111	5293205	5293111	+
1000351	IR_ON	EVM0005633	Chr01	5286233	5286450	5286136-5286595	+
1000352	IR_OFF	EVM0005633	Chr01	5286233	5286450	5286136-5286233,5286450-5286595	+
1000353	TSS	EVM0005678	Chr01	8715415	8715455	8715415	-
1000354	TTS	EVM0005678	Chr01	8711726	8711844	8711844	-
1000355	TSS	EVM0005690	Chr01	4992616	4992704	4992616	-
1000356	TTS	EVM0005690	Chr01	4982011	4982444	4982444	-
1000357	TSS	EVM0005747	Chr01	23554359	23554448	23554448	+
1000358	TTS	EVM0005747	Chr01	23592814	23592975	23592814	+
1000359	TSS	EVM0005768	Chr01	29033876	29034244	29033876	-
1000360	TTS	EVM0005768	Chr01	29019522	29020644	29020644	-
1000361	TSS	EVM0005802	Chr01	19728851	19729740	19728851	-
1000362	TTS	EVM0005802	Chr01	19716680	19719906	19719906	-
1000363	TSS	EVM0005830	Chr01	14646902	14647018	14647018	+
1000364	TTS	EVM0005830	Chr01	14661557	14661804	14661557	+
1000365	TSS	EVM0005935	Chr01	20961794	20961874	20961794	-
1000366	TTS	EVM0005935	Chr01	20960997	20961122	20961122	-
1000367	TSS	EVM0005945	Chr01	36283112	36283287	36283287	+
1000368	TTS	EVM0005945	Chr01	36289625	36290307	36289625	+
1000369	AE	EVM0005945	Chr01	36286420	36286627	36286420-36286627	+
1000370	AE	EVM0005945	Chr01	36286453	36286627	36286453-36286627	+
1000371	TSS	EVM0006037	Chr01	8768972	8769042	8768972	-
1000372	TTS	EVM0006037	Chr01	8759701	8760748	8760748	-
1000373	TSS	EVM0006166	Chr01	25329401	25329448	25329401	-
1000374	TTS	EVM0006166	Chr01	25323168	25325681	25325681	-
1000375	TTS	EVM0006166	Chr01	25323318	25324438	25324438	-
1000376	AE	EVM0006166	Chr01	25327312	25327473	25327312-25327473	-
1000377	AE	EVM0006166	Chr01	25327312	25327557	25327312-25327557	-
1000378	TSS	EVM0006179	Chr01	19982026	19982079	19982079	+
1000379	TSS	EVM0006179	Chr01	19986814	19987004	19987004	+
1000380	TTS	EVM0006179	Chr01	19993386	19993993	19993386	+
1000381	TSS	EVM0006182	Chr01	8680128	8680717	8680717	+
1000382	TSS	EVM0006182	Chr01	8686674	8686956	8686956	+
1000383	TTS	EVM0006182	Chr01	8689772	8690835	8689772	+
1000384	AE	EVM0006182	Chr01	8686793	8686941	8686793-8686941	+
1000385	AE	EVM0006182	Chr01	8686793	8686956	8686793-8686956	+
1000386	TSS	EVM0006258	Chr01	38172119	38172355	38172119	-
1000387	TSS	EVM0006258	Chr01	38175218	38175278	38175218	-
1000388	TTS	EVM0006258	Chr01	38166264	38166952	38166952	-
1000389	TSS	EVM0006298	Chr01	20527583	20527866	20527866	+
1000390	TTS	EVM0006298	Chr01	20531964	20533375	20531964	+
1000391	TSS	EVM0006327	Chr01	19977986	19978291	19977986	-
1000392	TTS	EVM0006327	Chr01	19969793	19969927	19969927	-
1000393	TTS	EVM0006327	Chr01	19973381	19973413	19973413	-
1000394	TSS	EVM0006374	Chr01	23835159	23835247	23835159	-
1000395	TTS	EVM0006374	Chr01	23823274	23824516	23824516	-
1000396	IR_ON	EVM0006374	Chr01	23832471	23832565	23832362-23832714	-
1000397	IR_OFF	EVM0006374	Chr01	23832471	23832565	23832362-23832471,23832565-23832714	-
1000398	TSS	EVM0006489	Chr01	421079	421163	421079	-
1000399	TTS	EVM0006489	Chr01	412975	413769	413769	-
1000400	TSS	EVM0006503	Chr01	24164555	24164731	24164731	+
1000401	TTS	EVM0006503	Chr01	24178606	24181500	24178606	+
1000402	TSS	EVM0006559	Chr01	10527329	10527356	10527329	-
1000403	TTS	EVM0006559	Chr01	10510080	10514118	10514118	-
1000404	TSS	EVM0006607	Chr01	14479629	14480057	14480057	+
1000405	TTS	EVM0006607	Chr01	14490438	14491583	14490438	+
1000406	TSS	EVM0006656	Chr01	20684287	20684314	20684314	+
1000407	TTS	EVM0006656	Chr01	20691733	20692075	20691733	+
1000408	TSS	EVM0006685	Chr01	16519020	16519083	16519020	-
1000409	TTS	EVM0006685	Chr01	16505055	16506401	16506401	-
1000410	TSS	EVM0006771	Chr01	20477158	20477350	20477350	+
1000411	TTS	EVM0006771	Chr01	20487645	20487954	20487645	+
1000412	TSS	EVM0006816	Chr01	37990048	37990180	37990180	+
1000413	TTS	EVM0006816	Chr01	38001579	38002405	38001579	+
1000414	TSS	EVM0006884	Chr01	10792856	10793180	10792856	-
1000415	TTS	EVM0006884	Chr01	10787982	10788052	10787982	+
1000416	TSS	EVM0006896	Chr01	22751463	22751576	22751463	-
1000417	TTS	EVM0006896	Chr01	22743121	22744313	22744313	-
1000418	SKIP_ON	EVM0006896	Chr01	22750967	22751002	22750381,22750967-22751002,22751463	-
1000419	SKIP_OFF	EVM0006896	Chr01	22750967	22751002	2275038122751460	-
1000420	TSS	EVM0006953	Chr01	20585892	20585927	20585892	-
1000421	TTS	EVM0006953	Chr01	20578815	20582504	20582504	-
1000422	TSS	EVM0006968	Chr01	34330738	34330823	34330738	-
1000423	TTS	EVM0006968	Chr01	34318309	34318475	34318475	-
1000424	TSS	EVM0007008	Chr01	16935474	16935546	16935546	+
1000425	TTS	EVM0007008	Chr01	16938685	16939140	16938685	+
1000426	TSS	EVM0007069	Chr01	4152452	4152715	4152452	-
1000427	TTS	EVM0007069	Chr01	4141582	4143701	4143701	-
1000428	TSS	EVM0007170	Chr01	9522838	9522964	9522838	-
1000429	TTS	EVM0007170	Chr01	9463775	9464165	9464165	-
1000430	TSS	EVM0007224	Chr01	24557542	24557609	24557542	-
1000431	TTS	EVM0007224	Chr01	24555634	24555737	24555737	-
1000432	TSS	EVM0007250	Chr01	22760471	22760530	22760530	+
1000433	TTS	EVM0007250	Chr01	22786309	22787278	22786309	+
1000434	TSS	EVM0007278	Chr01	16088216	16088746	16088216	-
1000435	TTS	EVM0007278	Chr01	16083388	16083666	16083666	-
1000436	TSS	EVM0007328	Chr01	1465150	1465205	1465205	+
1000437	TTS	EVM0007328	Chr01	1468321	1468566	1468321	+
1000438	TSS	EVM0007395	Chr01	10553184	10553207	10553184	-
1000439	TTS	EVM0007395	Chr01	10549952	10550269	10550269	-
1000440	TSS	EVM0007412	Chr01	31365547	31365689	31365547	-
1000441	TTS	EVM0007412	Chr01	31347145	31347367	31347367	-
1000442	TSS	EVM0007472	Chr01	20700351	20700700	20700351	-
1000443	TTS	EVM0007472	Chr01	20694326	20695207	20695207	-
1000444	TSS	EVM0007583	Chr01	1988439	1988511	1988439	-
1000445	TTS	EVM0007583	Chr01	1975533	1975614	1975614	-
1000446	TSS	EVM0007610	Chr01	18165843	18165969	18165843	-
1000447	TTS	EVM0007610	Chr01	18146447	18148072	18148072	-
1000448	TSS	EVM0007637	Chr01	10820657	10820745	10820745	+
1000449	TSS	EVM0007637	Chr01	10824893	10824963	10824963	+
1000450	TSS	EVM0007637	Chr01	10826478	10827114	10827114	+
1000451	TTS	EVM0007637	Chr01	10829322	10829948	10829322	+
1000452	TSS	EVM0007663	Chr01	7447248	7447296	7447248	-
1000453	TTS	EVM0007663	Chr01	7435015	7436609	7436609	-
1000454	TSS	EVM0007678	Chr01	26586779	26586950	26586950	+
1000455	TSS	EVM0007678	Chr01	26591017	26591428	26591428	+
1000456	TTS	EVM0007678	Chr01	26597090	26598154	26597090	+
1000457	IR_ON	EVM0007678	Chr01	26595228	26595520	26595132-26595608	+
1000458	IR_OFF	EVM0007678	Chr01	26595228	26595520	26595132-26595228,26595520-26595608	+
1000459	MIR_ON	EVM0007678	Chr01	26595228	26596757	26595132-26596872	+
1000460	MIR_OFF	EVM0007678	Chr01	26595228	26596757	26595132-26595228,26595520-26595608,26596757-26596872	+
1000461	IR_ON	EVM0007678	Chr01	26595608	26596757	26595132-26596872	+
1000462	IR_OFF	EVM0007678	Chr01	26595608	26596757	26595132-26595608,26596757-26596872	+
1000463	TSS	EVM0007701	Chr01	2924172	2924298	2924172	-
1000464	TTS	EVM0007701	Chr01	2917163	2917732	2917732	-
1000465	TSS	EVM0007707	Chr01	8305519	8305608	8305519	-
1000466	TTS	EVM0007707	Chr01	8287638	8289008	8289008	-
1000467	TSS	EVM0007763	Chr01	5719499	5719562	5719562	+
1000468	TTS	EVM0007763	Chr01	5774789	5777862	5774789	+
1000469	TSS	EVM0007818	Chr01	11490365	11490491	11490491	+
1000470	TTS	EVM0007818	Chr01	11506733	11508845	11506733	+
1000471	TSS	EVM0007836	Chr01	16656709	16656721	16656709	-
1000472	TTS	EVM0007836	Chr01	16651706	16651834	16651834	-
1000473	TSS	EVM0007954	Chr01	29740056	29740139	29740139	+
1000474	TTS	EVM0007954	Chr01	29764109	29766210	29764109	+
1000475	TSS	EVM0007957	Chr01	7489113	7489270	7489113	-
1000476	TTS	EVM0007957	Chr01	7468928	7469968	7469968	-
1000477	TSS	EVM0008023	Chr01	5815820	5816062	5816062	+
1000478	TTS	EVM0008023	Chr01	5821226	5822031	5821226	+
1000479	TSS	EVM0008054	Chr01	4413026	4413099	4413099	+
1000480	TTS	EVM0008054	Chr01	4449962	4450610	4449962	+
1000481	TSS	EVM0008075	Chr01	1924330	1924732	1924732	+
1000482	TTS	EVM0008075	Chr01	1927190	1927942	1927190	+
1000483	TSS	EVM0008134	Chr01	38885151	38885247	38885151	-
1000484	TTS	EVM0008134	Chr01	38863137	38863226	38863226	-
1000485	TSS	EVM0008142	Chr01	3630312	3630470	3630312	-
1000486	TTS	EVM0008142	Chr01	3626069	3626216	3626216	-
1000487	TSS	EVM0008208	Chr01	11267269	11267575	11267575	+
1000488	TTS	EVM0008208	Chr01	11288744	11289789	11288744	+
1000489	TSS	EVM0008234	Chr01	32343304	32343572	32343304	-
1000490	TTS	EVM0008234	Chr01	32336298	32336701	32336701	-
1000491	TSS	EVM0008303	Chr01	13653074	13653263	13653074	-
1000492	TTS	EVM0008303	Chr01	13633943	13634786	13634786	-
1000493	TTS	EVM0008303	Chr01	13633943	13634752	13634752	-
1000494	TTS	EVM0008303	Chr01	13635902	13636519	13636519	-
1000495	TTS	EVM0008303	Chr01	13640873	13641513	13641513	-
1000496	TSS	EVM0008310	Chr01	362159	363280	362159	-
1000497	TSS	EVM0008310	Chr01	369241	370080	369241	-
1000498	TTS	EVM0008310	Chr01	357087	357181	357181	-
1000499	TSS	EVM0008346	Chr01	30363468	30363628	30363468	-
1000500	TTS	EVM0008346	Chr01	30330203	30330452	30330452	-
1000501	TSS	EVM0008355	Chr01	15518446	15518547	15518547	+
1000502	TTS	EVM0008355	Chr01	15533257	15536671	15533257	+
1000503	TTS	EVM0008355	Chr01	15533262	15536671	15533262	+
1000504	TSS	EVM0008370	Chr01	12074063	12074110	12074110	+
1000505	TTS	EVM0008370	Chr01	12083853	12086334	12083853	+
1000506	TSS	EVM0008440	Chr01	3346290	3346416	3346416	+
1000507	TTS	EVM0008440	Chr01	3348346	3348834	3348346	+
1000508	TSS	EVM0008470	Chr01	23866377	23866429	23866377	-
1000509	TTS	EVM0008470	Chr01	23865419	23865604	23865604	-
1000510	TSS	EVM0008495	Chr01	16858159	16858595	16858159	-
1000511	TTS	EVM0008495	Chr01	16804099	16805893	16805893	-
1000512	AE	EVM0008495	Chr01	16810080	16810223	16810080-16810223	-
1000513	AE	EVM0008495	Chr01	16810140	16810223	16810140-16810223	-
1000514	AE	EVM0008495	Chr01	16810119	16810223	16810119-16810223	-
1000515	TSS	EVM0008532	Chr01	30629693	30630302	30630302	+
1000516	TTS	EVM0008532	Chr01	30651263	30651949	30651263	+
1000517	TSS	EVM0008615	Chr01	5045804	5045912	5045912	+
1000518	TTS	EVM0008615	Chr01	5054730	5054779	5054730	+
1000519	TSS	EVM0008799	Chr01	17155474	17155645	17155474	-
1000520	TTS	EVM0008799	Chr01	17151665	17152306	17152306	-
1000521	TSS	EVM0008809	Chr01	23497329	23497406	23497406	+
1000522	TTS	EVM0008809	Chr01	23502368	23503804	23502368	+
1000523	TSS	EVM0008814	Chr01	26152227	26152467	26152227	-
1000524	TTS	EVM0008814	Chr01	26145965	26147812	26147812	-
1000525	TSS	EVM0008851	Chr01	11603113	11603873	11603113	-
1000526	TTS	EVM0008851	Chr01	11595760	11597153	11597153	-
1000527	AE	EVM0008851	Chr01	11599130	11599322	11599130-11599322	-
1000528	AE	EVM0008851	Chr01	11599130	11599259	11599130-11599259	-
1000529	TSS	EVM0008894	Chr01	24128729	24129080	24129080	+
1000530	TTS	EVM0008894	Chr01	24137556	24137985	24137556	+
1000531	IR_ON	EVM0008894	Chr01	24134396	24134758	24134197-24134902	+
1000532	IR_OFF	EVM0008894	Chr01	24134396	24134758	24134197-24134396,24134758-24134902	+
1000533	TSS	EVM0008896	Chr01	6698405	6698565	6698405	-
1000534	TTS	EVM0008896	Chr01	6665430	6666507	6666507	-
1000535	SKIP_ON	EVM0008896	Chr01	6669894	6669957	6669429,6669894-6669957,6681109	-
1000536	SKIP_OFF	EVM0008896	Chr01	6669894	6669957	66694296681109	-
1000537	TSS	EVM0008903	Chr01	23964985	23965107	23965107	+
1000538	TTS	EVM0008903	Chr01	23980560	23981644	23980560	+
1000539	TSS	EVM0008909	Chr01	28905469	28905551	28905469	-
1000540	TTS	EVM0008909	Chr01	28891673	28895151	28895151	-
1000541	TSS	EVM0008929	Chr01	20508178	20508218	20508178	-
1000542	TTS	EVM0008929	Chr01	20497770	20499123	20499123	-
1000543	TSS	EVM0008932	Chr01	11344140	11344219	11344140	-
1000544	TSS	EVM0008932	Chr01	11343094	11343152	11343094	-
1000545	TTS	EVM0008932	Chr01	11324045	11326234	11326234	-
1000546	TSS	EVM0008933	Chr01	19887619	19887885	19887885	+
1000547	TTS	EVM0008933	Chr01	19939315	19941050	19939315	+
1000548	TSS	EVM0008957	Chr01	25329617	25329672	25329672	+
1000549	TTS	EVM0008957	Chr01	25331469	25331588	25331469	+
1000550	TSS	EVM0009061	Chr01	8705582	8705648	8705648	+
1000551	TTS	EVM0009061	Chr01	8707595	8707692	8707595	+
1000552	TSS	EVM0009080	Chr01	15944281	15944353	15944353	+
1000553	TSS	EVM0009080	Chr01	15947792	15948037	15948037	+
1000554	TTS	EVM0009080	Chr01	15948363	15948829	15948363	+
1000555	TSS	EVM0009093	Chr01	3587625	3587729	3587625	-
1000556	TTS	EVM0009093	Chr01	3585172	3585420	3585420	-
1000557	TSS	EVM0009129	Chr01	21590286	21590551	21590551	+
1000558	TTS	EVM0009129	Chr01	21591813	21593169	21591813	+
1000559	TSS	EVM0009166	Chr01	21354468	21354538	21354468	-
1000560	TTS	EVM0009166	Chr01	21351355	21351708	21351708	-
1000561	TSS	EVM0009230	Chr01	40586081	40586146	40586081	-
1000562	TTS	EVM0009230	Chr01	40576955	40577073	40577073	-
1000563	TSS	EVM0009301	Chr01	8416273	8416404	8416273	-
1000564	TTS	EVM0009301	Chr01	8407556	8407736	8407736	-
1000565	TSS	EVM0009302	Chr01	2862086	2862520	2862520	+
1000566	TTS	EVM0009302	Chr01	2884516	2886964	2884516	+
1000567	TSS	EVM0009311	Chr01	11879905	11879977	11879977	+
1000568	TSS	EVM0009311	Chr01	11880352	11880578	11880578	+
1000569	TTS	EVM0009311	Chr01	11882184	11882364	11882184	+
1000570	TSS	EVM0009358	Chr01	20318864	20319011	20319011	+
1000571	TTS	EVM0009358	Chr01	20329918	20331594	20329918	+
1000572	TSS	EVM0009371	Chr01	17155650	17156371	17156371	+
1000573	TSS	EVM0009371	Chr01	17157986	17158236	17158236	+
1000574	TTS	EVM0009371	Chr01	17162729	17163048	17162729	+
1000575	TSS	EVM0009397	Chr01	1922735	1922757	1922735	-
1000576	TTS	EVM0009397	Chr01	1912903	1913003	1913003	-
1000577	TSS	EVM0009425	Chr01	37007525	37007602	37007525	-
1000578	TTS	EVM0009425	Chr01	36992266	36993041	36993041	-
1000579	TSS	EVM0009432	Chr01	24127493	24127695	24127493	-
1000580	TTS	EVM0009432	Chr01	24088077	24090263	24090263	-
1000581	TSS	EVM0009520	Chr01	15474881	15474972	15474972	+
1000582	TTS	EVM0009520	Chr01	15480994	15481575	15480994	+
1000583	TSS	EVM0009525	Chr01	9402746	9402904	9402904	+
1000584	TTS	EVM0009525	Chr01	9418129	9420401	9418129	+
1000585	TSS	EVM0009659	Chr01	23685749	23686266	23685749	-
1000586	TTS	EVM0009659	Chr01	23681587	23682328	23682328	-
1000587	TSS	EVM0009677	Chr01	38129618	38129652	38129618	-
1000588	TTS	EVM0009677	Chr01	38121551	38121719	38121719	-
1000589	TSS	EVM0009725	Chr01	11848197	11848333	11848333	+
1000590	TTS	EVM0009725	Chr01	11874080	11874849	11874080	+
1000591	AE	EVM0009725	Chr01	11856557	11856763	11856557-11856763	+
1000592	AE	EVM0009725	Chr01	11856557	11856773	11856557-11856773	+
1000593	TSS	EVM0009736	Chr01	29584265	29585239	29584265	-
1000594	TTS	EVM0009736	Chr01	29492980	29493137	29493137	-
1000595	TSS	EVM0009796	Chr01	21607479	21607695	21607479	-
1000596	TTS	EVM0009796	Chr01	21597993	21598204	21598204	-
1000597	TSS	EVM0009886	Chr01	24053854	24054056	24053854	-
1000598	TTS	EVM0009886	Chr01	24045211	24045894	24045894	-
1000599	TSS	EVM0009929	Chr01	9779165	9779548	9779548	+
1000600	TTS	EVM0009929	Chr01	9792991	9793995	9792991	+
1000601	SKIP_ON	EVM0009929	Chr01	9788784	9788828	9785008,9788784-9788828,9789613	+
1000602	SKIP_OFF	EVM0009929	Chr01	9788784	9788828	97850089789613	+
1000603	TSS	EVM0009948	Chr01	8651533	8651700	8651700	+
1000604	TTS	EVM0009948	Chr01	8654610	8655189	8654610	+
1000605	TSS	EVM0009971	Chr01	21087613	21087757	21087757	+
1000606	TSS	EVM0009971	Chr01	21088277	21088488	21088488	+
1000607	TTS	EVM0009971	Chr01	21090346	21090548	21090346	+
1000608	TSS	EVM0009985	Chr01	23812310	23812436	23812310	-
1000609	TTS	EVM0009985	Chr01	23805737	23806854	23806854	-
1000610	IR_ON	EVM0009985	Chr01	23811718	23811822	23811643-23811885	-
1000611	IR_OFF	EVM0009985	Chr01	23811718	23811822	23811643-23811718,23811822-23811885	-
1000612	TSS	EVM0009987	Chr01	37647880	37648258	37648258	+
1000613	TTS	EVM0009987	Chr01	37651828	37653594	37651828	+
1000614	TSS	EVM0010004	Chr01	1708749	1708851	1708851	+
1000615	TSS	EVM0010004	Chr01	1712226	1712553	1712553	+
1000616	TTS	EVM0010004	Chr01	1715820	1716865	1715820	+
1000617	TSS	EVM0010044	Chr01	21091526	21091583	21091583	+
1000618	TTS	EVM0010044	Chr01	21093488	21093679	21093488	+
1000619	TSS	EVM0010130	Chr01	10594943	10595012	10594943	-
1000620	TTS	EVM0010130	Chr01	10590022	10590075	10590075	-
1000621	TSS	EVM0010186	Chr01	4014984	4015230	4014984	-
1000622	TTS	EVM0010186	Chr01	4005247	4005793	4005793	-
1000623	TSS	EVM0010187	Chr01	38464883	38464909	38464909	+
1000624	TTS	EVM0010187	Chr01	38478840	38479001	38478840	+
1000625	TSS	EVM0010234	Chr01	3612819	3612884	3612884	+
1000626	TTS	EVM0010234	Chr01	3623979	3624157	3623979	+
1000627	TSS	EVM0010308	Chr01	27029124	27029150	27029150	+
1000628	TTS	EVM0010308	Chr01	27035513	27035665	27035513	+
1000629	TSS	EVM0010360	Chr01	11930265	11930354	11930354	+
1000630	TTS	EVM0010360	Chr01	11943009	11945492	11943009	+
1000631	TSS	EVM0010375	Chr01	21407109	21407218	21407109	-
1000632	TTS	EVM0010375	Chr01	21365980	21368555	21368555	-
1000633	TSS	EVM0010389	Chr01	3311589	3311663	3311589	-
1000634	TTS	EVM0010389	Chr01	3241636	3242132	3242132	-
1000635	TSS	EVM0010398	Chr01	15917495	15919874	15919874	+
1000636	TTS	EVM0010398	Chr01	15925339	15925431	15925339	+
1000637	TSS	EVM0010427	Chr01	29939490	29939579	29939579	+
1000638	TTS	EVM0010427	Chr01	29939984	29940700	29939984	+
1000639	TSS	EVM0010458	Chr01	17304971	17305136	17305136	+
1000640	TTS	EVM0010458	Chr01	17313137	17313745	17313137	+
1000641	TSS	EVM0010489	Chr01	2631045	2632509	2632509	+
1000642	TTS	EVM0010489	Chr01	2644496	2645859	2644496	+
1000643	TSS	EVM0010569	Chr01	9007725	9007842	9007725	-
1000644	TTS	EVM0010569	Chr01	9000328	9000487	9000487	-
1000645	TSS	EVM0010578	Chr01	18989351	18989416	18989416	+
1000646	TSS	EVM0010578	Chr01	18989352	18990356	18990356	+
1000647	TTS	EVM0010578	Chr01	18997541	18998201	18997541	+
1000648	SKIP_ON	EVM0010578	Chr01	18990189	18990356	18989416,18990189-18990356,18990699	+
1000649	SKIP_OFF	EVM0010578	Chr01	18990189	18990356	1898941618990690	+
1000650	TSS	EVM0010600	Chr01	21043149	21043224	21043224	+
1000651	TTS	EVM0010600	Chr01	21073881	21074484	21073881	+
1000652	TSS	EVM0010601	Chr01	22513770	22514348	22513770	-
1000653	TTS	EVM0010601	Chr01	22510488	22511709	22511709	-
1000654	TSS	EVM0010738	Chr01	16727117	16727248	16727117	-
1000655	TTS	EVM0010738	Chr01	16717224	16717346	16717346	-
1000656	TSS	EVM0010793	Chr01	12190288	12190491	12190491	+
1000657	TTS	EVM0010793	Chr01	12199922	12201968	12199922	+
1000658	TSS	EVM0010851	Chr01	23671632	23671762	23671632	-
1000659	TTS	EVM0010851	Chr01	23657928	23659285	23659285	-
1000660	TSS	EVM0010857	Chr01	1481844	1481915	1481915	+
1000661	TTS	EVM0010857	Chr01	1495511	1496441	1495511	+
1000662	TSS	EVM0010864	Chr01	20894149	20894448	20894448	+
1000663	TTS	EVM0010864	Chr01	20899560	20901317	20899560	+
1000664	TSS	EVM0010966	Chr01	20577021	20577427	20577021	-
1000665	TTS	EVM0010966	Chr01	20572744	20573200	20573200	-
1000666	TSS	EVM0010968	Chr01	20101572	20101687	20101687	+
1000667	TTS	EVM0010968	Chr01	20110543	20111279	20110543	+
1000668	TSS	EVM0010970	Chr01	26602519	26602842	26602519	-
1000669	TTS	EVM0010970	Chr01	26601698	26601748	26601748	-
1000670	TSS	EVM0011034	Chr01	34219110	34219447	34219447	+
1000671	TTS	EVM0011034	Chr01	34224304	34225408	34224304	+
1000672	TSS	EVM0011035	Chr01	3043547	3043679	3043547	-
1000673	TTS	EVM0011035	Chr01	3027887	3027945	3027945	-
1000674	TSS	EVM0011051	Chr01	20559112	20559159	20559159	+
1000675	TTS	EVM0011051	Chr01	20560536	20560636	20560536	+
1000676	TSS	EVM0011057	Chr01	30433804	30433973	30433973	+
1000677	TTS	EVM0011057	Chr01	30444306	30444476	30444306	+
1000678	TSS	EVM0011246	Chr01	4962218	4962271	4962218	-
1000679	TTS	EVM0011246	Chr01	4937960	4938075	4938075	-
1000680	TSS	EVM0011286	Chr01	5118520	5118602	5118520	-
1000681	TTS	EVM0011286	Chr01	5104684	5105051	5105051	-
1000682	TSS	EVM0011362	Chr01	36835015	36835236	36835015	-
1000683	TTS	EVM0011362	Chr01	36823077	36823099	36823099	-
1000684	TTS	EVM0011362	Chr01	36830793	36830911	36830911	-
1000685	TSS	EVM0011439	Chr01	3235794	3235909	3235909	+
1000686	TTS	EVM0011439	Chr01	3237907	3238110	3237907	+
1000687	TSS	EVM0011480	Chr01	12016270	12016389	12016389	+
1000688	TTS	EVM0011480	Chr01	12042814	12044704	12042814	+
1000689	TSS	EVM0011482	Chr01	30775996	30776162	30775996	-
1000690	TTS	EVM0011482	Chr01	30752147	30753002	30753002	-
1000691	TSS	EVM0011571	Chr01	5206562	5206673	5206673	+
1000692	TTS	EVM0011571	Chr01	5239231	5239490	5239231	+
1000693	TSS	EVM0011591	Chr01	31338150	31338381	31338150	-
1000694	TTS	EVM0011591	Chr01	31289726	31291123	31291123	-
1000695	TSS	EVM0011655	Chr01	9678554	9678782	9678554	-
1000696	TTS	EVM0011655	Chr01	9672814	9674057	9674057	-
1000697	TTS	EVM0011655	Chr01	9673942	9674989	9674989	-
1000698	TSS	EVM0011719	Chr01	7252624	7252787	7252624	-
1000699	TTS	EVM0011719	Chr01	7248850	7249670	7249670	-
1000700	TSS	EVM0011765	Chr01	40388439	40388471	40388471	+
1000701	TTS	EVM0011765	Chr01	40393722	40393788	40393722	+
1000702	TSS	EVM0011835	Chr01	15558656	15558710	15558656	-
1000703	TTS	EVM0011835	Chr01	15552376	15557015	15557015	-
1000704	TSS	EVM0011965	Chr01	39724040	39724623	39724623	+
1000705	TTS	EVM0011965	Chr01	39729274	39729341	39729274	+
1000706	TSS	EVM0011966	Chr01	40177935	40178084	40178084	+
1000707	TTS	EVM0011966	Chr01	40186384	40186654	40186384	+
1000708	SKIP_ON	EVM0011966	Chr01	40182456	40182535	40180423,40182456-40182535,40182946	+
1000709	SKIP_OFF	EVM0011966	Chr01	40182456	40182535	4018042340182940	+
1000710	TSS	EVM0012037	Chr01	25262856	25263004	25263004	+
1000711	TTS	EVM0012037	Chr01	25272957	25275256	25272957	+
1000712	TSS	EVM0012086	Chr01	40422907	40422939	40422907	-
1000713	TTS	EVM0012086	Chr01	40396550	40398074	40398074	-
1000714	TSS	EVM0012123	Chr01	36311035	36311210	36311210	+
1000715	TTS	EVM0012123	Chr01	36317861	36318559	36317861	+
1000716	AE	EVM0012123	Chr01	36314348	36314555	36314348-36314555	+
1000717	AE	EVM0012123	Chr01	36314381	36314555	36314381-36314555	+
1000718	TSS	EVM0012184	Chr01	16118497	16118533	16118497	-
1000719	TTS	EVM0012184	Chr01	16113570	16113737	16113737	-
1000720	TSS	EVM0012274	Chr01	12047951	12048038	12048038	+
1000721	TTS	EVM0012274	Chr01	12052213	12054013	12052213	+
1000722	TSS	EVM0012313	Chr01	39167206	39167242	39167206	-
1000723	TTS	EVM0012313	Chr01	39162255	39163007	39163007	-
1000724	TSS	EVM0012323	Chr01	18227553	18227879	18227879	+
1000725	TTS	EVM0012323	Chr01	18243282	18245233	18243282	+
1000726	TSS	EVM0012333	Chr01	8153914	8154044	8153914	-
1000727	TTS	EVM0012333	Chr01	8144491	8144637	8144637	-
1000728	TSS	EVM0012390	Chr01	22667267	22667381	22667381	+
1000729	TTS	EVM0012390	Chr01	22673619	22673729	22673619	+
1000730	TSS	EVM0012500	Chr01	4272794	4272905	4272905	+
1000731	TTS	EVM0012500	Chr01	4289896	4290112	4289896	+
1000732	TSS	EVM0012501	Chr01	15606010	15606239	15606010	-
1000733	TSS	EVM0012501	Chr01	15606796	15606863	15606796	-
1000734	TTS	EVM0012501	Chr01	15604059	15604272	15604272	-
1000735	TSS	EVM0012523	Chr01	3825138	3825325	3825138	-
1000736	TTS	EVM0012523	Chr01	3820066	3824783	3824783	-
1000737	TSS	EVM0012580	Chr01	30542979	30543753	30542979	-
1000738	TTS	EVM0012580	Chr01	30520852	30522048	30522048	-
1000739	TSS	EVM0012581	Chr01	2907376	2907524	2907376	-
1000740	TTS	EVM0012581	Chr01	2904213	2904329	2904329	-
1000741	TSS	EVM0012606	Chr01	23923814	23923899	23923899	+
1000742	TTS	EVM0012606	Chr01	23939821	23940263	23939821	+
1000743	TSS	EVM0012620	Chr01	3751268	3751335	3751335	+
1000744	TSS	EVM0012620	Chr01	3754698	3754849	3754849	+
1000745	TTS	EVM0012620	Chr01	3759299	3761906	3759299	+
1000746	TSS	EVM0012650	Chr01	6425156	6426435	6425156	-
1000747	TTS	EVM0012650	Chr01	6420705	6420915	6420915	-
1000748	TSS	EVM0012735	Chr01	34560773	34560822	34560822	+
1000749	TTS	EVM0012735	Chr01	34561664	34561782	34561664	+
1000750	TSS	EVM0012761	Chr01	23767556	23768153	23767556	-
1000751	TTS	EVM0012761	Chr01	23766400	23767193	23767193	-
1000752	TSS	EVM0012814	Chr01	10158343	10158548	10158343	-
1000753	TTS	EVM0012814	Chr01	10135940	10138758	10138758	-
1000754	TSS	EVM0012831	Chr01	4487995	4488116	4488116	+
1000755	TSS	EVM0012831	Chr01	4491440	4491804	4491804	+
1000756	TTS	EVM0012831	Chr01	4496800	4499452	4496800	+
1000757	TSS	EVM0012863	Chr01	15805594	15805689	15805594	-
1000758	TTS	EVM0012863	Chr01	15798963	15799815	15799815	-
1000759	TSS	EVM0012900	Chr01	26617485	26617765	26617485	-
1000760	TTS	EVM0012900	Chr01	26611316	26611903	26611903	-
1000761	TSS	EVM0012930	Chr01	11579868	11579952	11579952	+
1000762	TTS	EVM0012930	Chr01	11581541	11582515	11581541	+
1000763	TSS	EVM0013009	Chr01	9994844	9994875	9994844	-
1000764	TTS	EVM0013009	Chr01	9962189	9963490	9963490	-
1000765	TSS	EVM0013054	Chr01	3559006	3559026	3559006	-
1000766	TTS	EVM0013054	Chr01	3556906	3557290	3557290	-
1000767	TSS	EVM0013079	Chr01	19140678	19140791	19140791	+
1000768	TTS	EVM0013079	Chr01	19158093	19159241	19158093	+
1000769	TSS	EVM0013165	Chr01	37730579	37730675	37730675	+
1000770	TTS	EVM0013165	Chr01	37731016	37731307	37731016	+
1000771	TSS	EVM0013260	Chr01	21131724	21131863	21131863	+
1000772	TSS	EVM0013260	Chr01	21148683	21149043	21149043	+
1000773	TTS	EVM0013260	Chr01	21156256	21157874	21156256	+
1000774	TSS	EVM0013291	Chr01	36415489	36415805	36415805	+
1000775	TTS	EVM0013291	Chr01	36445251	36446082	36445251	+
1000776	TSS	EVM0013310	Chr01	23647516	23647535	23647535	+
1000777	TTS	EVM0013310	Chr01	23655626	23656983	23655626	+
1000778	TSS	EVM0013314	Chr01	2796396	2796608	2796608	+
1000779	TSS	EVM0013314	Chr01	2818008	2818441	2818441	+
1000780	TTS	EVM0013314	Chr01	2812411	2812602	2812411	+
1000781	TSS	EVM0013331	Chr01	39297142	39297347	39297347	+
1000782	TTS	EVM0013331	Chr01	39363117	39364235	39363117	+
1000783	TSS	EVM0013368	Chr01	23772441	23772565	23772565	+
1000784	TTS	EVM0013368	Chr01	23776598	23778099	23776598	+
1000785	TSS	EVM0013369	Chr01	2188781	2188918	2188918	+
1000786	TTS	EVM0013369	Chr01	2190628	2193245	2190628	+
1000787	TSS	EVM0013376	Chr01	14519573	14519594	14519594	+
1000788	TTS	EVM0013376	Chr01	14527900	14528578	14527900	+
1000789	AE	EVM0013376	Chr01	14527301	14527387	14527301-14527387	+
1000790	AE	EVM0013376	Chr01	14527301	14527450	14527301-14527450	+
1000791	TSS	EVM0013460	Chr01	1944463	1944497	1944497	+
1000792	TTS	EVM0013460	Chr01	1964390	1965355	1964390	+
1000793	TSS	EVM0013485	Chr01	27096353	27096525	27096525	+
1000794	TTS	EVM0013485	Chr01	27131366	27132270	27131366	+
1000795	TSS	EVM0013498	Chr01	4543496	4543667	4543496	-
1000796	TTS	EVM0013498	Chr01	4540752	4540956	4540956	-
1000797	TTS	EVM0013498	Chr01	4540752	4541985	4541985	-
1000798	AE	EVM0013498	Chr01	4542071	4542126	4542071-4542126	-
1000799	AE	EVM0013498	Chr01	4542071	4542147	4542071-4542147	-
1000800	TSS	EVM0013538	Chr01	24154053	24154176	24154176	+
1000801	TTS	EVM0013538	Chr01	24158881	24159828	24158881	+
1000802	TSS	EVM0013567	Chr01	5841240	5841323	5841323	+
1000803	TTS	EVM0013567	Chr01	5884918	5885145	5884918	+
1000804	TSS	EVM0013625	Chr01	16418031	16418096	16418031	-
1000805	TTS	EVM0013625	Chr01	16398951	16401203	16401203	-
1000806	TSS	EVM0013628	Chr01	37867756	37868059	37868059	+
1000807	TTS	EVM0013628	Chr01	37873469	37873746	37873469	+
1000808	TSS	EVM0013639	Chr01	14442152	14442421	14442152	-
1000809	TTS	EVM0013639	Chr01	14437647	14438028	14438028	-
1000810	TTS	EVM0013639	Chr01	14438973	14439224	14439224	-
1000811	TSS	EVM0013640	Chr01	19877767	19877837	19877767	-
1000812	TTS	EVM0013640	Chr01	19866149	19869863	19869863	-
1000813	TTS	EVM0013640	Chr01	19866149	19869866	19869866	-
1000814	TSS	EVM0013730	Chr01	7493482	7493614	7493614	+
1000815	TTS	EVM0013730	Chr01	7495018	7497351	7495018	+
1000816	TSS	EVM0013831	Chr01	29681839	29681952	29681952	+
1000817	TTS	EVM0013831	Chr01	29687830	29689296	29687830	+
1000818	TSS	EVM0013839	Chr01	2293295	2293353	2293353	+
1000819	TSS	EVM0013839	Chr01	2297769	2297876	2297876	+
1000820	TTS	EVM0013839	Chr01	2317738	2319335	2317738	+
1000821	SKIP_ON	EVM0013839	Chr01	2302770	2302808	2298492,2302770-2302808,2304147	+
1000822	SKIP_OFF	EVM0013839	Chr01	2302770	2302808	22984922304147	+
1000823	IR_ON	EVM0013839	Chr01	2306451	2306526	2306246-2306818	+
1000824	IR_OFF	EVM0013839	Chr01	2306451	2306526	2306246-2306451,2306526-2306818	+
1000825	TSS	EVM0013853	Chr01	18283341	18283477	18283341	-
1000826	TSS	EVM0013853	Chr01	18278484	18278867	18278484	-
1000827	TTS	EVM0013853	Chr01	18266481	18266585	18266585	-
1000828	TSS	EVM0013891	Chr01	22508953	22509314	22508953	-
1000829	TTS	EVM0013891	Chr01	22495709	22496939	22496939	-
1000830	TSS	EVM0013911	Chr01	33017203	33017405	33017203	-
1000831	TTS	EVM0013911	Chr01	33008189	33009328	33009328	-
1000832	TSS	EVM0013929	Chr01	3356030	3356152	3356152	+
1000833	TTS	EVM0013929	Chr01	3362450	3365246	3362450	+
1000834	TSS	EVM0013959	Chr01	17323403	17323426	17323403	-
1000835	TTS	EVM0013959	Chr01	17317270	17317487	17317487	-
1000836	TSS	EVM0014016	Chr01	13657846	13657927	13657927	+
1000837	TTS	EVM0014016	Chr01	13760753	13760776	13760753	+
1000838	TSS	EVM0014032	Chr01	32357135	32357270	32357135	-
1000839	TTS	EVM0014032	Chr01	32351118	32352673	32352673	-
1000840	TSS	EVM0014048	Chr01	14606082	14606200	14606082	-
1000841	TTS	EVM0014048	Chr01	14597600	14597754	14597754	-
1000842	TSS	EVM0014054	Chr01	10558702	10558960	10558960	+
1000843	TTS	EVM0014054	Chr01	10560999	10561261	10560999	+
1000844	SKIP_ON	EVM0014054	Chr01	10559925	10559973	10559700,10559925-10559973,10560178	+
1000845	SKIP_OFF	EVM0014054	Chr01	10559925	10559973	1055970010560170	+
1000846	SKIP_ON	EVM0014054	Chr01	10559869	10559973	10559700,10559869-10559973,10560178	+
1000845	SKIP_OFF	EVM0014054	Chr01	10559869	10559973	1055970010560170	+
1000847	AE	EVM0014054	Chr01	10559925	10559973	10559925-10559973	+
1000848	AE	EVM0014054	Chr01	10559869	10559973	10559869-10559973	+
1000849	TSS	EVM0014120	Chr01	15405990	15406089	15405990	-
1000850	TTS	EVM0014120	Chr01	15402877	15403524	15403524	-
1000851	TSS	EVM0014277	Chr01	18927340	18927408	18927340	-
1000852	TTS	EVM0014277	Chr01	18925023	18925088	18925088	-
1000853	TSS	EVM0014382	Chr01	18774955	18774973	18774955	-
1000854	TTS	EVM0014382	Chr01	18762696	18763077	18763077	-
1000855	TSS	EVM0014449	Chr01	15538744	15538929	15538929	+
1000856	TTS	EVM0014449	Chr01	15552202	15552366	15552202	+
1000857	TSS	EVM0014470	Chr01	4759985	4760124	4760124	+
1000858	TTS	EVM0014470	Chr01	4770975	4771086	4770975	+
1000859	SKIP_ON	EVM0014470	Chr01	4764641	4764661	4764381,4764641-4764661,4765251	+
1000860	SKIP_OFF	EVM0014470	Chr01	4764641	4764661	47643814765251	+
1000861	MSKIP_ON	EVM0014470	Chr01	4764364	4764661	4760124,4764364-4764381,4764641-4764661,4765251	+
1000862	MSKIP_OFF	EVM0014470	Chr01	4764364	4764661	47601244765251	+
1000863	SKIP_ON	EVM0014470	Chr01	4764364	4764381	4760124,4764364-4764381,4764641	+
1000864	SKIP_OFF	EVM0014470	Chr01	4764364	4764381	47601244764641	+
1000865	SKIP_ON	EVM0014470	Chr01	4764364	4764381	4760124,4764364-4764381,4765251	+
1000866	SKIP_OFF	EVM0014470	Chr01	4764364	4764381	47601244765251	+
1000867	SKIP_ON	EVM0014470	Chr01	4764641	4764661	4760124,4764641-4764661,4765251	+
1000866	SKIP_OFF	EVM0014470	Chr01	4764641	4764661	47601244765251	+
1000868	TSS	EVM0014629	Chr01	36862041	36862201	36862201	+
1000869	TSS	EVM0014629	Chr01	36865534	36865746	36865746	+
1000870	TTS	EVM0014629	Chr01	36865828	36866539	36865828	+
1000871	TSS	EVM0014686	Chr01	1526247	1526417	1526247	-
1000872	TTS	EVM0014686	Chr01	1521987	1522318	1522318	-
1000873	TSS	EVM0014715	Chr01	24527181	24527380	24527181	-
1000874	TTS	EVM0014715	Chr01	24515311	24517361	24517361	-
1000875	TSS	EVM0014857	Chr01	9232691	9232784	9232691	-
1000876	TTS	EVM0014857	Chr01	9214599	9214920	9214920	-
1000877	TSS	EVM0014894	Chr01	10596169	10596242	10596242	+
1000878	TTS	EVM0014894	Chr01	10609585	10609931	10609585	+
1000879	SKIP_ON	EVM0014894	Chr01	10596580	10596737	10596242,10596580-10596737,10596856	+
1000880	SKIP_OFF	EVM0014894	Chr01	10596580	10596737	1059624210596850	+
1000881	TSS	EVM0015039	Chr01	21079546	21079691	21079691	+
1000882	TTS	EVM0015039	Chr01	21082715	21084568	21082715	+
1000883	TSS	EVM0015066	Chr01	20020695	20021132	20021132	+
1000884	TTS	EVM0015066	Chr01	20047875	20050804	20047875	+
1000885	TSS	EVM0015076	Chr01	19711083	19711193	19711083	-
1000886	TTS	EVM0015076	Chr01	19696725	19698163	19698163	-
1000887	TSS	EVM0015174	Chr01	26890437	26890530	26890437	-
1000888	TTS	EVM0015174	Chr01	26862487	26864157	26864157	-
1000889	TSS	EVM0015209	Chr01	3175877	3175895	3175895	+
1000890	TTS	EVM0015209	Chr01	3179104	3179235	3179104	+
1000891	TSS	EVM0015233	Chr01	2673897	2674068	2673897	-
1000892	TTS	EVM0015233	Chr01	2652995	2653111	2653111	-
1000893	TSS	EVM0015290	Chr01	22462615	22462855	22462615	-
1000894	TTS	EVM0015290	Chr01	22425879	22427604	22427604	-
1000895	AE	EVM0015290	Chr01	22431920	22432041	22431920-22432041	-
1000896	AE	EVM0015290	Chr01	22431920	22432068	22431920-22432068	-
1000897	TSS	EVM0015319	Chr01	21354621	21355074	21355074	+
1000898	TTS	EVM0015319	Chr01	21356552	21357771	21356552	+
1000899	TSS	EVM0015322	Chr01	30554413	30554487	30554413	-
1000900	TTS	EVM0015322	Chr01	30545102	30546268	30546268	-
1000901	TSS	EVM0015340	Chr01	18224410	18224506	18224410	-
1000902	TTS	EVM0015340	Chr01	18217852	18218021	18218021	-
1000903	TSS	EVM0015367	Chr01	24529137	24529343	24529343	+
1000904	TTS	EVM0015367	Chr01	24532756	24532778	24532756	+
1000905	TSS	EVM0015536	Chr01	7258010	7258103	7258103	+
1000906	TSS	EVM0015536	Chr01	7262118	7262337	7262337	+
1000907	TTS	EVM0015536	Chr01	7269162	7270537	7269162	+
1000908	TSS	EVM0015570	Chr01	20704020	20704175	20704175	+
1000909	TTS	EVM0015570	Chr01	20706405	20706556	20706405	+
1000910	TSS	EVM0015621	Chr01	39606115	39606230	39606115	-
1000911	TTS	EVM0015621	Chr01	39592410	39592548	39592548	-
1000912	TSS	EVM0015741	Chr01	32344066	32344285	32344285	+
1000913	TSS	EVM0015741	Chr01	32344107	32344518	32344518	+
1000914	TTS	EVM0015741	Chr01	32348028	32348218	32348028	+
1000915	TSS	EVM0015794	Chr01	10613103	10613388	10613103	-
1000916	TTS	EVM0015794	Chr01	10610067	10610413	10610413	-
1000917	TSS	EVM0015854	Chr01	26741395	26741451	26741395	-
1000918	TTS	EVM0015854	Chr01	26740795	26740884	26740884	-
1000919	TSS	EVM0015888	Chr01	1782854	1782903	1782854	-
1000920	TTS	EVM0015888	Chr01	1771463	1771699	1771699	-
1000921	TSS	EVM0015904	Chr01	40596797	40596896	40596896	+
1000922	TTS	EVM0015904	Chr01	40682445	40683850	40682445	+
1000923	AE	EVM0015904	Chr01	40672778	40673017	40672778-40673017	+
1000924	AE	EVM0015904	Chr01	40672666	40673017	40672666-40673017	+
1000925	TSS	EVM0016015	Chr01	17394577	17394700	17394700	+
1000926	TTS	EVM0016015	Chr01	17397753	17397862	17397753	+
1000927	TSS	EVM0016038	Chr01	19825347	19825436	19825347	-
1000928	TTS	EVM0016038	Chr01	19801361	19805935	19805935	-
1000929	TSS	EVM0016051	Chr01	3876408	3876631	3876408	-
1000930	TTS	EVM0016051	Chr01	3856501	3857368	3857368	-
1000931	AE	EVM0016051	Chr01	3869583	3869684	3869583-3869684	-
1000932	AE	EVM0016051	Chr01	3869507	3869684	3869507-3869684	-
1000933	TSS	EVM0016087	Chr01	23852258	23852374	23852258	-
1000934	TTS	EVM0016087	Chr01	23847963	23848607	23848607	-
1000935	TSS	EVM0016092	Chr01	20152262	20152638	20152262	-
1000936	TTS	EVM0016092	Chr01	20148504	20149209	20149209	-
1000937	TSS	EVM0016100	Chr01	3071280	3071427	3071427	+
1000938	TTS	EVM0016100	Chr01	3114868	3116155	3114868	+
1000939	TSS	EVM0016226	Chr01	12223747	12223768	12223768	+
1000940	TTS	EVM0016226	Chr01	12247008	12248065	12247008	+
1000941	TSS	EVM0016280	Chr01	15413039	15413082	15413039	-
1000942	TTS	EVM0016280	Chr01	15407929	15408300	15408300	-
1000943	TSS	EVM0016301	Chr01	31688924	31688992	31688992	+
1000944	TTS	EVM0016301	Chr01	31698043	31698168	31698043	+
1000945	TSS	EVM0016340	Chr01	24425456	24425668	24425668	+
1000946	TSS	EVM0016340	Chr01	24432083	24432652	24432652	+
1000947	TTS	EVM0016340	Chr01	24432961	24433311	24432961	+
1000948	TSS	EVM0016377	Chr01	36342	36475	36475	+
1000949	TSS	EVM0016377	Chr01	37095	37886	37886	+
1000950	TSS	EVM0016377	Chr01	37095	37820	37820	+
1000951	TSS	EVM0016377	Chr01	37095	38148	38148	+
1000952	TSS	EVM0016377	Chr01	37095	37754	37754	+
1000953	TTS	EVM0016377	Chr01	41851	42742	41851	+
1000954	XSKIP_ON	EVM0016377	Chr01	37854	37886	37754,37854-37886,37920	+
1000955	XSKIP_OFF	EVM0016377	Chr01	37854	37886	3782037920	+
1000956	XIR_ON	EVM0016377	Chr01	37754	37854	36942-37886	+
1000957	XIR_OFF	EVM0016377	Chr01	37754	37854	36942-37754,37854-38148	+
1000958	IR_ON	EVM0016377	Chr01	37886	37920	37854-38148	+
1000959	IR_OFF	EVM0016377	Chr01	37886	37920	37854-37886,37920-38148	+
1000956	XIR_ON	EVM0016377	Chr01	37754	37854	36942-37886	+
1000960	XIR_OFF	EVM0016377	Chr01	37754	37854	37095-37754,37854-37886	+
1000961	XAE	EVM0016377	Chr01	36942	37754	36942-37754	+
1000962	XAE	EVM0016377	Chr01	36942	37886	36942-37886	+
1000963	TSS	EVM0016438	Chr01	38665022	38666522	38666522	+
1000964	TTS	EVM0016438	Chr01	38667432	38667881	38667432	+
1000965	TSS	EVM0016602	Chr01	4677352	4677459	4677352	-
1000966	TTS	EVM0016602	Chr01	4674295	4675844	4675844	-
1000967	TSS	EVM0016660	Chr01	38396972	38397080	38396972	-
1000968	TTS	EVM0016660	Chr01	38367661	38369311	38369311	-
1000969	TSS	EVM0016722	Chr01	27227840	27227896	27227840	-
1000970	TTS	EVM0016722	Chr01	27224332	27224502	27224502	-
1000971	TSS	EVM0016780	Chr01	3328893	3329045	3328893	-
1000972	TTS	EVM0016780	Chr01	3327029	3327226	3327226	-
1000973	TSS	EVM0016782	Chr01	14431941	14431969	14431941	-
1000974	TTS	EVM0016782	Chr01	14424664	14424778	14424778	-
1000975	TSS	EVM0016836	Chr01	28598137	28598195	28598137	-
1000976	TTS	EVM0016836	Chr01	28579202	28580495	28580495	-
1000977	TSS	EVM0016906	Chr01	24478463	24478545	24478463	-
1000978	TTS	EVM0016906	Chr01	24478134	24478349	24478349	-
1000979	TSS	EVM0016945	Chr01	31413548	31413566	31413548	-
1000980	TTS	EVM0016945	Chr01	31412533	31412610	31412610	-
1000981	TSS	EVM0017008	Chr01	26404655	26404859	26404859	+
1000982	TSS	EVM0017008	Chr01	26406605	26406875	26406875	+
1000983	TTS	EVM0017008	Chr01	26411803	26412015	26411803	+
1000984	TSS	EVM0017029	Chr01	19031087	19031153	19031153	+
1000985	TSS	EVM0017029	Chr01	19031147	19031277	19031277	+
1000986	TTS	EVM0017029	Chr01	19037216	19037420	19037216	+
1000987	TSS	EVM0017035	Chr01	10465232	10466587	10465232	-
1000988	TTS	EVM0017035	Chr01	10444384	10445296	10445296	-
1000989	TSS	EVM0017083	Chr01	5281135	5281313	5281135	-
1000990	TTS	EVM0017083	Chr01	5278556	5278629	5278629	-
1000991	TSS	EVM0017121	Chr01	26854834	26854969	26854969	+
1000992	TTS	EVM0017121	Chr01	26859082	26859518	26859082	+
1000993	TSS	EVM0017142	Chr01	15965228	15965457	15965457	+
1000994	TTS	EVM0017142	Chr01	15967604	15967885	15967604	+
1000995	TSS	EVM0017203	Chr01	38505593	38505722	38505593	-
1000996	TTS	EVM0017203	Chr01	38482223	38483179	38483179	-
1000997	TSS	EVM0017268	Chr01	38524479	38524709	38524479	-
1000998	TTS	EVM0017268	Chr01	38522494	38522724	38522724	-
1000999	TSS	EVM0017281	Chr01	26849228	26849495	26849228	-
1001000	TTS	EVM0017281	Chr01	26844989	26846698	26846698	-
1001001	TSS	EVM0017300	Chr01	22095486	22095571	22095486	-
1001002	TTS	EVM0017300	Chr01	22082208	22083291	22083291	-
1001003	TSS	EVM0017320	Chr01	37009139	37009382	37009382	+
1001004	TTS	EVM0017320	Chr01	37013917	37014995	37013917	+
1001005	TSS	EVM0017339	Chr01	685190	685309	685190	-
1001006	TTS	EVM0017339	Chr01	665967	668567	668567	-
1001007	TSS	EVM0017563	Chr01	28386976	28387244	28387244	+
1001008	TTS	EVM0017563	Chr01	28389330	28389346	28389330	+
1001009	TSS	EVM0017629	Chr01	3725637	3725725	3725637	-
1001010	TTS	EVM0017629	Chr01	3719066	3719524	3719524	-
1001011	TSS	EVM0017650	Chr01	31217541	31217646	31217541	-
1001012	TTS	EVM0017650	Chr01	31210943	31211340	31211340	-
1001013	TTS	EVM0017650	Chr01	31213814	31214087	31214087	-
1001014	TTS	EVM0017650	Chr01	31212011	31212176	31212176	-
1001015	TSS	EVM0017675	Chr01	4867490	4867647	4867490	-
1001016	TTS	EVM0017675	Chr01	4861218	4863956	4863956	-
1001017	TSS	EVM0017720	Chr01	20015813	20015850	20015813	-
1001018	TTS	EVM0017720	Chr01	19998985	19999092	19998985	+
1001019	TSS	EVM0017730	Chr01	11447208	11447766	11447208	-
1001020	TSS	EVM0017730	Chr01	11447387	11447766	11447387	-
1001021	TTS	EVM0017730	Chr01	11438136	11438940	11438940	-
1001022	TSS	EVM0017754	Chr01	2506980	2507197	2506980	-
1001023	TTS	EVM0017754	Chr01	2495866	2497881	2497881	-
1001024	TSS	EVM0017799	Chr01	16052808	16052852	16052808	-
1001025	TTS	EVM0017799	Chr01	16046323	16047203	16047203	-
1001026	TSS	EVM0017812	Chr01	10589555	10589619	10589555	-
1001027	TTS	EVM0017812	Chr01	10587955	10588665	10588665	-
1001028	TSS	EVM0017845	Chr01	25671378	25671444	25671444	+
1001029	TSS	EVM0017845	Chr01	25671378	25671453	25671453	+
1001030	TTS	EVM0017845	Chr01	25680532	25682611	25680532	+
1001031	TSS	EVM0017874	Chr01	15269844	15269918	15269844	-
1001032	TTS	EVM0017874	Chr01	15265716	15266209	15266209	-
1001033	TSS	EVM0017957	Chr01	10491141	10491255	10491255	+
1001034	TTS	EVM0017957	Chr01	10495376	10495729	10495376	+
1001035	TSS	EVM0018083	Chr01	29450017	29450522	29450522	+
1001036	TTS	EVM0018083	Chr01	29451175	29453626	29451175	+
1001037	TSS	EVM0018114	Chr01	18895630	18895845	18895630	-
1001038	TTS	EVM0018114	Chr01	18880123	18881576	18881576	-
1001039	TSS	EVM0018124	Chr01	30307171	30307341	30307171	-
1001040	TTS	EVM0018124	Chr01	30301337	30301631	30301631	-
1001041	TSS	EVM0018127	Chr01	14588334	14588562	14588334	-
1001042	TTS	EVM0018127	Chr01	14584434	14584671	14584671	-
1001043	TSS	EVM0018155	Chr01	12425097	12425294	12425097	-
1001044	TTS	EVM0018155	Chr01	12422547	12423557	12423557	-
1001045	TSS	EVM0018214	Chr01	30466012	30466175	30466012	-
1001046	TTS	EVM0018214	Chr01	30444504	30445800	30445800	-
1001047	TSS	EVM0018280	Chr01	23723240	23723263	23723240	-
1001048	TTS	EVM0018280	Chr01	23707826	23708280	23708280	-
1001049	TSS	EVM0018345	Chr01	37834476	37834551	37834551	+
1001050	TTS	EVM0018345	Chr01	37862622	37865687	37862622	+
1001051	TSS	EVM0018348	Chr01	26969129	26969202	26969202	+
1001052	TTS	EVM0018348	Chr01	26970173	26970289	26970173	+
1001053	TSS	EVM0018412	Chr01	26850166	26850309	26850309	+
1001054	TTS	EVM0018412	Chr01	26853324	26853557	26853324	+
1001055	TSS	EVM0018478	Chr01	31114174	31114321	31114174	-
1001056	TTS	EVM0018478	Chr01	31111201	31111517	31111517	-
1001057	TSS	EVM0018481	Chr01	14500092	14500332	14500092	-
1001058	TTS	EVM0018481	Chr01	14496945	14496964	14496964	-
1001059	TSS	EVM0018533	Chr01	3528760	3528964	3528964	+
1001060	TTS	EVM0018533	Chr01	3554610	3556165	3554610	+
1001061	TSS	EVM0018541	Chr01	28400293	28400390	28400390	+
1001062	TTS	EVM0018541	Chr01	28439563	28439659	28439563	+
1001063	TSS	EVM0018557	Chr01	21586767	21587168	21586767	-
1001064	TTS	EVM0018557	Chr01	21582799	21583281	21583281	-
1001065	TSS	EVM0018644	Chr01	8575027	8575215	8575215	+
1001066	TTS	EVM0018644	Chr01	8589898	8590455	8589898	+
1001067	TSS	EVM0018665	Chr01	4687516	4687775	4687775	+
1001068	TTS	EVM0018665	Chr01	4694987	4696307	4694987	+
1001069	TSS	EVM0018699	Chr01	31495546	31495654	31495654	+
1001070	TTS	EVM0018699	Chr01	31504616	31506070	31504616	+
1001071	TSS	EVM0018742	Chr01	20451919	20451991	20451991	+
1001072	TTS	EVM0018742	Chr01	20463056	20463567	20463056	+
1001073	TSS	EVM0018744	Chr01	34262916	34263055	34263055	+
1001074	TTS	EVM0018744	Chr01	34264072	34265742	34264072	+
1001075	TSS	EVM0018771	Chr01	11631227	11631285	11631285	+
1001076	TTS	EVM0018771	Chr01	11642177	11642387	11642177	+
1001077	TSS	EVM0018795	Chr01	12368146	12368543	12368543	+
1001078	TTS	EVM0018795	Chr01	12376829	12376980	12376829	+
1001079	TSS	EVM0018848	Chr01	25308758	25308911	25308911	+
1001080	TTS	EVM0018848	Chr01	25312303	25314252	25312303	+
1001081	TSS	EVM0018855	Chr01	20543535	20543618	20543618	+
1001082	TTS	EVM0018855	Chr01	20552430	20553107	20552430	+
1001083	TSS	EVM0018889	Chr01	12011545	12011599	12011545	-
1001084	TTS	EVM0018889	Chr01	12004077	12004876	12004876	-
1001085	TSS	EVM0018913	Chr01	11824226	11824340	11824226	-
1001086	TTS	EVM0018913	Chr01	11831164	11831289	11831164	+
1001087	TSS	EVM0018954	Chr01	9805185	9805326	9805326	+
1001088	TSS	EVM0018954	Chr01	9805433	9805933	9805933	+
1001089	TTS	EVM0018954	Chr01	9809576	9810216	9809576	+
1001090	SKIP_ON	EVM0018954	Chr01	9805586	9805933	9805326,9805586-9805933,9807483	+
1001091	SKIP_OFF	EVM0018954	Chr01	9805586	9805933	98053269807483	+
1001092	TSS	EVM0018957	Chr01	22652515	22652646	22652515	-
1001093	TTS	EVM0018957	Chr01	22650895	22651031	22651031	-
1001094	TSS	EVM0018975	Chr01	25350171	25351190	25350171	-
1001095	TTS	EVM0018975	Chr01	25347921	25350106	25350106	-
1001096	TSS	EVM0019023	Chr01	12250891	12250937	12250937	+
1001097	TTS	EVM0019023	Chr01	12275435	12278152	12275435	+
1001098	TSS	EVM0019055	Chr01	4567884	4568146	4568146	+
1001099	TTS	EVM0019055	Chr01	4570765	4571341	4570765	+
1001100	TSS	EVM0019064	Chr01	36481663	36481717	36481717	+
1001101	TTS	EVM0019064	Chr01	36488488	36488573	36488488	+
1001102	TSS	EVM0019142	Chr01	2402322	2402482	2402322	-
1001103	TTS	EVM0019142	Chr01	2433149	2433396	2433149	+
1001104	TSS	EVM0019192	Chr01	11738542	11738701	11738701	+
1001105	TTS	EVM0019192	Chr01	11747927	11748082	11747927	+
1001106	TSS	EVM0019215	Chr01	31630227	31630468	31630227	-
1001107	TTS	EVM0019215	Chr01	31625258	31626709	31626709	-
1001108	TSS	EVM0019295	Chr01	23835783	23835930	23835930	+
1001109	TTS	EVM0019295	Chr01	23839799	23841925	23839799	+
1001110	TSS	EVM0019385	Chr01	31568042	31568116	31568042	-
1001111	TTS	EVM0019385	Chr01	31562820	31562969	31562969	-
1001112	TSS	EVM0019541	Chr01	20397828	20397917	20397917	+
1001113	TTS	EVM0019541	Chr01	20409897	20410836	20409897	+
1001114	TSS	EVM0019548	Chr01	22524840	22524938	22524840	-
1001115	TTS	EVM0019548	Chr01	22518758	22519795	22519795	-
1001116	TSS	EVM0019582	Chr01	100047	100260	100260	+
1001117	TSS	EVM0019582	Chr01	110271	110518	110518	+
1001118	TTS	EVM0019582	Chr01	117659	119134	117659	+
1001119	SKIP_ON	EVM0019582	Chr01	109379	109489	107702,109379-109489,110408	+
1001120	SKIP_OFF	EVM0019582	Chr01	109379	109489	107702110408	+
1001121	SKIP_ON	EVM0019582	Chr01	113667	113777	111739,113667-113777,115266	+
1001122	SKIP_OFF	EVM0019582	Chr01	113667	113777	111739115266	+
1001123	TSS	EVM0019586	Chr01	12444162	12444247	12444247	+
1001124	TTS	EVM0019586	Chr01	12446778	12446885	12446778	+
1001125	TSS	EVM0019646	Chr01	4546584	4546646	4546646	+
1001126	TTS	EVM0019646	Chr01	4551728	4551858	4551728	+
1001127	TSS	EVM0019706	Chr01	24023317	24023326	24023326	+
1001128	TTS	EVM0019706	Chr01	24028067	24028360	24028067	+
1001129	TSS	EVM0019720	Chr01	16943042	16943164	16943042	-
1001130	TTS	EVM0019720	Chr01	16941381	16941500	16941500	-
1001131	TSS	EVM0019740	Chr01	28136163	28136408	28136408	+
1001132	TTS	EVM0019740	Chr01	28140977	28141359	28140977	+
1001133	TSS	EVM0019785	Chr01	9073886	9073977	9073886	-
1001134	TTS	EVM0019785	Chr01	9034395	9035943	9035943	-
1001135	TSS	EVM0019797	Chr01	22559943	22560169	22559943	-
1001136	TTS	EVM0019797	Chr01	22551826	22551933	22551933	-
1001137	TSS	EVM0019819	Chr01	17165282	17165370	17165282	-
1001138	TTS	EVM0019819	Chr01	17163117	17163742	17163742	-
1001139	TSS	EVM0019846	Chr01	10197826	10198004	10197826	-
1001140	TTS	EVM0019846	Chr01	10187918	10188467	10188467	-
1001141	TSS	EVM0019878	Chr01	38235173	38235868	38235173	-
1001142	TTS	EVM0019878	Chr01	38234602	38234926	38234926	-
1001143	TSS	EVM0020031	Chr01	24043052	24043078	24043052	-
1001144	TTS	EVM0020031	Chr01	24038500	24038637	24038637	-
1001145	TSS	EVM0020034	Chr01	36239519	36239624	36239624	+
1001146	TTS	EVM0020034	Chr01	36247357	36248069	36247357	+
1001147	TSS	EVM0020070	Chr01	38005611	38005755	38005611	-
1001148	TTS	EVM0020070	Chr01	38002765	38003275	38003275	-
1001149	TSS	EVM0020074	Chr01	20473388	20473511	20473511	+
1001150	TTS	EVM0020074	Chr01	20474451	20475514	20474451	+
1001151	TSS	EVM0020092	Chr01	31105229	31105288	31105229	-
1001152	TTS	EVM0020092	Chr01	31089101	31089621	31089621	-
1001153	TSS	EVM0020115	Chr01	34218781	34218829	34218781	-
1001154	TTS	EVM0020115	Chr01	34217371	34217645	34217645	-
1001155	TSS	EVM0020139	Chr01	12425335	12425671	12425671	+
1001156	TTS	EVM0020139	Chr01	12434589	12437132	12434589	+
1001157	TSS	EVM0020264	Chr01	23452470	23452773	23452470	-
1001158	TTS	EVM0020264	Chr01	23442447	23443459	23443459	-
1001159	TSS	EVM0020334	Chr01	27068677	27068832	27068832	+
1001160	TTS	EVM0020334	Chr01	27080803	27081298	27080803	+
1001161	SKIP_ON	EVM0020334	Chr01	27076380	27076433	27073564,27076380-27076433,27077567	+
1001162	SKIP_OFF	EVM0020334	Chr01	27076380	27076433	2707356427077560	+
1001163	SKIP_ON	EVM0020334	Chr01	27080066	27080099	27078532,27080066-27080099,27080803	+
1001164	SKIP_OFF	EVM0020334	Chr01	27080066	27080099	2707853227080800	+
1001165	TSS	EVM0020450	Chr01	3715275	3715308	3715275	-
1001166	TTS	EVM0020450	Chr01	3704865	3704955	3704955	-
1001167	TSS	EVM0020509	Chr01	5520481	5520561	5520561	+
1001168	TTS	EVM0020509	Chr01	5535197	5535892	5535197	+
1001169	IR_ON	EVM0020509	Chr01	5533545	5533637	5533462-5533794	+
1001170	IR_OFF	EVM0020509	Chr01	5533545	5533637	5533462-5533545,5533637-5533794	+
1001169	IR_ON	EVM0020509	Chr01	5533545	5533675	5533462-5533794	+
1001171	IR_OFF	EVM0020509	Chr01	5533545	5533675	5533462-5533545,5533675-5533794	+
1001172	AE	EVM0020509	Chr01	5533637	5533794	5533637-5533794	+
1001173	AE	EVM0020509	Chr01	5533675	5533794	5533675-5533794	+
1001174	TSS	EVM0020515	Chr01	3043979	3044008	3044008	+
1001175	TTS	EVM0020515	Chr01	3058956	3060132	3058956	+
1001176	TSS	EVM0020602	Chr01	3884434	3884728	3884434	-
1001177	TTS	EVM0020602	Chr01	3879901	3883388	3883388	-
1001178	TSS	EVM0020610	Chr01	39109549	39109622	39109549	-
1001179	TTS	EVM0020610	Chr01	39077112	39077351	39077351	-
1001180	TSS	EVM0020636	Chr01	20236602	20236722	20236602	-
1001181	TSS	EVM0020636	Chr01	20248009	20248053	20248009	-
1001182	TTS	EVM0020636	Chr01	20211150	20212054	20212054	-
1001183	TSS	EVM0020739	Chr01	38053817	38054487	38053817	-
1001184	TTS	EVM0020739	Chr01	38033781	38036810	38036810	-
1001185	TSS	EVM0020740	Chr01	20471721	20471888	20471721	-
1001186	TTS	EVM0020740	Chr01	20463593	20464104	20464104	-
1001187	TSS	EVM0020790	Chr01	4174096	4174114	4174114	+
1001188	TTS	EVM0020790	Chr01	4209194	4209477	4209194	+
1001189	TSS	EVM0020828	Chr01	28306040	28306144	28306040	-
1001190	TTS	EVM0020828	Chr01	28295845	28296092	28296092	-
1001191	TSS	EVM0020893	Chr01	15589867	15589899	15589899	+
1001192	TTS	EVM0020893	Chr01	15592966	15593011	15592966	+
1001193	TSS	EVM0020969	Chr01	28135274	28135651	28135274	-
1001194	TTS	EVM0020969	Chr01	28069832	28070700	28070700	-
1001195	TSS	EVM0021127	Chr01	18545180	18545356	18545180	-
1001196	TTS	EVM0021127	Chr01	18534169	18534217	18534217	-
1001197	TSS	EVM0021250	Chr01	27185206	27185278	27185206	-
1001198	TTS	EVM0021250	Chr01	27170993	27171275	27171275	-
1001199	TSS	EVM0021274	Chr01	11299179	11299228	11299228	+
1001200	TTS	EVM0021274	Chr01	11309990	11310705	11309990	+
1001201	TSS	EVM0021347	Chr01	30615724	30615842	30615724	-
1001202	TTS	EVM0021347	Chr01	30607355	30607478	30607478	-
1001203	TSS	EVM0021374	Chr01	36534616	36534786	36534616	-
1001204	TTS	EVM0021374	Chr01	36529578	36530124	36530124	-
1001205	TSS	EVM0021403	Chr01	23473404	23473458	23473458	+
1001206	TTS	EVM0021403	Chr01	23480392	23480498	23480392	+
1001207	TSS	EVM0021458	Chr01	30571073	30571468	30571468	+
1001208	TTS	EVM0021458	Chr01	30592600	30593589	30592600	+
1001209	TSS	EVM0021490	Chr01	4909332	4909401	4909401	+
1001210	TTS	EVM0021490	Chr01	4912003	4912381	4912003	+
1001211	TSS	EVM0021533	Chr01	21334124	21334295	21334124	-
1001212	TTS	EVM0021533	Chr01	21330794	21331224	21331224	-
1001213	TSS	EVM0021549	Chr01	38850255	38850560	38850560	+
1001214	TTS	EVM0021549	Chr01	38856614	38857335	38856614	+
1001215	TSS	EVM0021659	Chr01	24443157	24443299	24443299	+
1001216	TTS	EVM0021659	Chr01	24460329	24460941	24460329	+
1001217	AE	EVM0021659	Chr01	24456938	24457211	24456938-24457211	+
1001218	AE	EVM0021659	Chr01	24456968	24457211	24456968-24457211	+
1001219	TSS	EVM0021663	Chr01	38023769	38023786	38023769	-
1001220	TTS	EVM0021663	Chr01	38022619	38022717	38022717	-
1001221	TSS	EVM0021688	Chr01	189497	189547	189497	-
1001222	TTS	EVM0021688	Chr01	129096	129158	129158	-
1001223	TSS	EVM0021691	Chr01	31079137	31079184	31079184	+
1001224	TTS	EVM0021691	Chr01	31081290	31081336	31081290	+
1001225	TSS	EVM0021700	Chr01	30667701	30668282	30668282	+
1001226	TTS	EVM0021700	Chr01	30724297	30724359	30724297	+
1001227	TSS	EVM0021711	Chr01	18976236	18976329	18976329	+
1001228	TTS	EVM0021711	Chr01	18979921	18980080	18979921	+
1001229	TTS	EVM0021711	Chr01	18979918	18980080	18979918	+
1001230	TSS	EVM0021728	Chr01	12209837	12210030	12210030	+
1001231	TTS	EVM0021728	Chr01	12219812	12220377	12219812	+
1001232	TSS	EVM0021798	Chr01	34273776	34274026	34273776	-
1001233	TTS	EVM0021798	Chr01	34266398	34267370	34267370	-
1001234	AE	EVM0021798	Chr01	34269657	34269857	34269657-34269857	-
1001235	AE	EVM0021798	Chr01	34269609	34269857	34269609-34269857	-
1001236	TSS	EVM0021812	Chr01	28357251	28357272	28357272	+
1001237	TTS	EVM0021812	Chr01	28357906	28357956	28357906	+
1001238	TSS	EVM0021954	Chr01	964248	964467	964467	+
1001239	TTS	EVM0021954	Chr01	981306	984823	981306	+
1001240	TSS	EVM0022044	Chr01	11516022	11516231	11516231	+
1001241	TSS	EVM0022044	Chr01	11518133	11518424	11518424	+
1001242	TTS	EVM0022044	Chr01	11519061	11519279	11519061	+
1001243	TSS	EVM0022229	Chr01	22464985	22465168	22465168	+
1001244	TSS	EVM0022229	Chr01	22466059	22466259	22466259	+
1001245	TTS	EVM0022229	Chr01	22475320	22475695	22475320	+
1001246	TSS	EVM0022250	Chr01	9544392	9544478	9544392	-
1001247	TTS	EVM0022250	Chr01	9539567	9539809	9539809	-
1001248	TSS	EVM0022289	Chr01	1854958	1855041	1855041	+
1001249	TTS	EVM0022289	Chr01	1909885	1910606	1909885	+
1001250	TSS	EVM0022297	Chr01	4355126	4355145	4355126	-
1001251	TTS	EVM0022297	Chr01	4353527	4354031	4354031	-
1001252	TSS	EVM0022312	Chr01	23812497	23813450	23813450	+
1001253	TTS	EVM0022312	Chr01	23814107	23814573	23814107	+
1001254	TSS	EVM0022341	Chr01	19138455	19138878	19138455	-
1001255	TTS	EVM0022341	Chr01	19134247	19135846	19135846	-
1001256	TSS	EVM0022361	Chr01	40546886	40547170	40546886	-
1001257	TTS	EVM0022361	Chr01	40542781	40542978	40542978	-
1001258	TSS	EVM0022373	Chr01	23821827	23821927	23821827	-
1001259	TTS	EVM0022373	Chr01	23819363	23819548	23819548	-
1001260	TSS	EVM0022383	Chr01	26192766	26193265	26193265	+
1001261	TSS	EVM0022383	Chr01	26193513	26193881	26193881	+
1001262	TTS	EVM0022383	Chr01	26216968	26218445	26216968	+
1001263	TSS	EVM0022417	Chr01	1944110	1944178	1944110	-
1001264	TTS	EVM0022417	Chr01	1931725	1931994	1931994	-
1001265	TSS	EVM0022431	Chr01	11982544	11982871	11982544	-
1001266	TTS	EVM0022431	Chr01	11979589	11981766	11981766	-
1001267	TSS	EVM0022469	Chr01	40482969	40483033	40482969	-
1001268	TTS	EVM0022469	Chr01	40474212	40474603	40474603	-
1001269	TSS	EVM0022486	Chr01	23615882	23616138	23616138	+
1001270	TTS	EVM0022486	Chr01	23617554	23618702	23617554	+
1001271	TSS	EVM0022510	Chr01	8341211	8341287	8341287	+
1001272	TTS	EVM0022510	Chr01	8384014	8384585	8384014	+
1001273	TSS	EVM0022537	Chr01	4554826	4554947	4554947	+
1001274	TTS	EVM0022537	Chr01	4564269	4565107	4564269	+
1001275	TSS	EVM0022542	Chr01	18381908	18382120	18382120	+
1001276	TTS	EVM0022542	Chr01	18387873	18388137	18387873	+
1001277	TSS	EVM0022572	Chr01	9376633	9376753	9376633	-
1001278	TTS	EVM0022572	Chr01	9303881	9304119	9304119	-
1001279	TSS	EVM0022603	Chr01	23738460	23738711	23738711	+
1001280	TTS	EVM0022603	Chr01	23738826	23738865	23738826	+
1001281	TSS	EVM0022606	Chr01	36376957	36377022	36377022	+
1001282	TTS	EVM0022606	Chr01	36402994	36403056	36402994	+
1001283	TSS	EVM0022608	Chr01	8157933	8158156	8158156	+
1001284	TTS	EVM0022608	Chr01	8162983	8163949	8162983	+
1001285	TSS	EVM0022637	Chr01	29768747	29768994	29768994	+
1001286	TSS	EVM0022637	Chr01	29776065	29776667	29776667	+
1001287	TTS	EVM0022637	Chr01	29777166	29778413	29777166	+
1001288	AE	EVM0022637	Chr01	29776083	29776140	29776083-29776140	+
1001289	AE	EVM0022637	Chr01	29776083	29776155	29776083-29776155	+
1001290	TSS	EVM0022683	Chr01	26646061	26646286	26646061	-
1001291	TTS	EVM0022683	Chr01	26644893	26644949	26644949	-
1001292	TSS	EVM0022706	Chr01	32533428	32533524	32533524	+
1001293	TTS	EVM0022706	Chr01	32537414	32537850	32537414	+
1001294	TSS	EVM0022712	Chr01	11417978	11418019	11417978	-
1001295	TTS	EVM0022712	Chr01	11406337	11407944	11407944	-
1001296	TSS	EVM0022802	Chr01	4529399	4529577	4529577	+
1001297	TTS	EVM0022802	Chr01	4533024	4533274	4533024	+
1001298	TSS	EVM0022924	Chr01	20831065	20831448	20831448	+
1001299	TTS	EVM0022924	Chr01	20851946	20852187	20851946	+
1001300	AE	EVM0022924	Chr01	20845244	20845362	20845244-20845362	+
1001301	AE	EVM0022924	Chr01	20845244	20845340	20845244-20845340	+
1001302	TSS	EVM0022962	Chr01	27146239	27146275	27146239	-
1001303	TTS	EVM0022962	Chr01	27142559	27143422	27143422	-
1001304	TSS	EVM0022980	Chr01	14695891	14696022	14696022	+
1001305	TTS	EVM0022980	Chr01	14696670	14696835	14696670	+
1001306	TSS	EVM0023013	Chr01	38114017	38114375	38114017	-
1001307	TTS	EVM0023013	Chr01	38112679	38113645	38113645	-
1001308	TSS	EVM0023014	Chr01	30559635	30559659	30559635	-
1001309	TTS	EVM0023014	Chr01	30557063	30557104	30557104	-
1001310	TSS	EVM0023173	Chr01	11316042	11316477	11316042	-
1001311	TTS	EVM0023173	Chr01	11311105	11311912	11311912	-
1001312	TSS	EVM0023225	Chr01	18078282	18078900	18078282	-
1001313	TTS	EVM0023225	Chr01	18069981	18071710	18071710	-
1001314	TSS	EVM0023244	Chr01	23521021	23521365	23521365	+
1001315	TTS	EVM0023244	Chr01	23540333	23542209	23540333	+
1001316	TSS	EVM0023280	Chr01	21097176	21097494	21097494	+
1001317	TTS	EVM0023280	Chr01	21114561	21116307	21114561	+
1001318	TSS	EVM0023286	Chr01	3934258	3934407	3934407	+
1001319	TTS	EVM0023286	Chr01	3938134	3938307	3938134	+
1001320	TSS	EVM0023290	Chr01	14698093	14698334	14698334	+
1001321	TTS	EVM0023290	Chr01	14701108	14701663	14701108	+
1001322	TSS	EVM0023337	Chr01	25416139	25416221	25416221	+
1001323	TTS	EVM0023337	Chr01	25440218	25440372	25440218	+
1001324	TSS	EVM0023396	Chr01	23798411	23798449	23798411	-
1001325	TTS	EVM0023396	Chr01	23796601	23796621	23796621	-
1001326	TSS	EVM0023578	Chr01	29018223	29018385	29018223	-
1001327	TTS	EVM0023578	Chr01	29006499	29007754	29007754	-
1001328	TTS	EVM0023578	Chr01	29006499	29007777	29007777	-
1001329	TSS	EVM0023676	Chr01	1409210	1409411	1409411	+
1001330	TTS	EVM0023676	Chr01	1419488	1419997	1419488	+
1001331	TSS	EVM0023798	Chr01	34307152	34307294	34307152	-
1001332	TTS	EVM0023798	Chr01	34298804	34299207	34299207	-
1001333	TSS	EVM0024001	Chr01	20671974	20672201	20672201	+
1001334	TTS	EVM0024001	Chr01	20680952	20682240	20680952	+
1001335	TSS	EVM0024016	Chr01	23846777	23846840	23846777	-
1001336	TTS	EVM0024016	Chr01	23842118	23843764	23843764	-
1001337	TTS	EVM0024016	Chr01	23842118	23844517	23844517	-
1001338	TTS	EVM0024016	Chr01	23845658	23845976	23845976	-
1001339	TTS	EVM0024016	Chr01	23845658	23846412	23846412	-
1001340	TSS	EVM0024039	Chr01	18844637	18844690	18844637	-
1001341	TSS	EVM0024039	Chr01	18840632	18840688	18840632	-
1001342	TTS	EVM0024039	Chr01	18837139	18838185	18838185	-
1001343	TSS	EVM0024093	Chr01	16098065	16098412	16098065	-
1001344	TSS	EVM0024093	Chr01	16097884	16098348	16097884	-
1001345	TTS	EVM0024093	Chr01	16095016	16095479	16095479	-
1001346	TSS	EVM0024246	Chr01	26159400	26159418	26159400	-
1001347	TTS	EVM0024246	Chr01	26152724	26154755	26154755	-
1001348	TSS	EVM0024294	Chr01	9158895	9158980	9158980	+
1001349	TSS	EVM0024294	Chr01	9158975	9159656	9159656	+
1001350	TTS	EVM0024294	Chr01	9160501	9161889	9160501	+
1001351	TSS	EVM0024341	Chr01	26752003	26752111	26752003	-
1001352	TTS	EVM0024341	Chr01	26746393	26746756	26746756	-
1001353	TSS	EVM0024402	Chr01	5417164	5417500	5417500	+
1001354	TTS	EVM0024402	Chr01	5450499	5450600	5450499	+
1001355	TSS	EVM0024449	Chr01	39684193	39684271	39684193	-
1001356	TTS	EVM0024449	Chr01	39665307	39665385	39665385	-
1001357	TSS	EVM0024471	Chr01	4358961	4359189	4359189	+
1001358	TTS	EVM0024471	Chr01	4404915	4406729	4404915	+
1001359	TSS	EVM0024505	Chr01	3013757	3013842	3013842	+
1001360	TSS	EVM0024505	Chr01	3016021	3016379	3016379	+
1001361	TTS	EVM0024505	Chr01	3025520	3026169	3025520	+
1001362	TSS	EVM0024532	Chr01	12286003	12286045	12286003	-
1001363	TTS	EVM0024532	Chr01	12278160	12278272	12278272	-
1001364	TSS	EVM0024589	Chr01	34232690	34232988	34232988	+
1001365	TTS	EVM0024589	Chr01	34252161	34253497	34252161	+
1001366	TSS	EVM0024727	Chr01	36884463	36884809	36884463	-
1001367	TTS	EVM0024727	Chr01	36872799	36873699	36873699	-
1001368	TSS	EVM0024739	Chr01	20490849	20490931	20490931	+
1001369	TTS	EVM0024739	Chr01	20497100	20497596	20497100	+
1001370	IR_ON	EVM0024739	Chr01	20495749	20496075	20495617-20496192	+
1001371	IR_OFF	EVM0024739	Chr01	20495749	20496075	20495617-20495749,20496075-20496192	+
1001372	TSS	EVM0024769	Chr01	14702414	14702831	14702831	+
1001373	TSS	EVM0024769	Chr01	14707619	14707914	14707914	+
1001374	TTS	EVM0024769	Chr01	14709606	14710681	14709606	+
1001375	TSS	EVM0024797	Chr01	8746293	8746363	8746293	-
1001376	TTS	EVM0024797	Chr01	8726531	8726601	8726601	-
1001377	TTS	EVM0024797	Chr01	8728681	8728769	8728769	-
1001378	TSS	EVM0024809	Chr01	32497472	32497553	32497472	-
1001379	TTS	EVM0024809	Chr01	32491063	32491336	32491336	-
1001380	TSS	EVM0024832	Chr01	16082213	16082288	16082213	-
1001381	TTS	EVM0024832	Chr01	16076031	16077970	16077970	-
1001382	AE	EVM0024832	Chr01	16078731	16078776	16078731-16078776	-
1001383	AE	EVM0024832	Chr01	16078731	16078737	16078731-16078737	-
1001384	TSS	EVM0024850	Chr01	17764421	17764809	17764809	+
1001385	TSS	EVM0024850	Chr01	17784147	17784318	17784318	+
1001386	TTS	EVM0024850	Chr01	17791783	17793843	17791783	+
1001387	TSS	EVM0024851	Chr01	17454935	17455129	17455129	+
1001388	TTS	EVM0024851	Chr01	17537242	17538544	17537242	+
1001389	TSS	EVM0024867	Chr01	10529811	10530031	10530031	+
1001390	TTS	EVM0024867	Chr01	10540932	10541791	10540932	+
1001391	TSS	EVM0024868	Chr01	11838834	11838874	11838834	-
1001392	TTS	EVM0024868	Chr01	11831735	11832981	11832981	-
1001393	TSS	EVM0024915	Chr01	11623077	11623189	11623077	-
1001394	TTS	EVM0024915	Chr01	11618281	11620148	11620148	-
1001395	TSS	EVM0024973	Chr01	36225704	36225785	36225704	-
1001396	TTS	EVM0024973	Chr01	36215509	36216480	36216480	-
1001397	TSS	EVM0025002	Chr01	11973622	11973673	11973673	+
1001398	TTS	EVM0025002	Chr01	11975567	11975661	11975567	+
1001399	TSS	EVM0025043	Chr01	24292841	24292860	24292860	+
1001400	TTS	EVM0025043	Chr01	24305369	24305476	24305369	+
1001401	TSS	EVM0025098	Chr01	20535774	20535804	20535804	+
1001402	TTS	EVM0025098	Chr01	20541342	20541413	20541342	+
1001403	TSS	EVM0025149	Chr01	9021928	9021963	9021928	-
1001404	TTS	EVM0025149	Chr01	9017555	9019248	9019248	-
1001405	TSS	EVM0025156	Chr01	22361798	22361947	22361798	-
1001406	TTS	EVM0025156	Chr01	22361569	22361638	22361638	-
1001407	TSS	EVM0025204	Chr01	10633705	10633911	10633705	-
1001408	TTS	EVM0025204	Chr01	10627015	10628819	10628819	-
1001409	TSS	EVM0025226	Chr01	18247963	18248018	18248018	+
1001410	TTS	EVM0025226	Chr01	18257746	18258573	18257746	+
1001411	TSS	EVM0025284	Chr01	20571469	20571569	20571469	-
1001412	TTS	EVM0025284	Chr01	20561978	20563190	20563190	-
1001413	TSS	EVM0025290	Chr01	16188452	16188581	16188452	-
1001414	TTS	EVM0025290	Chr01	16150919	16151672	16151672	-
1001415	TSS	EVM0025330	Chr01	27248201	27248400	27248201	-
1001416	TTS	EVM0025330	Chr01	27239111	27240401	27240401	-
1001417	TTS	EVM0025330	Chr01	27242853	27243154	27243154	-
1001418	TSS	EVM0025362	Chr01	17749485	17749710	17749710	+
1001419	TTS	EVM0025362	Chr01	17761556	17761851	17761556	+
1001420	TSS	EVM0025369	Chr01	14468699	14469520	14469520	+
1001421	TSS	EVM0025369	Chr01	14468699	14470889	14470889	+
1001422	TTS	EVM0025369	Chr01	14477368	14478518	14477368	+
1001423	TSS	EVM0025376	Chr01	1261030	1261121	1261030	-
1001424	TTS	EVM0025376	Chr01	1252057	1254090	1254090	-
1001425	TSS	EVM0025398	Chr01	36892822	36892962	36892962	+
1001426	TTS	EVM0025398	Chr01	36894016	36894237	36894016	+
1001427	TSS	EVM0025508	Chr01	8610855	8610960	8610960	+
1001428	TTS	EVM0025508	Chr01	8631891	8631940	8631891	+
1001429	TSS	EVM0025558	Chr01	18145617	18145688	18145617	-
1001430	TTS	EVM0025558	Chr01	18140342	18140497	18140497	-
1001431	TSS	EVM0025606	Chr01	5552320	5552378	5552320	-
1001432	TTS	EVM0025606	Chr01	5544713	5544824	5544824	-
1001433	TSS	EVM0025639	Chr01	16425458	16425697	16425697	+
1001434	TTS	EVM0025639	Chr01	16440434	16441392	16440434	+
1001435	TSS	EVM0025708	Chr01	26986753	26986759	26986753	-
1001436	TTS	EVM0025708	Chr01	26985470	26985542	26985542	-
1001437	TSS	EVM0025771	Chr01	15416727	15416804	15416804	+
1001438	TTS	EVM0025771	Chr01	15418993	15419817	15418993	+
1001439	TSS	EVM0025780	Chr01	3690055	3690196	3690055	-
1001440	TTS	EVM0025780	Chr01	3673657	3674006	3674006	-
1001441	TSS	EVM0025871	Chr01	11578965	11578969	11578965	-
1001442	TTS	EVM0025871	Chr01	11548763	11548951	11548951	-
1001443	TSS	EVM0025922	Chr01	36785324	36785473	36785473	+
1001444	TTS	EVM0025922	Chr01	36794256	36794355	36794256	+
1001445	TSS	EVM0025961	Chr01	11213193	11213295	11213295	+
1001446	TTS	EVM0025961	Chr01	11240512	11240658	11240512	+
1001447	TSS	EVM0026056	Chr01	18905527	18905680	18905527	-
1001448	TTS	EVM0026056	Chr01	18904174	18904607	18904607	-
1001449	TSS	EVM0026215	Chr01	26139095	26139393	26139393	+
1001450	TSS	EVM0026215	Chr01	26142978	26143335	26143335	+
1001451	TTS	EVM0026215	Chr01	26143754	26143862	26143754	+
1001452	TSS	EVM0026261	Chr01	9765296	9765471	9765471	+
1001453	TTS	EVM0026261	Chr01	9766116	9766185	9766116	+
1001454	TSS	EVM0026270	Chr01	36238401	36238509	36238401	-
1001455	TTS	EVM0026270	Chr01	36233341	36234279	36234279	-
1001456	TSS	EVM0026281	Chr01	20166245	20166588	20166245	-
1001457	TTS	EVM0026281	Chr01	20153836	20155738	20155738	-
1001458	AE	EVM0026281	Chr01	20155842	20155948	20155842-20155948	-
1001459	AE	EVM0026281	Chr01	20155842	20155903	20155842-20155903	-
1001460	TSS	EVM0026329	Chr01	10218346	10218534	10218346	-
1001461	TTS	EVM0026329	Chr01	10211409	10211811	10211811	-
1001462	TSS	EVM0026355	Chr01	9663429	9663458	9663458	+
1001463	TTS	EVM0026355	Chr01	9670344	9670916	9670344	+
1001464	TSS	EVM0026364	Chr01	686891	687001	687001	+
1001465	TTS	EVM0026364	Chr01	688127	689360	688127	+
1001466	TSS	EVM0000060	Chr02	15459979	15460222	15460222	+
1001467	TTS	EVM0000060	Chr02	15468233	15468786	15468233	+
1001468	TSS	EVM0000066	Chr02	12196777	12196883	12196883	+
1001469	TSS	EVM0000066	Chr02	12198395	12198726	12198726	+
1001470	TTS	EVM0000066	Chr02	12210052	12210702	12210052	+
1001471	TTS	EVM0000066	Chr02	12210380	12211027	12210380	+
1001472	XSKIP_ON	EVM0000066	Chr02	12209764	12209977	12209659,12209764-12209977,12210052	+
1001473	XSKIP_OFF	EVM0000066	Chr02	12209764	12209977	1220966512210380	+
1001474	TSS	EVM0000088	Chr02	5746345	5746518	5746345	-
1001475	TTS	EVM0000088	Chr02	5738039	5739371	5739371	-
1001476	TSS	EVM0000153	Chr02	2040161	2040219	2040219	+
1001477	TSS	EVM0000153	Chr02	2056566	2056680	2056680	+
1001478	TTS	EVM0000153	Chr02	2052520	2052622	2052520	+
1001479	TSS	EVM0000154	Chr02	4089148	4089332	4089332	+
1001480	TTS	EVM0000154	Chr02	4090143	4090736	4090143	+
1001481	TSS	EVM0000188	Chr02	24449541	24449570	24449541	-
1001482	TTS	EVM0000188	Chr02	24438256	24438604	24438604	-
1001483	TSS	EVM0000201	Chr02	24579605	24579738	24579738	+
1001484	TTS	EVM0000201	Chr02	24586310	24586795	24586310	+
1001485	TSS	EVM0000225	Chr02	13115376	13115462	13115462	+
1001486	TSS	EVM0000225	Chr02	13121192	13121664	13121664	+
1001487	TTS	EVM0000225	Chr02	13108640	13108665	13108640	+
1001488	TTS	EVM0000225	Chr02	13114785	13114969	13114785	+
1001489	TSS	EVM0000242	Chr02	18348848	18348902	18348848	-
1001490	TTS	EVM0000242	Chr02	18341223	18344354	18344354	-
1001491	SKIP_ON	EVM0000242	Chr02	18346469	18346846	18344908,18346469-18346846,18347987	-
1001492	SKIP_OFF	EVM0000242	Chr02	18346469	18346846	1834490818347980	-
1001493	TSS	EVM0000306	Chr02	25281310	25281508	25281310	-
1001494	TTS	EVM0000306	Chr02	25273773	25274348	25274348	-
1001495	TSS	EVM0000380	Chr02	19978156	19978224	19978156	-
1001496	TTS	EVM0000380	Chr02	19953301	19954206	19954206	-
1001497	TSS	EVM0000384	Chr02	19876540	19876791	19876540	-
1001498	TTS	EVM0000384	Chr02	19867534	19868241	19868241	-
1001499	TTS	EVM0000384	Chr02	19867669	19868244	19868244	-
1001500	TSS	EVM0000473	Chr02	32062643	32062879	32062879	+
1001501	TTS	EVM0000473	Chr02	32063142	32063318	32063142	+
1001502	TSS	EVM0000474	Chr02	11526803	11526963	11526803	-
1001503	TTS	EVM0000474	Chr02	11521856	11522382	11522382	-
1001504	TSS	EVM0000496	Chr02	26575588	26575656	26575656	+
1001505	TSS	EVM0000496	Chr02	26591407	26591603	26591603	+
1001506	TTS	EVM0000496	Chr02	26592581	26592685	26592581	+
1001507	TSS	EVM0000498	Chr02	35997287	35997372	35997372	+
1001508	TTS	EVM0000498	Chr02	36010914	36012323	36010914	+
1001509	TSS	EVM0000508	Chr02	10192117	10192276	10192117	-
1001510	TTS	EVM0000508	Chr02	10182562	10183493	10183493	-
1001511	TSS	EVM0000546	Chr02	32079575	32079619	32079619	+
1001512	TTS	EVM0000546	Chr02	32088087	32089727	32088087	+
1001513	TSS	EVM0000557	Chr02	25994989	25995140	25995140	+
1001514	TTS	EVM0000557	Chr02	26061220	26061621	26061220	+
1001515	TSS	EVM0000558	Chr02	1391867	1391981	1391981	+
1001516	TTS	EVM0000558	Chr02	1398313	1398801	1398313	+
1001517	TSS	EVM0000570	Chr02	10911933	10912319	10912319	+
1001518	TTS	EVM0000570	Chr02	10914932	10915152	10914932	+
1001519	TSS	EVM0000607	Chr02	28605632	28605702	28605702	+
1001520	TTS	EVM0000607	Chr02	28610004	28610546	28610004	+
1001521	TSS	EVM0000609	Chr02	19698498	19698529	19698529	+
1001522	TTS	EVM0000609	Chr02	19704708	19705186	19704708	+
1001523	TSS	EVM0000624	Chr02	8649094	8649201	8649201	+
1001524	TTS	EVM0000624	Chr02	8666494	8666757	8666494	+
1001525	TSS	EVM0000635	Chr02	19146291	19146434	19146291	-
1001526	TTS	EVM0000635	Chr02	19143960	19144809	19144809	-
1001527	TSS	EVM0000645	Chr02	26921411	26921524	26921411	-
1001528	TTS	EVM0000645	Chr02	26893060	26894844	26894844	-
1001529	TSS	EVM0000678	Chr02	5750995	5751630	5751630	+
1001530	TTS	EVM0000678	Chr02	5760602	5761786	5760602	+
1001531	TSS	EVM0000687	Chr02	39779190	39779259	39779259	+
1001532	TTS	EVM0000687	Chr02	39800335	39801818	39800335	+
1001533	TSS	EVM0000693	Chr02	10737281	10737409	10737281	-
1001534	TTS	EVM0000693	Chr02	10734018	10734084	10734084	-
1001535	TSS	EVM0000695	Chr02	10661456	10661554	10661554	+
1001536	TTS	EVM0000695	Chr02	10688646	10692181	10688646	+
1001537	TSS	EVM0000758	Chr02	31403109	31403131	31403131	+
1001538	TTS	EVM0000758	Chr02	31411568	31413808	31411568	+
1001539	TSS	EVM0000760	Chr02	41826230	41826530	41826530	+
1001540	TTS	EVM0000760	Chr02	41835537	41836136	41835537	+
1001541	TSS	EVM0000790	Chr02	16818832	16818923	16818832	-
1001542	TTS	EVM0000790	Chr02	16805552	16805694	16805694	-
1001543	TTS	EVM0000790	Chr02	16809058	16809642	16809642	-
1001544	TSS	EVM0000822	Chr02	39319931	39319969	39319969	+
1001545	TTS	EVM0000822	Chr02	39338011	39338406	39338011	+
1001546	TSS	EVM0000832	Chr02	9717395	9717466	9717466	+
1001547	TTS	EVM0000832	Chr02	9725557	9727899	9725557	+
1001548	TSS	EVM0000852	Chr02	32806327	32806420	32806327	-
1001549	TTS	EVM0000852	Chr02	32799909	32800501	32800501	-
1001550	TSS	EVM0000859	Chr02	30936695	30936753	30936753	+
1001551	TTS	EVM0000859	Chr02	30939047	30939122	30939047	+
1001552	TSS	EVM0000870	Chr02	37741959	37742284	37742284	+
1001553	TTS	EVM0000870	Chr02	37756636	37757110	37756636	+
1001554	TSS	EVM0000932	Chr02	11177709	11177772	11177772	+
1001555	TSS	EVM0000932	Chr02	11178297	11178834	11178834	+
1001556	TTS	EVM0000932	Chr02	11193218	11193559	11193218	+
1001557	TSS	EVM0000994	Chr02	18601538	18601574	18601538	-
1001558	TTS	EVM0000994	Chr02	18552313	18554938	18554938	-
1001559	TSS	EVM0001000	Chr02	28386696	28386820	28386696	-
1001560	TTS	EVM0001000	Chr02	28375677	28376435	28376435	-
1001561	TSS	EVM0001003	Chr02	19316951	19317001	19316951	-
1001562	TTS	EVM0001003	Chr02	19312200	19313523	19313523	-
1001563	TSS	EVM0001022	Chr02	838355	838788	838788	+
1001564	TTS	EVM0001022	Chr02	851119	851294	851119	+
1001565	TSS	EVM0001042	Chr02	41933092	41933191	41933191	+
1001566	TTS	EVM0001042	Chr02	41954327	41954989	41954327	+
1001567	TSS	EVM0001051	Chr02	19695522	19695704	19695704	+
1001568	TTS	EVM0001051	Chr02	19697387	19697852	19697387	+
1001569	TSS	EVM0001195	Chr02	14128472	14128625	14128472	-
1001570	TTS	EVM0001195	Chr02	14126220	14126340	14126340	-
1001571	TSS	EVM0001223	Chr02	28482297	28482419	28482419	+
1001572	TSS	EVM0001223	Chr02	28493340	28493426	28493426	+
1001573	TTS	EVM0001223	Chr02	28492040	28492231	28492040	+
1001574	TSS	EVM0001245	Chr02	16631066	16631105	16631066	-
1001575	TTS	EVM0001245	Chr02	16620212	16620428	16620428	-
1001576	TSS	EVM0001263	Chr02	14074431	14074824	14074431	-
1001577	TTS	EVM0001263	Chr02	14071923	14072750	14072750	-
1001578	TSS	EVM0001316	Chr02	5935239	5935321	5935321	+
1001579	TTS	EVM0001316	Chr02	5935447	5935638	5935447	+
1001580	TSS	EVM0001336	Chr02	3808163	3808394	3808394	+
1001581	TTS	EVM0001336	Chr02	3814516	3815820	3814516	+
1001582	AE	EVM0001336	Chr02	3812759	3812801	3812759-3812801	+
1001583	AE	EVM0001336	Chr02	3812702	3812801	3812702-3812801	+
1001584	TSS	EVM0001346	Chr02	11156209	11156339	11156339	+
1001585	TTS	EVM0001346	Chr02	11164901	11165807	11164901	+
1001586	TSS	EVM0001428	Chr02	5772310	5772374	5772310	-
1001587	TTS	EVM0001428	Chr02	5768806	5769158	5769158	-
1001588	TSS	EVM0001458	Chr02	25440656	25440885	25440656	-
1001589	TTS	EVM0001458	Chr02	25422830	25423666	25423666	-
1001590	TSS	EVM0001517	Chr02	14345604	14345697	14345604	-
1001591	TTS	EVM0001517	Chr02	14312105	14314833	14314833	-
1001592	TSS	EVM0001519	Chr02	29717255	29717924	29717924	+
1001593	TTS	EVM0001519	Chr02	29719672	29720793	29719672	+
1001594	TSS	EVM0001521	Chr02	31778617	31778679	31778679	+
1001595	TTS	EVM0001521	Chr02	31779678	31779727	31779678	+
1001596	TSS	EVM0001551	Chr02	10582569	10582938	10582569	-
1001597	TTS	EVM0001551	Chr02	10556265	10556335	10556335	-
1001598	TSS	EVM0001555	Chr02	24352181	24352279	24352279	+
1001599	TSS	EVM0001555	Chr02	24353633	24354109	24354109	+
1001600	TTS	EVM0001555	Chr02	24355700	24355887	24355700	+
1001601	TSS	EVM0001587	Chr02	16224984	16225203	16224984	-
1001602	TTS	EVM0001587	Chr02	16190504	16191333	16191333	-
1001603	AE	EVM0001587	Chr02	16192300	16192400	16192300-16192400	-
1001604	AE	EVM0001587	Chr02	16192341	16192400	16192341-16192400	-
1001605	TSS	EVM0001611	Chr02	25199173	25199367	25199367	+
1001606	TTS	EVM0001611	Chr02	25248717	25248879	25248717	+
1001607	TSS	EVM0001619	Chr02	38915840	38915889	38915889	+
1001608	TTS	EVM0001619	Chr02	38935983	38936730	38935983	+
1001609	TSS	EVM0001633	Chr02	5388179	5389184	5389184	+
1001610	TTS	EVM0001633	Chr02	5392343	5392760	5392343	+
1001611	TSS	EVM0001705	Chr02	33235899	33235931	33235899	-
1001612	TTS	EVM0001705	Chr02	33220708	33221449	33221449	-
1001613	TSS	EVM0001738	Chr02	24822407	24822446	24822407	-
1001614	TTS	EVM0001738	Chr02	24803810	24805457	24805457	-
1001615	TSS	EVM0001768	Chr02	21494806	21494866	21494866	+
1001616	TTS	EVM0001768	Chr02	21496378	21496504	21496378	+
1001617	TSS	EVM0001775	Chr02	24187510	24187555	24187510	-
1001618	TTS	EVM0001775	Chr02	24185141	24185165	24185165	-
1001619	TSS	EVM0001777	Chr02	5706793	5706904	5706904	+
1001620	TTS	EVM0001777	Chr02	5721123	5721400	5721123	+
1001621	TSS	EVM0001788	Chr02	37868133	37868382	37868133	-
1001622	TTS	EVM0001788	Chr02	37865389	37865810	37865810	-
1001623	TSS	EVM0001793	Chr02	33017771	33017867	33017867	+
1001624	TTS	EVM0001793	Chr02	33024550	33028010	33024550	+
1001625	TSS	EVM0001799	Chr02	39054906	39054953	39054953	+
1001626	TTS	EVM0001799	Chr02	39064502	39064672	39064502	+
1001627	TSS	EVM0001822	Chr02	15345385	15345553	15345385	-
1001628	TTS	EVM0001822	Chr02	15344343	15345268	15345268	-
1001629	TSS	EVM0001839	Chr02	24426804	24427008	24427008	+
1001630	TTS	EVM0001839	Chr02	24427354	24427371	24427354	+
1001631	TSS	EVM0001845	Chr02	29711373	29711894	29711894	+
1001632	TTS	EVM0001845	Chr02	29712490	29712794	29712490	+
1001633	TSS	EVM0001870	Chr02	20338294	20338397	20338397	+
1001634	TTS	EVM0001870	Chr02	20389213	20389656	20389213	+
1001635	TSS	EVM0001916	Chr02	36628754	36628880	36628880	+
1001636	TSS	EVM0001916	Chr02	36634411	36634456	36634456	+
1001637	TTS	EVM0001916	Chr02	36637043	36638188	36637043	+
1001638	TSS	EVM0001927	Chr02	7465534	7467844	7465534	-
1001639	TTS	EVM0001927	Chr02	7463196	7465156	7465156	-
1001640	TSS	EVM0001964	Chr02	19008637	19008727	19008637	-
1001641	TTS	EVM0001964	Chr02	19002434	19003831	19003831	-
1001642	TTS	EVM0001964	Chr02	19002637	19003792	19003792	-
1001643	TSS	EVM0002006	Chr02	25822162	25822277	25822162	-
1001644	TTS	EVM0002006	Chr02	25816473	25816600	25816600	-
1001645	TSS	EVM0002023	Chr02	39463039	39463371	39463039	-
1001646	TTS	EVM0002023	Chr02	39452547	39452725	39452725	-
1001647	TSS	EVM0002053	Chr02	5233835	5233879	5233835	-
1001648	TTS	EVM0002053	Chr02	5224955	5225513	5225513	-
1001649	TSS	EVM0002054	Chr02	17802314	17802453	17802453	+
1001650	TTS	EVM0002054	Chr02	17804123	17804182	17804123	+
1001651	TSS	EVM0002060	Chr02	17794401	17794495	17794401	-
1001652	TTS	EVM0002060	Chr02	17744985	17745698	17745698	-
1001653	TSS	EVM0002089	Chr02	36675720	36675767	36675720	-
1001654	TTS	EVM0002089	Chr02	36670333	36670484	36670484	-
1001655	TSS	EVM0002115	Chr02	33820641	33821099	33821099	+
1001656	TTS	EVM0002115	Chr02	33840367	33842354	33840367	+
1001657	TSS	EVM0002128	Chr02	729292	729932	729932	+
1001658	TTS	EVM0002128	Chr02	745931	746158	745931	+
1001659	TSS	EVM0002154	Chr02	22774106	22774247	22774106	-
1001660	TTS	EVM0002154	Chr02	22759860	22761234	22761234	-
1001661	TSS	EVM0002177	Chr02	28633361	28633603	28633603	+
1001662	TTS	EVM0002177	Chr02	28636469	28637318	28636469	+
1001663	TSS	EVM0002237	Chr02	30230917	30230944	30230944	+
1001664	TTS	EVM0002237	Chr02	30238618	30240776	30238618	+
1001665	TSS	EVM0002251	Chr02	31758855	31758878	31758878	+
1001666	TTS	EVM0002251	Chr02	31766594	31768103	31766594	+
1001667	TSS	EVM0002272	Chr02	15518186	15518336	15518336	+
1001668	TTS	EVM0002272	Chr02	15535071	15535849	15535071	+
1001669	TSS	EVM0002312	Chr02	19759909	19759997	19759997	+
1001670	TSS	EVM0002312	Chr02	19765257	19765886	19765886	+
1001671	TTS	EVM0002312	Chr02	19768705	19770759	19768705	+
1001672	TSS	EVM0002317	Chr02	25192659	25192727	25192727	+
1001673	TTS	EVM0002317	Chr02	25194581	25194748	25194581	+
1001674	TSS	EVM0002393	Chr02	22784454	22784896	22784896	+
1001675	TSS	EVM0002393	Chr02	22792563	22792648	22792648	+
1001676	TTS	EVM0002393	Chr02	22795048	22795747	22795048	+
1001677	AE	EVM0002393	Chr02	22794699	22794909	22794699-22794909	+
1001678	AE	EVM0002393	Chr02	22794869	22794909	22794869-22794909	+
1001679	TSS	EVM0002413	Chr02	13458574	13458841	13458841	+
1001680	TSS	EVM0002413	Chr02	13460586	13461068	13461068	+
1001681	TTS	EVM0002413	Chr02	13492852	13494748	13492852	+
1001682	TSS	EVM0002417	Chr02	21408916	21409224	21409224	+
1001683	TSS	EVM0002417	Chr02	21422084	21422527	21422527	+
1001684	TTS	EVM0002417	Chr02	21422633	21424721	21422633	+
1001685	TSS	EVM0002449	Chr02	14304373	14304421	14304373	-
1001686	TTS	EVM0002449	Chr02	14301354	14302082	14302082	-
1001687	TSS	EVM0002494	Chr02	24267934	24268232	24268232	+
1001688	TTS	EVM0002494	Chr02	24276700	24278191	24276700	+
1001689	TSS	EVM0002508	Chr02	14114504	14114740	14114504	-
1001690	TTS	EVM0002508	Chr02	14109899	14111004	14111004	-
1001691	TSS	EVM0002558	Chr02	13926847	13926899	13926847	-
1001692	TTS	EVM0002558	Chr02	13924856	13924969	13924969	-
1001693	TSS	EVM0002601	Chr02	32417435	32417547	32417547	+
1001694	TTS	EVM0002601	Chr02	32424846	32425968	32424846	+
1001695	TSS	EVM0002619	Chr02	5728675	5728922	5728922	+
1001696	TTS	EVM0002619	Chr02	5733465	5733928	5733465	+
1001697	AE	EVM0002619	Chr02	5729306	5729464	5729306-5729464	+
1001698	AE	EVM0002619	Chr02	5729306	5729494	5729306-5729494	+
1001699	AE	EVM0002619	Chr02	5729348	5729464	5729348-5729464	+
1001700	AE	EVM0002619	Chr02	5729348	5729494	5729348-5729494	+
1001701	TSS	EVM0002639	Chr02	1930567	1930699	1930699	+
1001702	TTS	EVM0002639	Chr02	1941408	1941622	1941408	+
1001703	TSS	EVM0002678	Chr02	11483654	11483834	11483654	-
1001704	TSS	EVM0002678	Chr02	11482076	11483180	11482076	-
1001705	TTS	EVM0002678	Chr02	11481358	11482037	11482037	-
1001706	SKIP_ON	EVM0002678	Chr02	11488701	11488790	11487431,11488701-11488790,11488912	-
1001707	SKIP_OFF	EVM0002678	Chr02	11488701	11488790	1148743111488910	-
1001708	SKIP_ON	EVM0002678	Chr02	11488701	11488793	11487431,11488701-11488793,11488912	-
1001707	SKIP_OFF	EVM0002678	Chr02	11488701	11488793	1148743111488910	-
1001709	TSS	EVM0002751	Chr02	32665032	32665261	32665261	+
1001710	TSS	EVM0002751	Chr02	32672467	32672770	32672770	+
1001711	TTS	EVM0002751	Chr02	32673192	32673590	32673192	+
1001712	TSS	EVM0002780	Chr02	38871365	38871455	38871365	-
1001713	TTS	EVM0002780	Chr02	38855250	38857977	38857977	-
1001714	TSS	EVM0002856	Chr02	25528281	25528501	25528281	-
1001715	TTS	EVM0002856	Chr02	25485963	25487190	25487190	-
1001716	TSS	EVM0002900	Chr02	32268147	32268219	32268219	+
1001717	TTS	EVM0002900	Chr02	32270426	32271069	32270426	+
1001718	TSS	EVM0002902	Chr02	20478832	20478882	20478832	-
1001719	TTS	EVM0002902	Chr02	20475935	20476161	20476161	-
1001720	TSS	EVM0002913	Chr02	9458201	9458467	9458201	-
1001721	TTS	EVM0002913	Chr02	9414264	9417716	9417716	-
1001722	TTS	EVM0002913	Chr02	9423188	9423360	9423360	-
1001723	SKIP_ON	EVM0002913	Chr02	9419363	9419500	9419024,9419363-9419500,9420281	-
1001724	SKIP_OFF	EVM0002913	Chr02	9419363	9419500	94190249420281	-
1001725	TSS	EVM0002924	Chr02	17659505	17659623	17659505	-
1001726	TTS	EVM0002924	Chr02	17651941	17653529	17653529	-
1001727	TSS	EVM0003132	Chr02	6668268	6668394	6668268	-
1001728	TSS	EVM0003132	Chr02	6667709	6667742	6667709	-
1001729	TTS	EVM0003132	Chr02	6650707	6652278	6652278	-
1001730	TSS	EVM0003135	Chr02	31359148	31359294	31359148	-
1001731	TTS	EVM0003135	Chr02	31356786	31358233	31358233	-
1001732	TSS	EVM0003137	Chr02	9734382	9734543	9734382	-
1001733	TSS	EVM0003137	Chr02	9731074	9732570	9731074	-
1001734	TTS	EVM0003137	Chr02	9727942	9729923	9729923	-
1001735	TSS	EVM0003169	Chr02	30254703	30254904	30254703	-
1001736	TTS	EVM0003169	Chr02	30250107	30253307	30253307	-
1001737	TSS	EVM0003204	Chr02	18149060	18149238	18149238	+
1001738	TSS	EVM0003204	Chr02	18181401	18181486	18181486	+
1001739	TSS	EVM0003204	Chr02	18181401	18181481	18181481	+
1001740	TTS	EVM0003204	Chr02	18198400	18200514	18198400	+
1001741	SKIP_ON	EVM0003204	Chr02	18191248	18191365	18187278,18191248-18191365,18194142	+
1001742	SKIP_OFF	EVM0003204	Chr02	18191248	18191365	1818727818194140	+
1001743	TSS	EVM0003216	Chr02	16274065	16274133	16274133	+
1001744	TTS	EVM0003216	Chr02	16282011	16285839	16282011	+
1001745	TSS	EVM0003318	Chr02	8980647	8980689	8980689	+
1001746	TTS	EVM0003318	Chr02	8982231	8982241	8982231	+
1001747	TSS	EVM0003323	Chr02	41786006	41786369	41786369	+
1001748	TTS	EVM0003323	Chr02	41807030	41808890	41807030	+
1001749	TSS	EVM0003361	Chr02	22118461	22118481	22118481	+
1001750	TTS	EVM0003361	Chr02	22121639	22122587	22121639	+
1001751	TSS	EVM0003384	Chr02	39127989	39128096	39128096	+
1001752	TTS	EVM0003384	Chr02	39168102	39168120	39168102	+
1001753	TSS	EVM0003433	Chr02	20990200	20990979	20990979	+
1001754	TTS	EVM0003433	Chr02	20991471	20991561	20991471	+
1001755	TSS	EVM0003453	Chr02	40602363	40602447	40602363	-
1001756	TTS	EVM0003453	Chr02	40607109	40607709	40607109	+
1001757	TSS	EVM0003508	Chr02	13876224	13876350	13876224	-
1001758	TTS	EVM0003508	Chr02	13872184	13872360	13872360	-
1001759	TSS	EVM0003531	Chr02	27992152	27992219	27992152	-
1001760	TTS	EVM0003531	Chr02	27977902	27978615	27978615	-
1001761	IR_ON	EVM0003531	Chr02	27986280	27986404	27986031-27987434	-
1001762	IR_OFF	EVM0003531	Chr02	27986280	27986404	27986031-27986280,27986404-27987434	-
1001763	TSS	EVM0003561	Chr02	3971530	3971782	3971530	-
1001764	TTS	EVM0003561	Chr02	3971439	3971455	3971455	-
1001765	TSS	EVM0003571	Chr02	25330125	25330236	25330125	-
1001766	TTS	EVM0003571	Chr02	25283375	25283470	25283470	-
1001767	TSS	EVM0003574	Chr02	5257749	5257815	5257815	+
1001768	TTS	EVM0003574	Chr02	5273427	5275032	5273427	+
1001769	TSS	EVM0003580	Chr02	3741728	3741889	3741889	+
1001770	TTS	EVM0003580	Chr02	3746212	3748264	3746212	+
1001771	TSS	EVM0003615	Chr02	37596353	37596653	37596353	-
1001772	TTS	EVM0003615	Chr02	37596160	37596205	37596205	-
1001773	TSS	EVM0003628	Chr02	21751482	21751616	21751482	-
1001774	TTS	EVM0003628	Chr02	21714355	21716502	21716502	-
1001775	TSS	EVM0003640	Chr02	15795004	15795210	15795210	+
1001776	TTS	EVM0003640	Chr02	15799333	15799968	15799333	+
1001777	TSS	EVM0003645	Chr02	31141015	31141214	31141015	-
1001778	TTS	EVM0003645	Chr02	31119668	31120463	31120463	-
1001779	TSS	EVM0003663	Chr02	11259656	11259780	11259780	+
1001780	TTS	EVM0003663	Chr02	11272554	11272671	11272554	+
1001781	TSS	EVM0003702	Chr02	26520852	26520878	26520852	-
1001782	TTS	EVM0003702	Chr02	26508329	26508463	26508463	-
1001783	TTS	EVM0003702	Chr02	26514936	26515247	26515247	-
1001784	TSS	EVM0003717	Chr02	15786213	15786243	15786243	+
1001785	TTS	EVM0003717	Chr02	15789356	15789732	15789356	+
1001786	TSS	EVM0003719	Chr02	18457215	18457324	18457215	-
1001787	TTS	EVM0003719	Chr02	18453661	18454108	18454108	-
1001788	TSS	EVM0003720	Chr02	15775744	15775916	15775744	-
1001789	TTS	EVM0003720	Chr02	15620822	15621407	15621407	-
1001790	TSS	EVM0003772	Chr02	26232233	26232458	26232233	-
1001791	TTS	EVM0003772	Chr02	26210487	26211411	26211411	-
1001792	TSS	EVM0003787	Chr02	149374	149428	149428	+
1001793	TTS	EVM0003787	Chr02	154425	154669	154425	+
1001794	TSS	EVM0003823	Chr02	39748668	39748848	39748668	-
1001795	TTS	EVM0003823	Chr02	39732801	39732859	39732859	-
1001796	TSS	EVM0003841	Chr02	27283653	27283759	27283759	+
1001797	TTS	EVM0003841	Chr02	27285154	27285463	27285154	+
1001798	TSS	EVM0003861	Chr02	31015130	31015219	31015130	-
1001799	TTS	EVM0003861	Chr02	31011218	31011892	31011892	-
1001800	TSS	EVM0003879	Chr02	25141201	25141240	25141201	-
1001801	TTS	EVM0003879	Chr02	25134944	25135510	25135510	-
1001802	TSS	EVM0003917	Chr02	20918857	20919000	20919000	+
1001803	TSS	EVM0003917	Chr02	20919747	20920064	20920064	+
1001804	TTS	EVM0003917	Chr02	20922767	20922925	20922767	+
1001805	TSS	EVM0003920	Chr02	32897952	32898654	32897952	-
1001806	TTS	EVM0003920	Chr02	32883435	32884452	32884452	-
1001807	TSS	EVM0003928	Chr02	19116752	19118743	19118743	+
1001808	TSS	EVM0003928	Chr02	19117219	19117266	19117266	+
1001809	TTS	EVM0003928	Chr02	19127314	19129974	19127314	+
1001810	TSS	EVM0003948	Chr02	16388133	16388200	16388200	+
1001811	TTS	EVM0003948	Chr02	16403811	16404084	16403811	+
1001812	TSS	EVM0003949	Chr02	37787001	37787061	37787001	-
1001813	TTS	EVM0003949	Chr02	37774913	37775203	37775203	-
1001814	TSS	EVM0004029	Chr02	10429152	10429337	10429152	-
1001815	TTS	EVM0004029	Chr02	10426318	10426446	10426446	-
1001816	TSS	EVM0004052	Chr02	12701660	12702180	12701660	-
1001817	TTS	EVM0004052	Chr02	12686468	12687425	12687425	-
1001818	TSS	EVM0004058	Chr02	26433651	26433732	26433651	-
1001819	TTS	EVM0004058	Chr02	26371326	26372616	26372616	-
1001820	TSS	EVM0004059	Chr02	29737991	29738164	29737991	-
1001821	TTS	EVM0004059	Chr02	29725869	29726028	29726028	-
1001822	TSS	EVM0004068	Chr02	24555192	24555269	24555192	-
1001823	TTS	EVM0004068	Chr02	24551902	24551933	24551933	-
1001824	TSS	EVM0004093	Chr02	5880164	5880916	5880916	+
1001825	TSS	EVM0004093	Chr02	5888652	5888930	5888930	+
1001826	TTS	EVM0004093	Chr02	5895038	5896285	5895038	+
1001827	TSS	EVM0004131	Chr02	19942579	19942694	19942694	+
1001828	TTS	EVM0004131	Chr02	19951897	19952068	19951897	+
1001829	TSS	EVM0004144	Chr02	11940072	11940351	11940072	-
1001830	TTS	EVM0004144	Chr02	11938246	11938450	11938450	-
1001831	TTS	EVM0004144	Chr02	11938515	11938821	11938821	-
1001832	TSS	EVM0004148	Chr02	32244878	32245023	32244878	-
1001833	TTS	EVM0004148	Chr02	32242212	32242288	32242288	-
1001834	TSS	EVM0004178	Chr02	13955849	13956204	13955849	-
1001835	TTS	EVM0004178	Chr02	13947903	13948782	13948782	-
1001836	TSS	EVM0004220	Chr02	24404294	24404405	24404405	+
1001837	TSS	EVM0004220	Chr02	24405440	24405521	24405521	+
1001838	TTS	EVM0004220	Chr02	24408160	24409090	24408160	+
1001839	SKIP_ON	EVM0004220	Chr02	24405405	24405521	24404405,24405405-24405521,24406442	+
1001840	SKIP_OFF	EVM0004220	Chr02	24405405	24405521	2440440524406440	+
1001841	TSS	EVM0004237	Chr02	24940997	24941510	24940997	-
1001842	TTS	EVM0004237	Chr02	24938564	24939664	24939664	-
1001843	TSS	EVM0004265	Chr02	18615943	18616083	18616083	+
1001844	TTS	EVM0004265	Chr02	18621782	18621991	18621782	+
1001845	TSS	EVM0004270	Chr02	30997224	30997546	30997224	-
1001846	TTS	EVM0004270	Chr02	30992906	30993086	30993086	-
1001847	TSS	EVM0004364	Chr02	15866159	15866590	15866590	+
1001848	TTS	EVM0004364	Chr02	15874060	15874732	15874060	+
1001849	TSS	EVM0004390	Chr02	39012218	39012382	39012218	-
1001850	TTS	EVM0004390	Chr02	39006566	39009286	39009286	-
1001851	TSS	EVM0004394	Chr02	5440281	5440304	5440281	-
1001852	TTS	EVM0004394	Chr02	5399621	5403188	5403188	-
1001853	SKIP_ON	EVM0004394	Chr02	5413309	5413407	5411642,5413309-5413407,5413721	-
1001854	SKIP_OFF	EVM0004394	Chr02	5413309	5413407	54116425413721	-
1001855	TSS	EVM0004409	Chr02	16775175	16775271	16775175	-
1001856	TTS	EVM0004409	Chr02	16746820	16747857	16747857	-
1001857	TSS	EVM0004521	Chr02	30083167	30083260	30083260	+
1001858	TTS	EVM0004521	Chr02	30092944	30093205	30092944	+
1001859	TSS	EVM0004544	Chr02	762038	762247	762038	-
1001860	TTS	EVM0004544	Chr02	754775	754890	754890	-
1001861	TSS	EVM0004657	Chr02	7203617	7203642	7203617	-
1001862	TTS	EVM0004657	Chr02	7200510	7200629	7200629	-
1001863	TTS	EVM0004657	Chr02	7200510	7200626	7200626	-
1001864	TSS	EVM0004793	Chr02	10748066	10748829	10748066	-
1001865	TTS	EVM0004793	Chr02	10747655	10747955	10747955	-
1001866	TSS	EVM0004841	Chr02	14203736	14203758	14203736	-
1001867	TTS	EVM0004841	Chr02	14165231	14166171	14166171	-
1001868	TSS	EVM0004848	Chr02	25617571	25617601	25617571	-
1001869	TTS	EVM0004848	Chr02	25614687	25614922	25614922	-
1001870	TSS	EVM0004864	Chr02	13155254	13155833	13155254	-
1001871	TTS	EVM0004864	Chr02	13147305	13148178	13148178	-
1001872	TSS	EVM0004870	Chr02	22858869	22858956	22858956	+
1001873	TTS	EVM0004870	Chr02	22889547	22890544	22889547	+
1001874	TTS	EVM0004870	Chr02	22971075	22971450	22971075	+
1001875	AE	EVM0004870	Chr02	22969648	22969967	22969648-22969967	+
1001876	AE	EVM0004870	Chr02	22969678	22969967	22969678-22969967	+
1001877	TSS	EVM0004877	Chr02	10937765	10937820	10937820	+
1001878	TTS	EVM0004877	Chr02	10938325	10938429	10938325	+
1001879	TSS	EVM0004919	Chr02	15019075	15019204	15019204	+
1001880	TTS	EVM0004919	Chr02	15023231	15023320	15023231	+
1001881	TSS	EVM0004943	Chr02	24249192	24249286	24249192	-
1001882	TTS	EVM0004943	Chr02	24244609	24245028	24245028	-
1001883	TSS	EVM0004946	Chr02	36880746	36880828	36880828	+
1001884	TTS	EVM0004946	Chr02	36883069	36883779	36883069	+
1001885	TSS	EVM0004990	Chr02	32998541	32998561	32998541	-
1001886	TTS	EVM0004990	Chr02	32992121	32992555	32992555	-
1001887	TSS	EVM0005035	Chr02	36962344	36962955	36962955	+
1001888	TSS	EVM0005035	Chr02	36964753	36966763	36966763	+
1001889	TTS	EVM0005035	Chr02	36967848	36967937	36967848	+
1001890	TSS	EVM0005053	Chr02	9564369	9564422	9564422	+
1001891	TTS	EVM0005053	Chr02	9565557	9565929	9565557	+
1001892	TSS	EVM0005071	Chr02	27245513	27245676	27245513	-
1001893	TTS	EVM0005071	Chr02	27209659	27209748	27209748	-
1001894	TSS	EVM0005099	Chr02	28019740	28020313	28020313	+
1001895	TTS	EVM0005099	Chr02	28029558	28031757	28029558	+
1001896	TSS	EVM0005103	Chr02	3610758	3610874	3610874	+
1001897	TTS	EVM0005103	Chr02	3611962	3612108	3611962	+
1001898	TSS	EVM0005183	Chr02	36743713	36743845	36743713	-
1001899	TTS	EVM0005183	Chr02	36739561	36739655	36739655	-
1001900	TSS	EVM0005250	Chr02	33263805	33263892	33263892	+
1001901	TTS	EVM0005250	Chr02	33271917	33271959	33271917	+
1001902	TSS	EVM0005296	Chr02	30627477	30627610	30627477	-
1001903	TTS	EVM0005296	Chr02	30635778	30637833	30635778	+
1001904	TSS	EVM0005311	Chr02	36730237	36730293	36730237	-
1001905	TTS	EVM0005311	Chr02	36717244	36717760	36717760	-
1001906	TSS	EVM0005359	Chr02	16887320	16887731	16887320	-
1001907	TTS	EVM0005359	Chr02	16877208	16880585	16880585	-
1001908	TSS	EVM0005381	Chr02	20543086	20543142	20543086	-
1001909	TTS	EVM0005381	Chr02	20542647	20542951	20542951	-
1001910	TSS	EVM0005463	Chr02	27079059	27079414	27079414	+
1001911	TTS	EVM0005463	Chr02	27111277	27111628	27111277	+
1001912	TSS	EVM0005541	Chr02	2130230	2130477	2130230	-
1001913	TTS	EVM0005541	Chr02	2114590	2115202	2115202	-
1001914	XSKIP_ON	EVM0005541	Chr02	2116531	2116578	2115202,2116531-2116578,2116705	-
1001915	XSKIP_OFF	EVM0005541	Chr02	2116531	2116578	21152022116644	-
1001916	IR_ON	EVM0005541	Chr02	2116578	2116705	2116531-2116807	-
1001917	IR_OFF	EVM0005541	Chr02	2116578	2116705	2116531-2116578,2116705-2116807	-
1001918	AE	EVM0005541	Chr02	2116531	2116807	2116531-2116807	-
1001919	AE	EVM0005541	Chr02	2116644	2116807	2116644-2116807	-
1001920	TSS	EVM0005606	Chr02	7487941	7488051	7488051	+
1001921	TTS	EVM0005606	Chr02	7488225	7488316	7488225	+
1001922	TSS	EVM0005627	Chr02	9843557	9843632	9843557	-
1001923	TTS	EVM0005627	Chr02	9842861	9843042	9843042	-
1001924	TSS	EVM0005630	Chr02	3664778	3664986	3664778	-
1001925	TTS	EVM0005630	Chr02	3657593	3658323	3658323	-
1001926	TSS	EVM0005764	Chr02	36660328	36660402	36660328	-
1001927	TTS	EVM0005764	Chr02	36640013	36640668	36640668	-
1001928	TSS	EVM0005775	Chr02	34880899	34880952	34880899	-
1001929	TTS	EVM0005775	Chr02	34880554	34880778	34880778	-
1001930	TSS	EVM0005806	Chr02	31557674	31557816	31557674	-
1001931	TTS	EVM0005806	Chr02	31549817	31549899	31549899	-
1001932	TSS	EVM0005829	Chr02	26143802	26143871	26143802	-
1001933	TTS	EVM0005829	Chr02	26136411	26136747	26136747	-
1001934	TSS	EVM0005916	Chr02	20006366	20006502	20006502	+
1001935	TTS	EVM0005916	Chr02	20024770	20025638	20024770	+
1001936	TSS	EVM0005922	Chr02	11837665	11837687	11837665	-
1001937	TTS	EVM0005922	Chr02	11817484	11818431	11818431	-
1001938	TSS	EVM0005939	Chr02	3995754	3996331	3995754	-
1001939	TTS	EVM0005939	Chr02	3982437	3984701	3984701	-
1001940	TSS	EVM0005942	Chr02	21593073	21593135	21593135	+
1001941	TSS	EVM0005942	Chr02	21596473	21596785	21596785	+
1001942	TTS	EVM0005942	Chr02	21597871	21597945	21597871	+
1001943	TSS	EVM0005947	Chr02	40435075	40435191	40435191	+
1001944	TTS	EVM0005947	Chr02	40435303	40437853	40435303	+
1001945	TSS	EVM0006016	Chr02	15390399	15390549	15390399	-
1001946	TTS	EVM0006016	Chr02	15376168	15376819	15376819	-
1001947	TSS	EVM0006024	Chr02	11082658	11084295	11084295	+
1001948	TTS	EVM0006024	Chr02	11087058	11087273	11087058	+
1001949	TSS	EVM0006081	Chr02	26954538	26954640	26954538	-
1001950	TTS	EVM0006081	Chr02	26947956	26949665	26949665	-
1001951	TSS	EVM0006086	Chr02	11274948	11275343	11275343	+
1001952	TSS	EVM0006086	Chr02	11275267	11275393	11275393	+
1001953	TTS	EVM0006086	Chr02	11304084	11304274	11304084	+
1001954	TSS	EVM0006095	Chr02	39318758	39318859	39318758	-
1001955	TTS	EVM0006095	Chr02	39309730	39310171	39310171	-
1001956	TSS	EVM0006131	Chr02	9626600	9626700	9626700	+
1001957	TTS	EVM0006131	Chr02	9629833	9630353	9629833	+
1001958	TSS	EVM0006137	Chr02	11114846	11114872	11114846	-
1001959	TTS	EVM0006137	Chr02	11105741	11105770	11105770	-
1001960	TSS	EVM0006239	Chr02	26150571	26150691	26150571	-
1001961	TTS	EVM0006239	Chr02	26148200	26148626	26148626	-
1001962	TSS	EVM0006279	Chr02	25330239	25330621	25330621	+
1001963	TTS	EVM0006279	Chr02	25345485	25345813	25345485	+
1001964	TSS	EVM0006280	Chr02	9639044	9639123	9639123	+
1001965	TTS	EVM0006280	Chr02	9649065	9651056	9649065	+
1001966	TSS	EVM0006293	Chr02	7160257	7160548	7160548	+
1001967	TSS	EVM0006293	Chr02	7161987	7162328	7162328	+
1001968	TTS	EVM0006293	Chr02	7162504	7163102	7162504	+
1001969	TSS	EVM0006325	Chr02	16253780	16253978	16253978	+
1001970	TTS	EVM0006325	Chr02	16264459	16266388	16264459	+
1001971	TSS	EVM0006354	Chr02	17796256	17796466	17796466	+
1001972	TTS	EVM0006354	Chr02	17800919	17801648	17800919	+
1001973	TSS	EVM0006439	Chr02	36569086	36569192	36569192	+
1001974	TTS	EVM0006439	Chr02	36601109	36602800	36601109	+
1001975	TSS	EVM0006461	Chr02	40742809	40742885	40742885	+
1001976	TSS	EVM0006461	Chr02	40743489	40743959	40743959	+
1001977	TTS	EVM0006461	Chr02	40744864	40745834	40744864	+
1001978	TSS	EVM0006481	Chr02	9584245	9584592	9584592	+
1001979	TTS	EVM0006481	Chr02	9585636	9586287	9585636	+
1001980	TSS	EVM0006566	Chr02	5657232	5657271	5657232	-
1001981	TSS	EVM0006566	Chr02	5656650	5656741	5656650	-
1001982	TTS	EVM0006566	Chr02	5648589	5649663	5649663	-
1001983	TSS	EVM0006585	Chr02	11134612	11134738	11134612	-
1001984	TTS	EVM0006585	Chr02	11128639	11128680	11128680	-
1001985	TTS	EVM0006585	Chr02	11129882	11130219	11130219	-
1001986	AE	EVM0006585	Chr02	11133423	11133609	11133423-11133609	-
1001987	AE	EVM0006585	Chr02	11133423	11133666	11133423-11133666	-
1001988	TSS	EVM0006610	Chr02	11878746	11878817	11878746	-
1001989	TTS	EVM0006610	Chr02	11875671	11876290	11876290	-
1001990	TSS	EVM0006645	Chr02	18117774	18117799	18117799	+
1001991	TTS	EVM0006645	Chr02	18120316	18120438	18120316	+
1001992	TSS	EVM0006646	Chr02	34541479	34541573	34541479	-
1001993	TTS	EVM0006646	Chr02	34531428	34532096	34532096	-
1001994	TSS	EVM0006688	Chr02	39818450	39818570	39818450	-
[truncated: 35,806 more rows]

## Sheet: CG3.AS
event_id	event_type	gene_id	chrom	event_start	event_end	event_pattern	strand
1000001	TSS	EVM0000009	Chr01	12155103	12155387	12155103	-
1000002	TTS	EVM0000009	Chr01	12132187	12132964	12132964	-
1000003	TSS	EVM0000051	Chr01	12355318	12355447	12355447	+
1000004	TSS	EVM0000051	Chr01	12362647	12362705	12362705	+
1000005	TSS	EVM0000051	Chr01	12355852	12355985	12355985	+
1000006	TTS	EVM0000051	Chr01	12363495	12364944	12363495	+
1000007	TSS	EVM0000121	Chr01	16090286	16090345	16090345	+
1000008	TTS	EVM0000121	Chr01	16093349	16094183	16093349	+
1000009	TSS	EVM0000143	Chr01	39759432	39759496	39759496	+
1000010	TSS	EVM0000143	Chr01	39767471	39767764	39767764	+
1000011	TTS	EVM0000143	Chr01	39772229	39772655	39772229	+
1000012	TSS	EVM0000314	Chr01	16106745	16106862	16106745	-
1000013	TTS	EVM0000314	Chr01	16103669	16103789	16103789	-
1000014	TSS	EVM0000354	Chr01	32815629	32815678	32815629	-
1000015	TTS	EVM0000354	Chr01	32767972	32768047	32768047	-
1000016	TSS	EVM0000418	Chr01	30665974	30666097	30665974	-
1000017	TTS	EVM0000418	Chr01	30657479	30657579	30657579	-
1000018	TTS	EVM0000418	Chr01	30657559	30657582	30657582	-
1000019	TSS	EVM0000427	Chr01	32762718	32762813	32762718	-
1000020	TTS	EVM0000427	Chr01	32725123	32726136	32726136	-
1000021	TSS	EVM0000453	Chr01	25279558	25279683	25279683	+
1000022	TTS	EVM0000453	Chr01	25281811	25282139	25281811	+
1000023	TSS	EVM0000550	Chr01	15740285	15740376	15740376	+
1000024	TTS	EVM0000550	Chr01	15753100	15753167	15753100	+
1000025	TSS	EVM0000560	Chr01	4874025	4874117	4874025	-
1000026	TTS	EVM0000560	Chr01	4873524	4873701	4873701	-
1000027	TSS	EVM0000595	Chr01	16697581	16697736	16697581	-
1000028	TTS	EVM0000595	Chr01	16684042	16684224	16684224	-
1000029	TSS	EVM0000628	Chr01	23463681	23463773	23463773	+
1000030	TTS	EVM0000628	Chr01	23466946	23468209	23466946	+
1000031	TSS	EVM0000642	Chr01	26241815	26241931	26241815	-
1000032	TTS	EVM0000642	Chr01	26234124	26235049	26235049	-
1000033	TSS	EVM0000660	Chr01	23952441	23952503	23952503	+
1000034	TTS	EVM0000660	Chr01	23953570	23953654	23953570	+
1000035	TSS	EVM0000676	Chr01	31805949	31806056	31806056	+
1000036	TTS	EVM0000676	Chr01	31874705	31876657	31874705	+
1000037	TSS	EVM0000706	Chr01	12179604	12179714	12179604	-
1000038	TTS	EVM0000706	Chr01	12175229	12175617	12175617	-
1000039	TSS	EVM0000789	Chr01	4539251	4539425	4539251	-
1000040	TTS	EVM0000789	Chr01	4533343	4533914	4533914	-
1000041	TSS	EVM0000834	Chr01	25231014	25231114	25231114	+
1000042	TTS	EVM0000834	Chr01	25241263	25241369	25241263	+
1000043	TSS	EVM0000853	Chr01	10574829	10574914	10574829	-
1000044	TTS	EVM0000853	Chr01	10568908	10569992	10569992	-
1000045	TSS	EVM0000891	Chr01	24029856	24029887	24029887	+
1000046	TTS	EVM0000891	Chr01	24033040	24034709	24033040	+
1000047	TSS	EVM0000905	Chr01	35832100	35832472	35832100	-
1000048	TTS	EVM0000905	Chr01	35787754	35787995	35787995	-
1000049	TSS	EVM0000979	Chr01	18213959	18214131	18213959	-
1000050	TTS	EVM0000979	Chr01	18173225	18174735	18174735	-
1000051	TSS	EVM0001112	Chr01	24514977	24515088	24514977	-
1000052	TTS	EVM0001112	Chr01	24513132	24513191	24513191	-
1000053	TTS	EVM0001112	Chr01	24513486	24513965	24513965	-
1000054	TSS	EVM0001153	Chr01	15589282	15589392	15589282	-
1000055	TTS	EVM0001153	Chr01	15567757	15568279	15568279	-
1000056	TSS	EVM0001157	Chr01	7206301	7206583	7206583	+
1000057	TTS	EVM0001157	Chr01	7207803	7208153	7207803	+
1000058	TSS	EVM0001191	Chr01	20950146	20950173	20950146	-
1000059	TTS	EVM0001191	Chr01	20934507	20935125	20935125	-
1000060	TSS	EVM0001200	Chr01	21571265	21571590	21571590	+
1000061	TTS	EVM0001200	Chr01	21572319	21573492	21572319	+
1000062	TSS	EVM0001236	Chr01	4735706	4735841	4735841	+
1000063	TTS	EVM0001236	Chr01	4737741	4737777	4737741	+
1000064	TSS	EVM0001240	Chr01	11536676	11536861	11536861	+
1000065	TTS	EVM0001240	Chr01	11542070	11543590	11542070	+
1000066	TSS	EVM0001280	Chr01	25344827	25344861	25344827	-
1000067	TTS	EVM0001280	Chr01	25332233	25332288	25332288	-
1000068	TTS	EVM0001280	Chr01	25334371	25334439	25334439	-
1000069	TTS	EVM0001280	Chr01	25338381	25338426	25338426	-
1000070	TTS	EVM0001280	Chr01	25339748	25340084	25340084	-
1000071	TTS	EVM0001280	Chr01	25339295	25339511	25339511	-
1000072	TSS	EVM0001283	Chr01	17215447	17215576	17215576	+
1000073	TTS	EVM0001283	Chr01	17233786	17234943	17233786	+
1000074	TSS	EVM0001349	Chr01	30654405	30654542	30654405	-
1000075	TTS	EVM0001349	Chr01	30653435	30653724	30653724	-
1000076	SKIP_ON	EVM0001349	Chr01	30654000	30654076	30653897,30654000-30654076,30654405	-
1000077	SKIP_OFF	EVM0001349	Chr01	30654000	30654076	3065389730654400	-
1000078	TSS	EVM0001359	Chr01	15217782	15218290	15218290	+
1000079	TTS	EVM0001359	Chr01	15229335	15229437	15229335	+
1000080	SKIP_ON	EVM0001359	Chr01	15225476	15225520	15225253,15225476-15225520,15225855	+
1000081	SKIP_OFF	EVM0001359	Chr01	15225476	15225520	1522525315225850	+
1000082	TSS	EVM0001391	Chr01	12061107	12061371	12061371	+
1000083	TTS	EVM0001391	Chr01	12065946	12066188	12065946	+
1000084	TSS	EVM0001413	Chr01	34370415	34370476	34370415	-
1000085	TTS	EVM0001413	Chr01	34328595	34328701	34328701	-
1000086	TTS	EVM0001413	Chr01	34368352	34368840	34368840	-
1000087	TSS	EVM0001456	Chr01	23456653	23456824	23456824	+
1000088	TTS	EVM0001456	Chr01	23459531	23460455	23459531	+
1000089	TSS	EVM0001465	Chr01	14464322	14464504	14464322	-
1000090	TTS	EVM0001465	Chr01	14458449	14458703	14458703	-
1000091	TSS	EVM0001476	Chr01	18403989	18404416	18403989	-
1000092	TTS	EVM0001476	Chr01	18392937	18393741	18393741	-
1000093	TSS	EVM0001487	Chr01	23633175	23633226	23633226	+
1000094	TTS	EVM0001487	Chr01	23634140	23634173	23634140	+
1000095	TSS	EVM0001502	Chr01	38058108	38058272	38058272	+
1000096	TTS	EVM0001502	Chr01	38059033	38059227	38059033	+
1000097	TSS	EVM0001542	Chr01	8025275	8025336	8025275	-
1000098	TTS	EVM0001542	Chr01	8013414	8015100	8015100	-
1000099	TSS	EVM0001617	Chr01	25382418	25382486	25382418	-
1000100	TTS	EVM0001617	Chr01	25380886	25381779	25381779	-
1000101	TSS	EVM0001624	Chr01	11425095	11425194	11425194	+
1000102	TTS	EVM0001624	Chr01	11425718	11425837	11425718	+
1000103	TSS	EVM0001627	Chr01	11377191	11377402	11377402	+
1000104	TSS	EVM0001627	Chr01	11380610	11380774	11380774	+
1000105	TTS	EVM0001627	Chr01	11391420	11393846	11391420	+
1000106	TSS	EVM0001689	Chr01	18170600	18170663	18170600	-
1000107	TTS	EVM0001689	Chr01	18169483	18169878	18169878	-
1000108	TSS	EVM0001751	Chr01	12124706	12124847	12124847	+
1000109	TSS	EVM0001751	Chr01	12127160	12127542	12127542	+
1000110	TTS	EVM0001751	Chr01	12131401	12131694	12131401	+
1000111	TSS	EVM0001804	Chr01	14516662	14516878	14516662	-
1000112	TTS	EVM0001804	Chr01	14516519	14516545	14516545	-
1000113	TSS	EVM0001898	Chr01	30296169	30296386	30296169	-
1000114	TTS	EVM0001898	Chr01	30280969	30281175	30281175	-
1000115	SKIP_ON	EVM0001898	Chr01	30291323	30291439	30287560,30291323-30291439,30291784	-
1000116	SKIP_OFF	EVM0001898	Chr01	30291323	30291439	3028756030291780	-
1000117	MSKIP_ON	EVM0001898	Chr01	30291323	30291885	30287560,30291323-30291439,30291784-30291885,30292732	-
1000118	MSKIP_OFF	EVM0001898	Chr01	30291323	30291885	3028756030292730	-
1000119	SKIP_ON	EVM0001898	Chr01	30291784	30291885	30287560,30291784-30291885,30292732	-
1000120	SKIP_OFF	EVM0001898	Chr01	30291784	30291885	3028756030292730	-
1000121	TSS	EVM0001900	Chr01	11612466	11612669	11612669	+
1000122	TTS	EVM0001900	Chr01	11617083	11618055	11617083	+
1000123	TSS	EVM0001912	Chr01	33284446	33284483	33284483	+
1000124	TTS	EVM0001912	Chr01	33294497	33294532	33294497	+
1000125	TSS	EVM0002035	Chr01	10488445	10488682	10488445	-
1000126	TTS	EVM0002035	Chr01	10481569	10482484	10482484	-
1000127	TSS	EVM0002041	Chr01	18697443	18697590	18697590	+
1000128	TTS	EVM0002041	Chr01	18705160	18706221	18705160	+
1000129	TSS	EVM0002046	Chr01	1838534	1838654	1838654	+
1000130	TTS	EVM0002046	Chr01	1842929	1843107	1842929	+
1000131	TSS	EVM0002103	Chr01	11450417	11450533	11450533	+
1000132	TTS	EVM0002103	Chr01	11454179	11455297	11454179	+
1000133	TSS	EVM0002118	Chr01	11902300	11902497	11902497	+
1000134	TTS	EVM0002118	Chr01	11912961	11914026	11912961	+
1000135	TSS	EVM0002141	Chr01	21349179	21349199	21349179	-
1000136	TTS	EVM0002141	Chr01	21337859	21338053	21338053	-
1000137	TSS	EVM0002143	Chr01	20304256	20304325	20304325	+
1000138	TTS	EVM0002143	Chr01	20310475	20310705	20310475	+
1000139	TSS	EVM0002160	Chr01	18447856	18447952	18447856	-
1000140	TTS	EVM0002160	Chr01	18442166	18443308	18443308	-
1000141	TSS	EVM0002191	Chr01	23483634	23483749	23483749	+
1000142	TTS	EVM0002191	Chr01	23488970	23489031	23488970	+
1000143	TSS	EVM0002193	Chr01	2979841	2979992	2979841	-
1000144	TSS	EVM0002193	Chr01	2960339	2960486	2960339	-
1000145	TTS	EVM0002193	Chr01	2967019	2968317	2968317	-
1000146	XIR_ON	EVM0002193	Chr01	2972651	2972733	2972291-2972903	-
1000147	XIR_OFF	EVM0002193	Chr01	2972651	2972733	2972291-2972651,2972733-2973245	-
1000148	IR_ON	EVM0002193	Chr01	2972903	2972991	2972733-2973245	-
1000149	IR_OFF	EVM0002193	Chr01	2972903	2972991	2972733-2972903,2972991-2973245	-
1000150	IR_ON	EVM0002193	Chr01	2972651	2972733	2972291-2973245	-
1000151	IR_OFF	EVM0002193	Chr01	2972651	2972733	2972291-2972651,2972733-2973245	-
1000146	XIR_ON	EVM0002193	Chr01	2972649	2972731	2972291-2972903	-
1000152	XIR_OFF	EVM0002193	Chr01	2972649	2972731	2972291-2972649,2972731-2973245	-
1000153	IR_ON	EVM0002193	Chr01	2972651	2972733	2972291-2972903	-
1000154	IR_OFF	EVM0002193	Chr01	2972651	2972733	2972291-2972651,2972733-2972903	-
1000150	IR_ON	EVM0002193	Chr01	2972903	2972991	2972291-2973245	-
1000155	IR_OFF	EVM0002193	Chr01	2972903	2972991	2972291-2972903,2972991-2973245	-
1000156	XIR_ON	EVM0002193	Chr01	2972903	2972991	2972731-2973245	-
1000157	XIR_OFF	EVM0002193	Chr01	2972903	2972991	2972733-2972903,2972991-2973245	-
1000150	IR_ON	EVM0002193	Chr01	2972649	2972731	2972291-2973245	-
1000158	IR_OFF	EVM0002193	Chr01	2972649	2972731	2972291-2972649,2972731-2973245	-
1000159	MIR_ON	EVM0002193	Chr01	2972651	2972991	2972291-2973245	-
1000160	MIR_OFF	EVM0002193	Chr01	2972651	2972991	2972291-2972651,2972733-2972903,2972991-2973245	-
1000161	XAE	EVM0002193	Chr01	2972291	2972651	2972291-2972651	-
1000162	XAE	EVM0002193	Chr01	2972291	2972903	2972291-2972903	-
1000163	XAE	EVM0002193	Chr01	2972291	2972649	2972291-2972649	-
1000164	TSS	EVM0002292	Chr01	30565065	30565167	30565065	-
1000165	TTS	EVM0002292	Chr01	30560612	30561489	30561489	-
1000166	TSS	EVM0002360	Chr01	2461912	2462087	2461912	-
1000167	TTS	EVM0002360	Chr01	2455541	2456428	2456428	-
1000168	TSS	EVM0002384	Chr01	19325187	19325838	19325187	-
1000169	TTS	EVM0002384	Chr01	19324342	19324714	19324714	-
1000170	TSS	EVM0002398	Chr01	16708038	16709145	16708038	-
1000171	TTS	EVM0002398	Chr01	16698137	16699185	16699185	-
1000172	TSS	EVM0002438	Chr01	37772840	37773072	37772840	-
1000173	TTS	EVM0002438	Chr01	37763981	37765073	37765073	-
1000174	TSS	EVM0002458	Chr01	26419054	26419166	26419166	+
1000175	TTS	EVM0002458	Chr01	26422688	26424195	26422688	+
1000176	TSS	EVM0002497	Chr01	17713573	17713693	17713573	-
1000177	TTS	EVM0002497	Chr01	17705413	17705520	17705520	-
1000178	TSS	EVM0002515	Chr01	31574009	31574151	31574009	-
1000179	TTS	EVM0002515	Chr01	31570057	31570186	31570186	-
1000180	TSS	EVM0002573	Chr01	16219907	16219969	16219969	+
1000181	TTS	EVM0002573	Chr01	16232808	16232857	16232808	+
1000182	TSS	EVM0002589	Chr01	40201205	40201307	40201205	-
1000183	TTS	EVM0002589	Chr01	40189014	40189096	40189096	-
1000184	TSS	EVM0002595	Chr01	40151086	40151432	40151086	-
1000185	TTS	EVM0002595	Chr01	40134746	40135381	40135381	-
1000186	TSS	EVM0002642	Chr01	17195888	17195948	17195948	+
1000187	TTS	EVM0002642	Chr01	17203953	17204027	17203953	+
1000188	TSS	EVM0002766	Chr01	32954569	32954756	32954569	-
1000189	TTS	EVM0002766	Chr01	32925684	32928087	32928087	-
1000190	AE	EVM0002766	Chr01	32931061	32931107	32931061-32931107	-
1000191	AE	EVM0002766	Chr01	32931031	32931107	32931031-32931107	-
1000192	TSS	EVM0002981	Chr01	14580877	14581392	14580877	-
1000193	TTS	EVM0002981	Chr01	14566606	14568385	14568385	-
1000194	TSS	EVM0002995	Chr01	25319511	25319674	25319674	+
1000195	TTS	EVM0002995	Chr01	25320545	25320998	25320545	+
1000196	TSS	EVM0003028	Chr01	10674605	10674667	10674667	+
1000197	TTS	EVM0003028	Chr01	10687509	10687722	10687509	+
1000198	TSS	EVM0003066	Chr01	23643269	23643414	23643269	-
1000199	TTS	EVM0003066	Chr01	23639358	23639373	23639373	-
1000200	TSS	EVM0003143	Chr01	20519846	20520002	20519846	-
1000201	TTS	EVM0003143	Chr01	20511396	20513019	20513019	-
1000202	TSS	EVM0003281	Chr01	36342864	36342911	36342864	-
1000203	TTS	EVM0003281	Chr01	36322720	36323745	36323745	-
1000204	TSS	EVM0003306	Chr01	8122020	8122194	8122020	-
1000205	TTS	EVM0003306	Chr01	8091281	8091815	8091815	-
1000206	TSS	EVM0003382	Chr01	14685462	14685608	14685462	-
1000207	TTS	EVM0003382	Chr01	14680200	14680234	14680234	-
1000208	TSS	EVM0003481	Chr01	39428915	39429046	39428915	-
1000209	TTS	EVM0003481	Chr01	39422128	39422273	39422273	-
1000210	TSS	EVM0003520	Chr01	12073033	12073156	12073033	-
1000211	TTS	EVM0003520	Chr01	12067920	12069137	12069137	-
1000212	TSS	EVM0003527	Chr01	2625348	2625406	2625406	+
1000213	TTS	EVM0003527	Chr01	2626647	2627216	2626647	+
1000214	TSS	EVM0003555	Chr01	37904515	37904618	37904618	+
1000215	TTS	EVM0003555	Chr01	37908225	37908449	37908225	+
1000216	TSS	EVM0003568	Chr01	34279035	34279138	34279035	-
1000217	TTS	EVM0003568	Chr01	34278535	34278852	34278852	-
1000218	TSS	EVM0003595	Chr01	32505068	32505098	32505098	+
1000219	TTS	EVM0003595	Chr01	32531277	32532364	32531277	+
1000220	AE	EVM0003595	Chr01	32522642	32522809	32522642-32522809	+
1000221	AE	EVM0003595	Chr01	32522605	32522809	32522605-32522809	+
1000222	TSS	EVM0003742	Chr01	21214081	21214169	21214169	+
1000223	TTS	EVM0003742	Chr01	21215590	21215879	21215590	+
1000224	TSS	EVM0003753	Chr01	4573262	4573316	4573316	+
1000225	TTS	EVM0003753	Chr01	4577655	4577825	4577655	+
1000226	TSS	EVM0003771	Chr01	3066971	3067047	3067047	+
1000227	TTS	EVM0003771	Chr01	3067326	3067450	3067326	+
1000228	TSS	EVM0003941	Chr01	33391417	33391497	33391497	+
1000229	TTS	EVM0003941	Chr01	33400683	33400796	33400683	+
1000230	TSS	EVM0004028	Chr01	8833977	8834039	8833977	-
1000231	TTS	EVM0004028	Chr01	8773627	8775811	8775811	-
1000232	TSS	EVM0004033	Chr01	16391930	16392035	16391930	-
1000233	TTS	EVM0004033	Chr01	16360891	16360988	16360988	-
1000234	TSS	EVM0004102	Chr01	28885256	28885295	28885295	+
1000235	TTS	EVM0004102	Chr01	28887718	28887770	28887718	+
1000236	TSS	EVM0004232	Chr01	3931992	3932141	3931992	-
1000237	TTS	EVM0004232	Chr01	3922595	3922712	3922712	-
1000238	TSS	EVM0004247	Chr01	18369402	18369530	18369530	+
1000239	TTS	EVM0004247	Chr01	18370653	18371906	18370653	+
1000240	TSS	EVM0004331	Chr01	19027184	19027249	19027249	+
1000241	TTS	EVM0004331	Chr01	19027668	19027886	19027668	+
1000242	TSS	EVM0004360	Chr01	6475909	6476028	6475909	-
1000243	TTS	EVM0004360	Chr01	6437035	6437250	6437250	-
1000244	TSS	EVM0004510	Chr01	31371526	31371621	31371526	-
1000245	TTS	EVM0004510	Chr01	31367481	31368982	31368982	-
1000246	TSS	EVM0004514	Chr01	16318109	16318365	16318365	+
1000247	TTS	EVM0004514	Chr01	16353705	16353949	16353705	+
1000248	TSS	EVM0004529	Chr01	15566622	15566734	15566622	-
1000249	TTS	EVM0004529	Chr01	15565909	15566162	15566162	-
1000250	TSS	EVM0004546	Chr01	10661513	10661725	10661725	+
1000251	TTS	EVM0004546	Chr01	10670035	10670616	10670035	+
1000252	TSS	EVM0004554	Chr01	18431193	18431252	18431252	+
1000253	TTS	EVM0004554	Chr01	18439804	18440468	18439804	+
1000254	TSS	EVM0004602	Chr01	70659	70819	70819	+
1000255	TTS	EVM0004602	Chr01	97046	98612	97046	+
1000256	TTS	EVM0004602	Chr01	97024	98612	97024	+
1000257	XSKIP_ON	EVM0004602	Chr01	96711	96775	96486,96711-96775,97024	+
1000258	XSKIP_OFF	EVM0004602	Chr01	96711	96775	9648697046	+
1000259	TSS	EVM0004669	Chr01	31712580	31712647	31712647	+
1000260	TTS	EVM0004669	Chr01	31713879	31713932	31713879	+
1000261	TSS	EVM0004714	Chr01	34465503	34465636	34465503	-
1000262	TTS	EVM0004714	Chr01	34463765	34465320	34465320	-
1000263	TSS	EVM0004720	Chr01	16466670	16466731	16466670	-
1000264	TTS	EVM0004720	Chr01	16465221	16465331	16465331	-
1000265	TSS	EVM0004725	Chr01	38157059	38157108	38157059	-
1000266	TTS	EVM0004725	Chr01	38142899	38142977	38142977	-
1000267	TTS	EVM0004725	Chr01	38143299	38143530	38143530	-
1000268	TSS	EVM0004748	Chr01	11347589	11347649	11347649	+
1000269	TTS	EVM0004748	Chr01	11357949	11358055	11357949	+
1000270	TSS	EVM0004854	Chr01	22486088	22486290	22486088	-
1000271	TTS	EVM0004854	Chr01	22477170	22478349	22478349	-
1000272	TSS	EVM0004859	Chr01	23801010	23801278	23801278	+
1000273	TTS	EVM0004859	Chr01	23804314	23804363	23804314	+
1000274	TSS	EVM0004880	Chr01	8641249	8641359	8641249	-
1000275	TTS	EVM0004880	Chr01	8634371	8634571	8634571	-
1000276	TSS	EVM0004906	Chr01	10422872	10423136	10422872	-
1000277	TTS	EVM0004906	Chr01	10390798	10393621	10393621	-
1000278	TSS	EVM0004957	Chr01	11948188	11948403	11948403	+
1000279	TTS	EVM0004957	Chr01	11959038	11960732	11959038	+
1000280	TSS	EVM0004979	Chr01	10574970	10575126	10575126	+
1000281	TTS	EVM0004979	Chr01	10583830	10585087	10583830	+
1000282	TSS	EVM0005025	Chr01	19743074	19743434	19743434	+
1000283	TTS	EVM0005025	Chr01	19745793	19746737	19745793	+
1000284	TSS	EVM0005064	Chr01	33096731	33096792	33096731	-
1000285	TTS	EVM0005064	Chr01	33044290	33044786	33044786	-
1000286	TSS	EVM0005095	Chr01	3599147	3599302	3599147	-
1000287	TTS	EVM0005095	Chr01	3594924	3595509	3595509	-
1000288	TSS	EVM0005104	Chr01	12422394	12422525	12422394	-
1000289	TTS	EVM0005104	Chr01	12413702	12414412	12414412	-
1000290	SKIP_ON	EVM0005104	Chr01	12419514	12419573	12416764,12419514-12419573,12420826	-
1000291	SKIP_OFF	EVM0005104	Chr01	12419514	12419573	1241676412420820	-
1000292	TSS	EVM0005156	Chr01	24147958	24148023	24147958	-
1000293	TTS	EVM0005156	Chr01	24141569	24142111	24142111	-
1000294	TSS	EVM0005174	Chr01	21171507	21171550	21171550	+
1000295	TTS	EVM0005174	Chr01	21172058	21172120	21172058	+
1000296	TSS	EVM0005328	Chr01	18123982	18124082	18123982	-
1000297	TTS	EVM0005328	Chr01	18089367	18089692	18089692	-
1000298	TSS	EVM0005331	Chr01	2453921	2454056	2453921	-
1000299	TTS	EVM0005331	Chr01	2443961	2444015	2444015	-
1000300	TSS	EVM0005356	Chr01	38767152	38767218	38767152	-
1000301	TTS	EVM0005356	Chr01	38752944	38754679	38754679	-
1000302	TSS	EVM0005357	Chr01	14687917	14688362	14688362	+
1000303	TTS	EVM0005357	Chr01	14692286	14693658	14692286	+
1000304	TSS	EVM0005358	Chr01	2468768	2468959	2468959	+
1000305	TTS	EVM0005358	Chr01	2479441	2479503	2479441	+
1000306	TSS	EVM0005361	Chr01	20204929	20205145	20204929	-
1000307	TTS	EVM0005361	Chr01	20175100	20175364	20175364	-
1000308	TTS	EVM0005361	Chr01	20176572	20177905	20177905	-
1000309	AE	EVM0005361	Chr01	20177816	20177905	20177816-20177905	-
1000310	AE	EVM0005361	Chr01	20177816	20177926	20177816-20177926	-
1000311	TSS	EVM0005430	Chr01	21222568	21223546	21222568	-
1000312	TTS	EVM0005430	Chr01	21221108	21221271	21221271	-
1000313	TSS	EVM0005506	Chr01	12451553	12451667	12451667	+
1000314	TTS	EVM0005506	Chr01	12467283	12467396	12467283	+
1000315	TSS	EVM0005535	Chr01	18039607	18039786	18039607	-
1000316	TTS	EVM0005535	Chr01	18038910	18039323	18039323	-
1000317	TSS	EVM0005633	Chr01	5287671	5287780	5287780	+
1000318	TTS	EVM0005633	Chr01	5291407	5291518	5291407	+
1000319	TSS	EVM0005678	Chr01	8714395	8714547	8714395	-
1000320	TTS	EVM0005678	Chr01	8711695	8711844	8711844	-
1000321	TSS	EVM0005690	Chr01	4988602	4988634	4988602	-
1000322	TTS	EVM0005690	Chr01	4981862	4982444	4982444	-
1000323	TSS	EVM0005747	Chr01	23554359	23554448	23554448	+
1000324	TTS	EVM0005747	Chr01	23592814	23592975	23592814	+
1000325	TSS	EVM0005768	Chr01	29033876	29034244	29033876	-
1000326	TTS	EVM0005768	Chr01	29019522	29020644	29020644	-
1000327	TSS	EVM0005802	Chr01	19725645	19725688	19725645	-
1000328	TTS	EVM0005802	Chr01	19716855	19719906	19719906	-
1000329	TSS	EVM0005817	Chr01	39889587	39889692	39889692	+
1000330	TTS	EVM0005817	Chr01	39945157	39945211	39945157	+
1000331	TSS	EVM0005830	Chr01	14647268	14647321	14647321	+
1000332	TTS	EVM0005830	Chr01	14661557	14661796	14661557	+
1000333	TSS	EVM0005935	Chr01	20961565	20961682	20961565	-
1000334	TTS	EVM0005935	Chr01	20960684	20960792	20960792	-
1000335	TSS	EVM0005945	Chr01	36283112	36283287	36283287	+
1000336	TTS	EVM0005945	Chr01	36289625	36290307	36289625	+
1000337	TSS	EVM0006037	Chr01	8768972	8769089	8768972	-
1000338	TTS	EVM0006037	Chr01	8759813	8760748	8760748	-
1000339	TSS	EVM0006166	Chr01	25329401	25329435	25329401	-
1000340	TTS	EVM0006166	Chr01	25323185	25325681	25325681	-
1000341	TTS	EVM0006166	Chr01	25326200	25326709	25326709	-
1000342	TSS	EVM0006179	Chr01	19982175	19982232	19982232	+
1000343	TTS	EVM0006179	Chr01	19993386	19994255	19993386	+
1000344	TSS	EVM0006182	Chr01	8680128	8680717	8680717	+
1000345	TSS	EVM0006182	Chr01	8687077	8687194	8687194	+
1000346	TTS	EVM0006182	Chr01	8689772	8690835	8689772	+
1000347	IR_ON	EVM0006182	Chr01	8686941	8688747	8686793-8688812	+
1000348	IR_OFF	EVM0006182	Chr01	8686941	8688747	8686793-8686941,8688747-8688812	+
1000349	XIR_ON	EVM0006182	Chr01	8687194	8688747	8686793-8688812	+
1000350	XIR_OFF	EVM0006182	Chr01	8687194	8688747	8687077-8687194,8688747-8688812	+
1000351	TSS	EVM0006224	Chr01	8649402	8649556	8649402	-
1000352	TTS	EVM0006224	Chr01	8647702	8647961	8647961	-
1000353	TSS	EVM0006258	Chr01	38173192	38173258	38173192	-
1000354	TTS	EVM0006258	Chr01	38166774	38166952	38166952	-
1000355	TSS	EVM0006298	Chr01	20527745	20527866	20527866	+
1000356	TTS	EVM0006298	Chr01	20531964	20531985	20531964	+
1000357	TSS	EVM0006327	Chr01	19973865	19974698	19973865	-
1000358	TTS	EVM0006327	Chr01	19945004	19945164	19945164	-
1000359	TSS	EVM0006374	Chr01	23833572	23833657	23833572	-
1000360	TTS	EVM0006374	Chr01	23832845	23832940	23832940	-
1000361	TTS	EVM0006374	Chr01	23832845	23833146	23833146	-
1000362	TSS	EVM0006489	Chr01	421079	421125	421079	-
1000363	TTS	EVM0006489	Chr01	413243	413764	413764	-
1000364	TTS	EVM0006489	Chr01	413243	413769	413769	-
1000365	TTS	EVM0006489	Chr01	414171	414559	414559	-
1000366	TSS	EVM0006503	Chr01	24164351	24164731	24164731	+
1000367	TTS	EVM0006503	Chr01	24178606	24178863	24178606	+
1000368	TSS	EVM0006559	Chr01	10521114	10521232	10521114	-
1000369	TTS	EVM0006559	Chr01	10512867	10514118	10514118	-
1000370	TSS	EVM0006607	Chr01	14479629	14480057	14480057	+
1000371	TTS	EVM0006607	Chr01	14490438	14491583	14490438	+
1000372	TSS	EVM0006771	Chr01	20477218	20477350	20477350	+
1000373	TTS	EVM0006771	Chr01	20487645	20489961	20487645	+
1000374	TSS	EVM0006816	Chr01	37990048	37990180	37990180	+
1000375	TTS	EVM0006816	Chr01	38001579	38002405	38001579	+
1000376	TSS	EVM0006884	Chr01	10746462	10746571	10746571	+
1000377	TTS	EVM0006884	Chr01	10787982	10788456	10787982	+
1000378	TSS	EVM0006896	Chr01	22751463	22751496	22751463	-
1000379	TTS	EVM0006896	Chr01	22743333	22744313	22744313	-
1000380	TSS	EVM0006968	Chr01	34331116	34331144	34331116	-
1000381	TTS	EVM0006968	Chr01	34325447	34325697	34325697	-
1000382	TSS	EVM0007008	Chr01	16936081	16936393	16936393	+
1000383	TTS	EVM0007008	Chr01	16936720	16936880	16936720	+
1000384	TSS	EVM0007069	Chr01	4146886	4147027	4146886	-
1000385	TTS	EVM0007069	Chr01	4143865	4144010	4144010	-
1000386	TSS	EVM0007170	Chr01	9478282	9478374	9478282	-
1000387	TTS	EVM0007170	Chr01	9477123	9477268	9477268	-
1000388	TSS	EVM0007250	Chr01	22764182	22764279	22764279	+
1000389	TTS	EVM0007250	Chr01	22786309	22787056	22786309	+
1000390	TSS	EVM0007278	Chr01	16088216	16088785	16088216	-
1000391	TTS	EVM0007278	Chr01	16083381	16083666	16083666	-
1000392	TSS	EVM0007395	Chr01	10553184	10553253	10553184	-
1000393	TTS	EVM0007395	Chr01	10550150	10550269	10550269	-
1000394	TSS	EVM0007412	Chr01	31365547	31365571	31365547	-
1000395	TTS	EVM0007412	Chr01	31356367	31356595	31356595	-
1000396	TSS	EVM0007472	Chr01	20700351	20700700	20700351	-
1000397	TTS	EVM0007472	Chr01	20694326	20695207	20695207	-
1000398	TSS	EVM0007583	Chr01	1988439	1988637	1988439	-
1000399	TTS	EVM0007583	Chr01	1975843	1976109	1976109	-
1000400	TTS	EVM0007583	Chr01	1975843	1976112	1976112	-
1000401	TSS	EVM0007610	Chr01	18165843	18166012	18165843	-
1000402	TTS	EVM0007610	Chr01	18146506	18148072	18148072	-
1000403	TSS	EVM0007637	Chr01	10819940	10820555	10820555	+
1000404	TTS	EVM0007637	Chr01	10829322	10829693	10829322	+
1000405	TSS	EVM0007663	Chr01	7441164	7441190	7441164	-
1000406	TTS	EVM0007663	Chr01	7435095	7436609	7436609	-
1000407	TSS	EVM0007678	Chr01	26589516	26589611	26589611	+
1000408	TTS	EVM0007678	Chr01	26597090	26598033	26597090	+
1000409	TSS	EVM0007701	Chr01	2936421	2936572	2936421	-
1000410	TTS	EVM0007701	Chr01	2895469	2895510	2895510	-
1000411	TSS	EVM0007707	Chr01	8309622	8309776	8309622	-
1000412	TTS	EVM0007707	Chr01	8287589	8289008	8289008	-
1000413	TSS	EVM0007763	Chr01	5774371	5774525	5774525	+
1000414	TTS	EVM0007763	Chr01	5774789	5775016	5774789	+
1000415	TSS	EVM0007818	Chr01	11490437	11490491	11490491	+
1000416	TTS	EVM0007818	Chr01	11506733	11507171	11506733	+
1000417	TSS	EVM0007836	Chr01	16656709	16656721	16656709	-
1000418	TTS	EVM0007836	Chr01	16651706	16651834	16651834	-
1000419	TSS	EVM0007913	Chr01	28973102	28973137	28973102	-
1000420	TTS	EVM0007913	Chr01	28971172	28971746	28971746	-
1000421	TSS	EVM0007954	Chr01	29703288	29703333	29703333	+
1000422	TSS	EVM0007954	Chr01	29718707	29718896	29718896	+
1000423	TTS	EVM0007954	Chr01	29764109	29765481	29764109	+
1000424	TSS	EVM0007957	Chr01	7483938	7484019	7483938	-
1000425	TTS	EVM0007957	Chr01	7468895	7469968	7469968	-
1000426	TSS	EVM0008023	Chr01	5819155	5819372	5819372	+
1000427	TTS	EVM0008023	Chr01	5821226	5822074	5821226	+
1000428	TSS	EVM0008029	Chr01	20710847	20711029	20711029	+
1000429	TTS	EVM0008029	Chr01	20711659	20711685	20711659	+
1000430	TSS	EVM0008054	Chr01	4417756	4417777	4417777	+
1000431	TTS	EVM0008054	Chr01	4447726	4447939	4447726	+
1000432	TSS	EVM0008075	Chr01	1924640	1924732	1924732	+
1000433	TTS	EVM0008075	Chr01	1927190	1927456	1927190	+
1000434	TSS	EVM0008134	Chr01	38876090	38876196	38876090	-
1000435	TTS	EVM0008134	Chr01	38862473	38862656	38862656	-
1000436	TSS	EVM0008142	Chr01	3630312	3630470	3630312	-
1000437	TTS	EVM0008142	Chr01	3626069	3626216	3626216	-
1000438	TSS	EVM0008208	Chr01	11267288	11267575	11267575	+
1000439	TTS	EVM0008208	Chr01	11288744	11289677	11288744	+
1000440	TSS	EVM0008234	Chr01	32343304	32343484	32343304	-
1000441	TTS	EVM0008234	Chr01	32336420	32336701	32336701	-
1000442	TSS	EVM0008303	Chr01	13653074	13653241	13653074	-
1000443	TTS	EVM0008303	Chr01	13633922	13634786	13634786	-
1000444	TSS	EVM0008310	Chr01	369241	370840	369241	-
1000445	TSS	EVM0008310	Chr01	362159	364011	362159	-
1000446	TTS	EVM0008310	Chr01	361033	361091	361091	-
1000447	TSS	EVM0008355	Chr01	15516608	15516691	15516691	+
1000448	TTS	EVM0008355	Chr01	15533257	15533567	15533257	+
1000449	TSS	EVM0008370	Chr01	12074048	12074091	12074091	+
1000450	TSS	EVM0008370	Chr01	12075189	12075349	12075349	+
1000451	TTS	EVM0008370	Chr01	12083853	12084113	12083853	+
1000452	TSS	EVM0008495	Chr01	16833938	16833991	16833938	-
1000453	TTS	EVM0008495	Chr01	16804103	16805893	16805893	-
1000454	TSS	EVM0008532	Chr01	30645752	30646526	30646526	+
1000455	TTS	EVM0008532	Chr01	30651263	30653222	30651263	+
1000456	TSS	EVM0008799	Chr01	17155474	17155645	17155474	-
1000457	TTS	EVM0008799	Chr01	17151665	17152306	17152306	-
1000458	TSS	EVM0008809	Chr01	23496417	23496479	23496479	+
1000459	TTS	EVM0008809	Chr01	23501132	23501158	23501132	+
1000460	TSS	EVM0008814	Chr01	26152164	26152467	26152164	-
1000461	TSS	EVM0008814	Chr01	26152227	26152467	26152227	-
1000462	TTS	EVM0008814	Chr01	26145965	26147812	26147812	-
1000463	TSS	EVM0008851	Chr01	11603113	11603873	11603113	-
1000464	TTS	EVM0008851	Chr01	11595760	11597153	11597153	-
1000465	TSS	EVM0008894	Chr01	24128760	24129080	24129080	+
1000466	TTS	EVM0008894	Chr01	24137065	24137139	24137065	+
1000467	TSS	EVM0008896	Chr01	6698405	6698614	6698405	-
1000468	TTS	EVM0008896	Chr01	6665423	6666507	6666507	-
1000469	MSKIP_ON	EVM0008896	Chr01	6669120	6669429	6667962,6669120-6669215,6669346-6669429,6681109	-
1000470	MSKIP_OFF	EVM0008896	Chr01	6669120	6669429	66679626681109	-
1000471	TSS	EVM0008903	Chr01	23970591	23971283	23971283	+
1000472	TTS	EVM0008903	Chr01	23980560	23981623	23980560	+
1000473	TSS	EVM0008909	Chr01	28904223	28904462	28904223	-
1000474	TTS	EVM0008909	Chr01	28893106	28895151	28895151	-
1000475	TSS	EVM0008929	Chr01	20508178	20508288	20508178	-
1000476	TTS	EVM0008929	Chr01	20497942	20499123	20499123	-
1000477	TSS	EVM0008932	Chr01	11344140	11344220	11344140	-
1000478	TTS	EVM0008932	Chr01	11324065	11326234	11326234	-
1000479	TSS	EVM0008933	Chr01	19913356	19913391	19913391	+
1000480	TTS	EVM0008933	Chr01	19939315	19941150	19939315	+
1000481	TSS	EVM0008957	Chr01	25329657	25329672	25329672	+
1000482	TTS	EVM0008957	Chr01	25330973	25331023	25330973	+
1000483	TSS	EVM0009093	Chr01	3587625	3587734	3587625	-
1000484	TTS	EVM0009093	Chr01	3585271	3585420	3585420	-
1000485	TTS	EVM0009093	Chr01	3585271	3585610	3585610	-
1000486	TSS	EVM0009129	Chr01	21590891	21590949	21590949	+
1000487	TTS	EVM0009129	Chr01	21591813	21592464	21591813	+
1000488	TSS	EVM0009166	Chr01	21354468	21354538	21354468	-
1000489	TTS	EVM0009166	Chr01	21351355	21351708	21351708	-
1000490	TSS	EVM0009230	Chr01	40585243	40585319	40585243	-
1000491	TSS	EVM0009230	Chr01	40586081	40586146	40586081	-
1000492	TTS	EVM0009230	Chr01	40576613	40577073	40577073	-
1000493	TSS	EVM0009301	Chr01	8418484	8418522	8418484	-
1000494	TTS	EVM0009301	Chr01	8407531	8407736	8407736	-
1000495	TSS	EVM0009302	Chr01	2880876	2880903	2880903	+
1000496	TSS	EVM0009302	Chr01	2883863	2884366	2884366	+
1000497	TTS	EVM0009302	Chr01	2884516	2885004	2884516	+
1000498	TSS	EVM0009311	Chr01	11879870	11879977	11879977	+
1000499	TTS	EVM0009311	Chr01	11880806	11880861	11880806	+
1000500	TSS	EVM0009358	Chr01	20329204	20329418	20329418	+
1000501	TSS	EVM0009358	Chr01	20329204	20329298	20329298	+
1000502	TTS	EVM0009358	Chr01	20329918	20331693	20329918	+
1000503	TSS	EVM0009371	Chr01	17156917	17157093	17157093	+
1000504	TTS	EVM0009371	Chr01	17162729	17162889	17162729	+
1000505	TSS	EVM0009397	Chr01	1917295	1917507	1917295	-
1000506	TTS	EVM0009397	Chr01	1912028	1912278	1912278	-
1000507	TSS	EVM0009425	Chr01	37005471	37005611	37005471	-
1000508	TTS	EVM0009425	Chr01	37002719	37002759	37002759	-
1000509	TSS	EVM0009432	Chr01	24118938	24119031	24118938	-
1000510	TTS	EVM0009432	Chr01	24089286	24090263	24090263	-
1000511	TSS	EVM0009520	Chr01	15477460	15477645	15477645	+
1000512	TTS	EVM0009520	Chr01	15480994	15481518	15480994	+
1000513	TSS	EVM0009523	Chr01	10363247	10363489	10363247	-
1000514	TTS	EVM0009523	Chr01	10355558	10355627	10355627	-
1000515	TSS	EVM0009525	Chr01	9417260	9417289	9417289	+
1000516	TTS	EVM0009525	Chr01	9418499	9420053	9418499	+
1000517	TSS	EVM0009725	Chr01	11848211	11848333	11848333	+
1000518	TTS	EVM0009725	Chr01	11874080	11875009	11874080	+
1000519	SKIP_ON	EVM0009725	Chr01	11873871	11873937	11871508,11873871-11873937,11874080	+
1000520	SKIP_OFF	EVM0009725	Chr01	11873871	11873937	1187150811874080	+
1000521	TSS	EVM0009736	Chr01	29555161	29555245	29555161	-
1000522	TTS	EVM0009736	Chr01	29493917	29494036	29494036	-
1000523	TSS	EVM0009796	Chr01	21607479	21607501	21607479	-
1000524	TTS	EVM0009796	Chr01	21598169	21598204	21598204	-
1000525	TSS	EVM0009886	Chr01	24053854	24054056	24053854	-
1000526	TTS	EVM0009886	Chr01	24045211	24045894	24045894	-
1000527	TSS	EVM0009929	Chr01	9779165	9779548	9779548	+
1000528	TTS	EVM0009929	Chr01	9792991	9793995	9792991	+
1000529	TSS	EVM0009948	Chr01	8652256	8652298	8652298	+
1000530	TTS	EVM0009948	Chr01	8654610	8655483	8654610	+
1000531	TSS	EVM0009971	Chr01	21084812	21084982	21084982	+
1000532	TTS	EVM0009971	Chr01	21089539	21089650	21089539	+
1000533	TSS	EVM0009985	Chr01	23812362	23812435	23812362	-
1000534	TTS	EVM0009985	Chr01	23805744	23806854	23806854	-
1000535	TSS	EVM0009987	Chr01	37647977	37648258	37648258	+
1000536	TTS	EVM0009987	Chr01	37651828	37652594	37651828	+
1000537	TSS	EVM0010004	Chr01	1699510	1699582	1699582	+
1000538	TTS	EVM0010004	Chr01	1707899	1707947	1707899	+
1000539	TSS	EVM0010044	Chr01	21091526	21091583	21091583	+
1000540	TTS	EVM0010044	Chr01	21093488	21093679	21093488	+
1000541	TSS	EVM0010130	Chr01	10594943	10595015	10594943	-
1000542	TTS	EVM0010130	Chr01	10591493	10591572	10591572	-
1000543	TSS	EVM0010186	Chr01	4014984	4015230	4014984	-
1000544	TTS	EVM0010186	Chr01	4005247	4005793	4005793	-
1000545	TSS	EVM0010187	Chr01	38464883	38464909	38464909	+
1000546	TSS	EVM0010187	Chr01	38464883	38464907	38464907	+
1000547	TTS	EVM0010187	Chr01	38478840	38479103	38478840	+
1000548	TSS	EVM0010234	Chr01	3621764	3621782	3621782	+
1000549	TTS	EVM0010234	Chr01	3623979	3624131	3623979	+
1000550	TSS	EVM0010308	Chr01	27026863	27026904	27026904	+
1000551	TTS	EVM0010308	Chr01	27035513	27035661	27035513	+
1000552	TSS	EVM0010360	Chr01	11938818	11939087	11939087	+
1000553	TTS	EVM0010360	Chr01	11940045	11940237	11940045	+
1000554	TSS	EVM0010375	Chr01	21377733	21377903	21377733	-
1000555	TTS	EVM0010375	Chr01	21368046	21368555	21368555	-
1000556	TSS	EVM0010389	Chr01	3286038	3286159	3286038	-
1000557	TTS	EVM0010389	Chr01	3241466	3242132	3242132	-
1000558	TTS	EVM0010389	Chr01	3248576	3248965	3248965	-
1000559	TSS	EVM0010398	Chr01	15918680	15919874	15919874	+
1000560	TTS	EVM0010398	Chr01	15925111	15925207	15925111	+
1000561	TSS	EVM0010458	Chr01	17305026	17305136	17305136	+
1000562	TTS	EVM0010458	Chr01	17311537	17311646	17311537	+
1000563	TTS	EVM0010458	Chr01	17311173	17311366	17311173	+
1000564	TTS	EVM0010458	Chr01	17311170	17311366	17311170	+
1000565	TSS	EVM0010489	Chr01	2631045	2632509	2632509	+
1000566	TTS	EVM0010489	Chr01	2644496	2645859	2644496	+
1000567	TSS	EVM0010569	Chr01	9004277	9004317	9004277	-
1000568	TTS	EVM0010569	Chr01	9000270	9000487	9000487	-
1000569	TSS	EVM0010578	Chr01	18989352	18989416	18989416	+
1000570	TTS	EVM0010578	Chr01	18997541	18998202	18997541	+
1000571	TSS	EVM0010601	Chr01	22513770	22514338	22513770	-
1000572	TTS	EVM0010601	Chr01	22511910	22512062	22512062	-
1000573	TSS	EVM0010738	Chr01	16713177	16713234	16713177	-
1000574	TTS	EVM0010738	Chr01	16712255	16712389	16712389	-
1000575	TSS	EVM0010793	Chr01	12197515	12197634	12197634	+
1000576	TSS	EVM0010793	Chr01	12198971	12199145	12199145	+
1000577	TTS	EVM0010793	Chr01	12199922	12200745	12199922	+
1000578	TSS	EVM0010851	Chr01	23672238	23672323	23672238	-
1000579	TTS	EVM0010851	Chr01	23660173	23660267	23660267	-
1000580	TSS	EVM0010857	Chr01	1481882	1481915	1481915	+
1000581	TTS	EVM0010857	Chr01	1495511	1496258	1495511	+
1000582	TSS	EVM0010864	Chr01	20894149	20894448	20894448	+
1000583	TTS	EVM0010864	Chr01	20899560	20901317	20899560	+
1000584	TSS	EVM0010966	Chr01	20575026	20575458	20575026	-
1000585	TTS	EVM0010966	Chr01	20574520	20574865	20574865	-
1000586	TSS	EVM0010968	Chr01	20095625	20095707	20095707	+
1000587	TTS	EVM0010968	Chr01	20110543	20111000	20110543	+
1000588	TSS	EVM0011001	Chr01	30181481	30181717	30181717	+
1000589	TTS	EVM0011001	Chr01	30187252	30187301	30187252	+
1000590	TSS	EVM0011034	Chr01	34219110	34219447	34219447	+
1000591	TTS	EVM0011034	Chr01	34224304	34225408	34224304	+
1000592	TSS	EVM0011035	Chr01	3043547	3043679	3043547	-
1000593	TTS	EVM0011035	Chr01	3027887	3027945	3027945	-
1000594	TSS	EVM0011057	Chr01	30433912	30433973	30433973	+
1000595	TSS	EVM0011057	Chr01	30442140	30442569	30442569	+
1000596	TTS	EVM0011057	Chr01	30444050	30444188	30444050	+
1000597	TSS	EVM0011246	Chr01	4962218	4962271	4962218	-
1000598	TTS	EVM0011246	Chr01	4937960	4938075	4938075	-
1000599	TSS	EVM0011286	Chr01	5122452	5122609	5122452	-
1000600	TTS	EVM0011286	Chr01	5112718	5112763	5112763	-
1000601	TSS	EVM0011362	Chr01	36826068	36826146	36826068	-
1000602	TTS	EVM0011362	Chr01	36803471	36805216	36805216	-
1000603	TSS	EVM0011480	Chr01	12040943	12041089	12041089	+
1000604	TTS	EVM0011480	Chr01	12042814	12043207	12042814	+
1000605	TSS	EVM0011591	Chr01	31338150	31338278	31338150	-
1000606	TTS	EVM0011591	Chr01	31292425	31292474	31292474	-
1000607	TSS	EVM0011655	Chr01	9678554	9678782	9678554	-
1000608	TTS	EVM0011655	Chr01	9672814	9674057	9674057	-
1000609	TTS	EVM0011655	Chr01	9673942	9674989	9674989	-
1000610	TSS	EVM0011719	Chr01	7250095	7250538	7250095	-
1000611	TTS	EVM0011719	Chr01	7249223	7249670	7249670	-
1000612	TSS	EVM0011720	Chr01	15957376	15957422	15957376	-
1000613	TTS	EVM0011720	Chr01	15953449	15953495	15953495	-
1000614	TSS	EVM0011765	Chr01	40388585	40388740	40388740	+
1000615	TTS	EVM0011765	Chr01	40394218	40394318	40394218	+
1000616	TSS	EVM0011835	Chr01	15558656	15558689	15558656	-
1000617	TTS	EVM0011835	Chr01	15552390	15557015	15557015	-
1000618	TSS	EVM0011966	Chr01	40177935	40178084	40178084	+
1000619	TTS	EVM0011966	Chr01	40186384	40186654	40186384	+
1000620	TSS	EVM0012084	Chr01	10704815	10704877	10704877	+
1000621	TTS	EVM0012084	Chr01	10704974	10705275	10704974	+
1000622	TSS	EVM0012086	Chr01	40422907	40422939	40422907	-
1000623	TTS	EVM0012086	Chr01	40394377	40394474	40394474	-
1000624	TSS	EVM0012123	Chr01	36311035	36311210	36311210	+
1000625	TTS	EVM0012123	Chr01	36317861	36318559	36317861	+
1000626	TSS	EVM0012184	Chr01	16117028	16117098	16117028	-
1000627	TTS	EVM0012184	Chr01	16112445	16113737	16113737	-
1000628	TSS	EVM0012274	Chr01	12051968	12052017	12052017	+
1000629	TTS	EVM0012274	Chr01	12052213	12053192	12052213	+
1000630	TSS	EVM0012313	Chr01	39164191	39164313	39164191	-
1000631	TTS	EVM0012313	Chr01	39161446	39163007	39163007	-
1000632	TSS	EVM0012323	Chr01	18227553	18227879	18227879	+
1000633	TTS	EVM0012323	Chr01	18243282	18245233	18243282	+
1000634	TSS	EVM0012333	Chr01	8151123	8151283	8151123	-
1000635	TSS	EVM0012333	Chr01	8153914	8153992	8153914	-
1000636	TTS	EVM0012333	Chr01	8144442	8144637	8144637	-
1000637	TSS	EVM0012500	Chr01	4268175	4268492	4268492	+
1000638	TTS	EVM0012500	Chr01	4284411	4284562	4284411	+
1000639	TSS	EVM0012501	Chr01	15615332	15615463	15615332	-
1000640	TTS	EVM0012501	Chr01	15604096	15604272	15604272	-
1000641	TSS	EVM0012523	Chr01	3829136	3829215	3829136	-
1000642	TTS	EVM0012523	Chr01	3822763	3824783	3824783	-
1000643	TSS	EVM0012580	Chr01	30529262	30529319	30529262	-
1000644	TTS	EVM0012580	Chr01	30521818	30522048	30522048	-
1000645	TSS	EVM0012581	Chr01	2896556	2896631	2896631	+
1000646	TTS	EVM0012581	Chr01	2920656	2920805	2920656	+
1000647	TSS	EVM0012606	Chr01	23926945	23926994	23926994	+
1000648	TTS	EVM0012606	Chr01	23931483	23931571	23931483	+
1000649	TSS	EVM0012735	Chr01	34547258	34547335	34547335	+
1000650	TTS	EVM0012735	Chr01	34552972	34553055	34552972	+
1000651	TSS	EVM0012761	Chr01	23767556	23768153	23767556	-
1000652	TTS	EVM0012761	Chr01	23766400	23767193	23767193	-
1000653	TSS	EVM0012778	Chr01	4304234	4304479	4304479	+
1000654	TTS	EVM0012778	Chr01	4304582	4304615	4304582	+
1000655	TSS	EVM0012814	Chr01	10140863	10142885	10140863	-
1000656	TTS	EVM0012814	Chr01	10138197	10138758	10138758	-
1000657	TSS	EVM0012831	Chr01	4468500	4469143	4469143	+
1000658	TTS	EVM0012831	Chr01	4496324	4496383	4496324	+
1000659	TSS	EVM0012863	Chr01	15805594	15805616	15805594	-
1000660	TTS	EVM0012863	Chr01	15799958	15800017	15800017	-
1000661	TSS	EVM0012900	Chr01	26617485	26617765	26617485	-
1000662	TTS	EVM0012900	Chr01	26611316	26611903	26611903	-
1000663	TSS	EVM0012930	Chr01	11579898	11579952	11579952	+
1000664	TTS	EVM0012930	Chr01	11581541	11582483	11581541	+
1000665	TSS	EVM0012979	Chr01	9421890	9422003	9422003	+
1000666	TTS	EVM0012979	Chr01	9442836	9442977	9442836	+
1000667	TSS	EVM0013009	Chr01	9995593	9996026	9995593	-
1000668	TTS	EVM0013009	Chr01	9964507	9964561	9964561	-
1000669	TSS	EVM0013054	Chr01	3558675	3558753	3558675	-
1000670	TTS	EVM0013054	Chr01	3557218	3557287	3557287	-
1000671	TSS	EVM0013079	Chr01	19143061	19143223	19143223	+
1000672	TTS	EVM0013079	Chr01	19156339	19156441	19156339	+
1000673	TSS	EVM0013260	Chr01	21131774	21131863	21131863	+
1000674	TTS	EVM0013260	Chr01	21156256	21157644	21156256	+
1000675	TSS	EVM0013291	Chr01	36439892	36439979	36439979	+
1000676	TTS	EVM0013291	Chr01	36445251	36446082	36445251	+
1000677	TSS	EVM0013310	Chr01	23648471	23648539	23648539	+
1000678	TTS	EVM0013310	Chr01	23655626	23656570	23655626	+
1000679	TSS	EVM0013314	Chr01	2783101	2783132	2783132	+
1000680	TTS	EVM0013314	Chr01	2823585	2823728	2823585	+
1000681	TSS	EVM0013331	Chr01	39297148	39297347	39297347	+
1000682	TTS	EVM0013331	Chr01	39363117	39363284	39363117	+
1000683	TSS	EVM0013368	Chr01	23771141	23771203	23771203	+
1000684	TTS	EVM0013368	Chr01	23776598	23778099	23776598	+
1000685	TSS	EVM0013369	Chr01	2188768	2188918	2188918	+
1000686	TTS	EVM0013369	Chr01	2190628	2191213	2190628	+
1000687	TSS	EVM0013376	Chr01	14523236	14523344	14523344	+
1000688	TTS	EVM0013376	Chr01	14527900	14527996	14527900	+
1000689	TSS	EVM0013460	Chr01	1949627	1949747	1949747	+
1000690	TTS	EVM0013460	Chr01	1964390	1964687	1964390	+
1000691	TSS	EVM0013485	Chr01	27120385	27120720	27120720	+
1000692	TSS	EVM0013485	Chr01	27124647	27124925	27124925	+
1000693	TTS	EVM0013485	Chr01	27131366	27132270	27131366	+
1000694	TSS	EVM0013498	Chr01	4543496	4543662	4543496	-
1000695	TTS	EVM0013498	Chr01	4541394	4541985	4541985	-
1000696	TSS	EVM0013538	Chr01	24154124	24154176	24154176	+
1000697	TTS	EVM0013538	Chr01	24158643	24158763	24158643	+
1000698	TSS	EVM0013567	Chr01	5861025	5861156	5861156	+
1000699	TTS	EVM0013567	Chr01	5875396	5875448	5875396	+
1000700	TSS	EVM0013625	Chr01	16409903	16418178	16409903	-
1000701	TSS	EVM0013625	Chr01	16410517	16410699	16410517	-
1000702	TTS	EVM0013625	Chr01	16398951	16401203	16401203	-
1000703	TSS	EVM0013628	Chr01	37867756	37868059	37868059	+
1000704	TTS	EVM0013628	Chr01	37873469	37873746	37873469	+
1000705	TSS	EVM0013640	Chr01	19876643	19876784	19876643	-
1000706	TTS	EVM0013640	Chr01	19866213	19869863	19869863	-
1000707	TTS	EVM0013640	Chr01	19866213	19869866	19869866	-
1000708	TSS	EVM0013831	Chr01	29681824	29681952	29681952	+
1000709	TTS	EVM0013831	Chr01	29687830	29689190	29687830	+
1000710	TSS	EVM0013839	Chr01	2306646	2306818	2306818	+
1000711	TSS	EVM0013839	Chr01	2308447	2308728	2308728	+
1000712	TTS	EVM0013839	Chr01	2317738	2319628	2317738	+
1000713	TSS	EVM0013853	Chr01	18289711	18289812	18289711	-
1000714	TTS	EVM0013853	Chr01	18266480	18266585	18266585	-
1000715	TSS	EVM0013891	Chr01	22508953	22509130	22508953	-
1000716	TTS	EVM0013891	Chr01	22495722	22496939	22496939	-
1000717	TSS	EVM0013911	Chr01	33017203	33017405	33017203	-
1000718	TTS	EVM0013911	Chr01	33008189	33009328	33009328	-
1000719	TSS	EVM0013929	Chr01	3352807	3352846	3352846	+
1000720	TTS	EVM0013929	Chr01	3362450	3362586	3362450	+
1000721	TSS	EVM0013959	Chr01	17323403	17323426	17323403	-
1000722	TTS	EVM0013959	Chr01	17315370	17317487	17317487	-
1000723	TSS	EVM0014016	Chr01	13657482	13657927	13657927	+
1000724	TTS	EVM0014016	Chr01	13709611	13709702	13709611	+
1000725	TSS	EVM0014032	Chr01	32358040	32358110	32358040	-
1000726	TTS	EVM0014032	Chr01	32352398	32352673	32352673	-
1000727	TSS	EVM0014048	Chr01	14624237	14624315	14624237	-
1000728	TTS	EVM0014048	Chr01	14597642	14597754	14597754	-
1000729	TSS	EVM0014054	Chr01	10558698	10558960	10558960	+
1000730	TTS	EVM0014054	Chr01	10560999	10561261	10560999	+
1000731	SKIP_ON	EVM0014054	Chr01	10559925	10559973	10559700,10559925-10559973,10560178	+
1000732	SKIP_OFF	EVM0014054	Chr01	10559925	10559973	1055970010560170	+
1000733	TSS	EVM0014120	Chr01	15404075	15404126	15404075	-
1000734	TTS	EVM0014120	Chr01	15403178	15403524	15403524	-
1000735	TSS	EVM0014277	Chr01	18927340	18927408	18927340	-
1000736	TTS	EVM0014277	Chr01	18925023	18925088	18925088	-
1000737	TSS	EVM0014382	Chr01	18764366	18764520	18764366	-
1000738	TTS	EVM0014382	Chr01	18762797	18763077	18763077	-
1000739	TSS	EVM0014449	Chr01	15546088	15546265	15546265	+
1000740	TTS	EVM0014449	Chr01	15552202	15552326	15552202	+
1000741	TSS	EVM0014470	Chr01	4759985	4760124	4760124	+
1000742	TTS	EVM0014470	Chr01	4770975	4771368	4770975	+
1000743	SKIP_ON	EVM0014470	Chr01	4764364	4764381	4760124,4764364-4764381,4765251	+
1000744	SKIP_OFF	EVM0014470	Chr01	4764364	4764381	47601244765251	+
1000745	SKIP_ON	EVM0014470	Chr01	4764641	4764661	4764381,4764641-4764661,4765251	+
1000746	SKIP_OFF	EVM0014470	Chr01	4764641	4764661	47643814765251	+
1000747	MSKIP_ON	EVM0014470	Chr01	4764364	4764661	4760124,4764364-4764381,4764641-4764661,4765251	+
1000748	MSKIP_OFF	EVM0014470	Chr01	4764364	4764661	47601244765251	+
1000749	TSS	EVM0014686	Chr01	1526247	1526411	1526247	-
1000750	TTS	EVM0014686	Chr01	1522201	1522318	1522318	-
1000751	TSS	EVM0014715	Chr01	24527181	24527363	24527181	-
1000752	TTS	EVM0014715	Chr01	24516223	24517361	24517361	-
1000753	TSS	EVM0014857	Chr01	9216695	9217521	9216695	-
1000754	TTS	EVM0014857	Chr01	9216335	9216569	9216569	-
1000755	TSS	EVM0014878	Chr01	4297893	4297974	4297893	-
1000756	TTS	EVM0014878	Chr01	4291082	4291334	4291334	-
1000757	TSS	EVM0014894	Chr01	10601360	10601427	10601427	+
1000758	TSS	EVM0014894	Chr01	10601360	10601664	10601664	+
1000759	TTS	EVM0014894	Chr01	10609585	10609980	10609585	+
1000760	TSS	EVM0015039	Chr01	21079558	21079691	21079691	+
1000761	TTS	EVM0015039	Chr01	21082715	21083500	21082715	+
1000762	TSS	EVM0015066	Chr01	20020695	20021132	20021132	+
1000763	TTS	EVM0015066	Chr01	20047875	20050804	20047875	+
1000764	TSS	EVM0015076	Chr01	19708342	19708448	19708342	-
1000765	TTS	EVM0015076	Chr01	19703467	19703565	19703565	-
1000766	TSS	EVM0015174	Chr01	26868066	26869063	26868066	-
1000767	TTS	EVM0015174	Chr01	26863894	26864157	26864157	-
1000768	TSS	EVM0015290	Chr01	22431185	22431263	22431185	-
1000769	TSS	EVM0015290	Chr01	22429540	22429576	22429540	-
1000770	TTS	EVM0015290	Chr01	22427029	22427604	22427604	-
1000771	TSS	EVM0015322	Chr01	30547871	30547911	30547871	-
1000772	TTS	EVM0015322	Chr01	30545073	30546268	30546268	-
1000773	TSS	EVM0015340	Chr01	18221767	18221854	18221767	-
1000774	TTS	EVM0015340	Chr01	18217802	18218021	18218021	-
1000775	TSS	EVM0015443	Chr01	32446540	32446560	32446560	+
1000776	TTS	EVM0015443	Chr01	32454233	32454317	32454233	+
1000777	TSS	EVM0015536	Chr01	7258039	7258103	7258103	+
1000778	TTS	EVM0015536	Chr01	7269162	7270443	7269162	+
1000779	TSS	EVM0015570	Chr01	20702493	20702649	20702649	+
1000780	TTS	EVM0015570	Chr01	20706262	20706282	20706262	+
1000781	TSS	EVM0015621	Chr01	39610171	39610286	39610171	-
1000782	TTS	EVM0015621	Chr01	39592229	39592548	39592548	-
1000783	TSS	EVM0015741	Chr01	32344189	32344285	32344285	+
1000784	TTS	EVM0015741	Chr01	32348028	32348221	32348028	+
1000785	TSS	EVM0015794	Chr01	10614187	10614393	10614187	-
1000786	TTS	EVM0015794	Chr01	10610131	10610413	10610413	-
1000787	TSS	EVM0015888	Chr01	1778900	1778957	1778900	-
1000788	TTS	EVM0015888	Chr01	1771263	1771699	1771699	-
1000789	TSS	EVM0015904	Chr01	40649733	40649952	40649952	+
1000790	TSS	EVM0015904	Chr01	40669032	40669323	40669323	+
1000791	TTS	EVM0015904	Chr01	40682445	40683850	40682445	+
1000792	TSS	EVM0016013	Chr01	26380598	26380671	26380671	+
1000793	TTS	EVM0016013	Chr01	26380765	26380911	26380765	+
1000794	TSS	EVM0016015	Chr01	17379597	17379840	17379840	+
1000795	TTS	EVM0016015	Chr01	17393696	17393788	17393696	+
1000796	TSS	EVM0016038	Chr01	19810314	19810418	19810314	-
1000797	TTS	EVM0016038	Chr01	19805392	19805935	19805935	-
1000798	TSS	EVM0016051	Chr01	3876408	3876631	3876408	-
1000799	TTS	EVM0016051	Chr01	3869152	3869193	3869193	-
1000800	TTS	EVM0016051	Chr01	3872620	3873153	3873153	-
1000801	TSS	EVM0016087	Chr01	23852258	23852374	23852258	-
1000802	TTS	EVM0016087	Chr01	23847963	23848607	23848607	-
1000803	TSS	EVM0016092	Chr01	20152262	20152638	20152262	-
1000804	TTS	EVM0016092	Chr01	20148504	20149209	20149209	-
1000805	TSS	EVM0016100	Chr01	3071319	3071427	3071427	+
1000806	TTS	EVM0016100	Chr01	3114868	3116149	3114868	+
1000807	TSS	EVM0016226	Chr01	12238845	12238926	12238926	+
1000808	TSS	EVM0016226	Chr01	12242260	12242773	12242773	+
1000809	TTS	EVM0016226	Chr01	12244354	12244479	12244354	+
1000810	TSS	EVM0016280	Chr01	15413039	15413058	15413039	-
1000811	TTS	EVM0016280	Chr01	15407936	15408300	15408300	-
1000812	TSS	EVM0016301	Chr01	31688924	31688992	31688992	+
1000813	TTS	EVM0016301	Chr01	31698043	31698168	31698043	+
1000814	TSS	EVM0016340	Chr01	24425478	24425668	24425668	+
1000815	TTS	EVM0016340	Chr01	24432961	24433219	24432961	+
1000816	AE	EVM0016340	Chr01	24426605	24426780	24426605-24426780	+
1000817	AE	EVM0016340	Chr01	24426633	24426780	24426633-24426780	+
1000818	TSS	EVM0016377	Chr01	35058	35186	35186	+
1000819	TSS	EVM0016377	Chr01	39553	39723	39723	+
1000820	TTS	EVM0016377	Chr01	41851	42767	41851	+
1000821	IR_ON	EVM0016377	Chr01	37787	37854	36942-37886	+
1000822	IR_OFF	EVM0016377	Chr01	37787	37854	36942-37787,37854-37886	+
1000823	TSS	EVM0016438	Chr01	38666138	38666522	38666522	+
1000824	TTS	EVM0016438	Chr01	38667432	38668380	38667432	+
1000825	TSS	EVM0016448	Chr01	20779347	20779376	20779376	+
1000826	TTS	EVM0016448	Chr01	20816022	20816279	20816022	+
1000827	TSS	EVM0016602	Chr01	4677352	4677457	4677352	-
1000828	TTS	EVM0016602	Chr01	4673526	4675844	4675844	-
1000829	TSS	EVM0016660	Chr01	38396972	38397057	38396972	-
1000830	TTS	EVM0016660	Chr01	38369025	38369311	38369311	-
1000831	TSS	EVM0016722	Chr01	27227840	27227896	27227840	-
1000832	TTS	EVM0016722	Chr01	27224332	27224502	27224502	-
1000833	TSS	EVM0016782	Chr01	14430919	14430944	14430919	-
1000834	TTS	EVM0016782	Chr01	14423407	14424778	14424778	-
1000835	TSS	EVM0016836	Chr01	28598137	28598182	28598137	-
1000836	TTS	EVM0016836	Chr01	28579202	28580495	28580495	-
1000837	TSS	EVM0017008	Chr01	26404752	26404859	26404859	+
1000838	TTS	EVM0017008	Chr01	26411803	26411987	26411803	+
1000839	TSS	EVM0017029	Chr01	19031087	19031153	19031153	+
1000840	TSS	EVM0017029	Chr01	19031147	19031277	19031277	+
1000841	TTS	EVM0017029	Chr01	19037216	19037420	19037216	+
1000842	TSS	EVM0017035	Chr01	10466383	10466549	10466383	-
1000843	TSS	EVM0017035	Chr01	10465232	10466587	10465232	-
1000844	TTS	EVM0017035	Chr01	10444326	10445296	10445296	-
1000845	TSS	EVM0017083	Chr01	5271968	5272069	5271968	-
1000846	TTS	EVM0017083	Chr01	5268741	5269129	5269129	-
1000847	TSS	EVM0017121	Chr01	26856981	26857048	26857048	+
1000848	TTS	EVM0017121	Chr01	26859082	26859542	26859082	+
1000849	TSS	EVM0017203	Chr01	38505593	38505712	38505593	-
1000850	TTS	EVM0017203	Chr01	38484610	38484870	38484870	-
1000851	TSS	EVM0017268	Chr01	38539229	38539290	38539229	-
1000852	TTS	EVM0017268	Chr01	38538791	38538953	38538953	-
1000853	TSS	EVM0017281	Chr01	26849228	26849523	26849228	-
1000854	TTS	EVM0017281	Chr01	26844979	26846698	26846698	-
1000855	IR_ON	EVM0017281	Chr01	26847518	26847652	26847402-26847813	-
1000856	IR_OFF	EVM0017281	Chr01	26847518	26847652	26847402-26847518,26847652-26847813	-
1000857	TSS	EVM0017300	Chr01	22092334	22092394	22092334	-
1000858	TTS	EVM0017300	Chr01	22082508	22083291	22083291	-
1000859	TSS	EVM0017320	Chr01	37009143	37009382	37009382	+
1000860	TTS	EVM0017320	Chr01	37013917	37014993	37013917	+
1000861	SKIP_ON	EVM0017320	Chr01	37011637	37011682	37009382,37011637-37011682,37013917	+
1000862	SKIP_OFF	EVM0017320	Chr01	37011637	37011682	3700938237013910	+
1000863	TSS	EVM0017339	Chr01	685190	685253	685190	-
1000864	TTS	EVM0017339	Chr01	665966	668567	668567	-
1000865	TSS	EVM0017563	Chr01	28378509	28378908	28378908	+
1000866	TTS	EVM0017563	Chr01	28386040	28387211	28386040	+
1000867	TSS	EVM0017629	Chr01	3725637	3725686	3725637	-
1000868	TTS	EVM0017629	Chr01	3719059	3719524	3719524	-
1000869	TSS	EVM0017650	Chr01	31217541	31217839	31217541	-
1000870	TTS	EVM0017650	Chr01	31210957	31211340	31211340	-
1000871	TSS	EVM0017675	Chr01	4869338	4869450	4869338	-
1000872	TTS	EVM0017675	Chr01	4863789	4863956	4863956	-
1000873	TSS	EVM0017720	Chr01	20002284	20002332	20002284	-
1000874	TTS	EVM0017720	Chr01	20000819	20001216	20001216	-
1000875	TSS	EVM0017730	Chr01	11446044	11446228	11446044	-
1000876	TTS	EVM0017730	Chr01	11439165	11439213	11439213	-
1000877	TSS	EVM0017754	Chr01	2502530	2502653	2502530	-
1000878	TTS	EVM0017754	Chr01	2495920	2497881	2497881	-
1000879	TSS	EVM0017799	Chr01	16048374	16048438	16048374	-
1000880	TTS	EVM0017799	Chr01	16046413	16047203	16047203	-
1000881	TSS	EVM0017812	Chr01	10589555	10589613	10589555	-
1000882	TTS	EVM0017812	Chr01	10588045	10588665	10588665	-
1000883	TSS	EVM0017845	Chr01	25629155	25629424	25629424	+
1000884	TTS	EVM0017845	Chr01	25680532	25680923	25680532	+
1000885	TSS	EVM0018114	Chr01	18901753	18901958	18901753	-
1000886	TTS	EVM0018114	Chr01	18880200	18881576	18881576	-
1000887	TSS	EVM0018124	Chr01	30307171	30307198	30307171	-
1000888	TTS	EVM0018124	Chr01	30301191	30301631	30301631	-
1000889	TSS	EVM0018127	Chr01	14586921	14586973	14586921	-
1000890	TTS	EVM0018127	Chr01	14584358	14584671	14584671	-
1000891	TSS	EVM0018155	Chr01	12425097	12425294	12425097	-
1000892	TTS	EVM0018155	Chr01	12422640	12423557	12423557	-
1000893	TSS	EVM0018214	Chr01	30454524	30454577	30454524	-
1000894	TTS	EVM0018214	Chr01	30445550	30445800	30445800	-
1000895	TSS	EVM0018280	Chr01	23713204	23713252	23713204	-
1000896	TTS	EVM0018280	Chr01	23708462	23708586	23708586	-
1000897	TSS	EVM0018345	Chr01	37816125	37816218	37816218	+
1000898	TTS	EVM0018345	Chr01	37862622	37863908	37862622	+
1000899	TSS	EVM0018412	Chr01	26850166	26850309	26850309	+
1000900	TTS	EVM0018412	Chr01	26853324	26853557	26853324	+
1000901	TSS	EVM0018481	Chr01	14496125	14496168	14496125	-
1000902	TTS	EVM0018481	Chr01	14492306	14492415	14492415	-
1000903	TSS	EVM0018533	Chr01	3541691	3541746	3541746	+
1000904	TTS	EVM0018533	Chr01	3551015	3551165	3551015	+
1000905	TSS	EVM0018541	Chr01	28434098	28434231	28434231	+
1000906	TTS	EVM0018541	Chr01	28434370	28434526	28434370	+
1000907	TSS	EVM0018549	Chr01	24208336	24208390	24208390	+
1000908	TTS	EVM0018549	Chr01	24287144	24287174	24287144	+
1000909	TSS	EVM0018557	Chr01	21586767	21586897	21586767	-
1000910	TTS	EVM0018557	Chr01	21582925	21583281	21583281	-
1000911	TSS	EVM0018644	Chr01	8575027	8575215	8575215	+
1000912	TTS	EVM0018644	Chr01	8589898	8590455	8589898	+
1000913	TSS	EVM0018665	Chr01	4687516	4687775	4687775	+
1000914	TTS	EVM0018665	Chr01	4694987	4696307	4694987	+
1000915	TSS	EVM0018699	Chr01	31494363	31494461	31494461	+
1000916	TTS	EVM0018699	Chr01	31504616	31504746	31504616	+
1000917	TSS	EVM0018742	Chr01	20453707	20453797	20453797	+
1000918	TTS	EVM0018742	Chr01	20463056	20463957	20463056	+
1000919	AE	EVM0018742	Chr01	20460519	20461819	20460519-20461819	+
1000920	AE	EVM0018742	Chr01	20460519	20462167	20460519-20462167	+
1000921	TSS	EVM0018795	Chr01	12374134	12374198	12374198	+
1000922	TTS	EVM0018795	Chr01	12376829	12377100	12376829	+
1000923	TSS	EVM0018848	Chr01	25308760	25308911	25308911	+
1000924	TTS	EVM0018848	Chr01	25312303	25313144	25312303	+
1000925	TSS	EVM0018855	Chr01	20548595	20548750	20548750	+
1000926	TTS	EVM0018855	Chr01	20548898	20549154	20548898	+
1000927	TSS	EVM0018889	Chr01	12007444	12007520	12007444	-
1000928	TTS	EVM0018889	Chr01	12003983	12004876	12004876	-
1000929	TSS	EVM0018913	Chr01	11824210	11824441	11824441	+
1000930	TTS	EVM0018913	Chr01	11825165	11825219	11825165	+
1000931	TSS	EVM0018954	Chr01	9799189	9799309	9799309	+
1000932	TTS	EVM0018954	Chr01	9809385	9809419	9809385	+
1000933	TSS	EVM0019023	Chr01	12259792	12259846	12259846	+
1000934	TTS	EVM0019023	Chr01	12275435	12277712	12275435	+
1000935	TSS	EVM0019055	Chr01	4569556	4569636	4569636	+
1000936	TTS	EVM0019055	Chr01	4570765	4571096	4570765	+
1000937	TSS	EVM0019142	Chr01	2423956	2424126	2423956	-
1000938	TTS	EVM0019142	Chr01	2429271	2429438	2429271	+
1000939	AE	EVM0019142	Chr01	2429098	2429198	2429098-2429198	+
1000940	AE	EVM0019142	Chr01	2429079	2429198	2429079-2429198	+
1000941	TSS	EVM0019192	Chr01	11732271	11732516	11732516	+
1000942	TTS	EVM0019192	Chr01	11748338	11749551	11748338	+
1000943	TSS	EVM0019215	Chr01	31630227	31630287	31630227	-
1000944	TTS	EVM0019215	Chr01	31626106	31626709	31626709	-
1000945	TSS	EVM0019295	Chr01	23835813	23835930	23835930	+
1000946	TTS	EVM0019295	Chr01	23839799	23839966	23839799	+
1000947	TSS	EVM0019316	Chr01	31534911	31534976	31534911	-
1000948	TTS	EVM0019316	Chr01	31516359	31516435	31516435	-
1000949	TSS	EVM0019356	Chr01	25301963	25302137	25301963	-
1000950	TTS	EVM0019356	Chr01	25300561	25300811	25300811	-
1000951	TSS	EVM0019385	Chr01	31568042	31568154	31568042	-
1000952	TTS	EVM0019385	Chr01	31567407	31567512	31567512	-
1000953	TSS	EVM0019541	Chr01	20375771	20375816	20375816	+
1000954	TSS	EVM0019541	Chr01	20396847	20397137	20397137	+
1000955	TTS	EVM0019541	Chr01	20409897	20410795	20409897	+
1000956	TSS	EVM0019548	Chr01	22524840	22524975	22524840	-
1000957	TTS	EVM0019548	Chr01	22518758	22519795	22519795	-
1000958	TSS	EVM0019582	Chr01	100047	100260	100260	+
1000959	TSS	EVM0019582	Chr01	115005	115321	115321	+
1000960	TTS	EVM0019582	Chr01	117659	119134	117659	+
1000961	SKIP_ON	EVM0019582	Chr01	113667	113777	111739,113667-113777,115266	+
1000962	SKIP_OFF	EVM0019582	Chr01	113667	113777	111739115266	+
1000963	TSS	EVM0019646	Chr01	4546618	4546646	4546646	+
1000964	TTS	EVM0019646	Chr01	4554275	4554295	4554275	+
1000965	TSS	EVM0019706	Chr01	24023317	24023326	24023326	+
1000966	TTS	EVM0019706	Chr01	24028067	24028360	24028067	+
1000967	TSS	EVM0019720	Chr01	16962665	16962834	16962665	-
1000968	TTS	EVM0019720	Chr01	16956931	16956947	16956947	-
1000969	TSS	EVM0019740	Chr01	28136617	28136788	28136788	+
1000970	TTS	EVM0019740	Chr01	28140977	28141343	28140977	+
1000971	TSS	EVM0019785	Chr01	9078903	9078932	9078903	-
1000972	TTS	EVM0019785	Chr01	9034394	9035943	9035943	-
1000973	TSS	EVM0019797	Chr01	22558608	22558674	22558608	-
1000974	TTS	EVM0019797	Chr01	22550903	22551933	22551933	-
1000975	TSS	EVM0019819	Chr01	17165282	17165370	17165282	-
1000976	TTS	EVM0019819	Chr01	17163133	17163742	17163742	-
1000977	TSS	EVM0019846	Chr01	10197133	10197205	10197133	-
1000978	TTS	EVM0019846	Chr01	10188284	10188467	10188467	-
1000979	TSS	EVM0020031	Chr01	24044083	24044278	24044083	-
1000980	TTS	EVM0020031	Chr01	24037138	24037695	24037695	-
1000981	TSS	EVM0020034	Chr01	36239519	36239624	36239624	+
1000982	TTS	EVM0020034	Chr01	36247357	36248069	36247357	+
1000983	TSS	EVM0020070	Chr01	38005611	38005755	38005611	-
1000984	TTS	EVM0020070	Chr01	38002765	38003275	38003275	-
1000985	TSS	EVM0020074	Chr01	20473388	20473511	20473511	+
1000986	TTS	EVM0020074	Chr01	20474451	20474691	20474451	+
1000987	TSS	EVM0020092	Chr01	31102554	31102654	31102554	-
1000988	TTS	EVM0020092	Chr01	31088875	31089621	31089621	-
1000989	TSS	EVM0020115	Chr01	34217966	34218036	34217966	-
1000990	TTS	EVM0020115	Chr01	34217083	34217645	34217645	-
1000991	TSS	EVM0020139	Chr01	12425502	12425671	12425671	+
1000992	TTS	EVM0020139	Chr01	12429222	12429521	12429222	+
1000993	TSS	EVM0020264	Chr01	23452470	23452773	23452470	-
1000994	TTS	EVM0020264	Chr01	23442447	23443459	23443459	-
1000995	TSS	EVM0020334	Chr01	27068671	27068832	27068832	+
1000996	TTS	EVM0020334	Chr01	27080803	27081306	27080803	+
1000997	SKIP_ON	EVM0020334	Chr01	27076380	27076433	27073564,27076380-27076433,27077567	+
1000998	SKIP_OFF	EVM0020334	Chr01	27076380	27076433	2707356427077560	+
1000999	TSS	EVM0020450	Chr01	3715275	3715308	3715275	-
1001000	TTS	EVM0020450	Chr01	3704865	3704955	3704955	-
1001001	TSS	EVM0020509	Chr01	5523151	5523323	5523323	+
1001002	TTS	EVM0020509	Chr01	5535197	5535592	5535197	+
1001003	TSS	EVM0020515	Chr01	3048240	3048286	3048286	+
1001004	TTS	EVM0020515	Chr01	3058956	3060129	3058956	+
1001005	TSS	EVM0020602	Chr01	3884434	3884728	3884434	-
1001006	TTS	EVM0020602	Chr01	3879901	3883388	3883388	-
1001007	TSS	EVM0020636	Chr01	20252590	20252615	20252590	-
1001008	TTS	EVM0020636	Chr01	20211500	20212054	20212054	-
1001009	TSS	EVM0020739	Chr01	38038147	38042300	38038147	-
1001010	TTS	EVM0020739	Chr01	38033781	38036810	38036810	-
1001011	TSS	EVM0020740	Chr01	20471721	20472023	20471721	-
1001012	TTS	EVM0020740	Chr01	20467373	20467580	20467580	-
1001013	TSS	EVM0020790	Chr01	4197056	4197179	4197179	+
1001014	TTS	EVM0020790	Chr01	4209194	4209437	4209194	+
1001015	TSS	EVM0020828	Chr01	28307650	28307673	28307650	-
1001016	TTS	EVM0020828	Chr01	28295853	28296092	28296092	-
1001017	TSS	EVM0020893	Chr01	15589867	15589899	15589899	+
1001018	TTS	EVM0020893	Chr01	15592966	15593011	15592966	+
1001019	TSS	EVM0020969	Chr01	28119542	28119631	28119542	-
1001020	TTS	EVM0020969	Chr01	28069833	28070700	28070700	-
1001021	TSS	EVM0021250	Chr01	27183377	27183474	27183377	-
1001022	TTS	EVM0021250	Chr01	27182408	27182458	27182458	-
1001023	TSS	EVM0021274	Chr01	11299178	11299228	11299228	+
1001024	TTS	EVM0021274	Chr01	11299622	11299781	11299622	+
1001025	TSS	EVM0021347	Chr01	30615425	30615463	30615425	-
1001026	TTS	EVM0021347	Chr01	30607320	30607478	30607478	-
1001027	TSS	EVM0021403	Chr01	23473404	23473458	23473458	+
1001028	TTS	EVM0021403	Chr01	23480562	23481304	23480562	+
1001029	TSS	EVM0021458	Chr01	30589332	30589380	30589380	+
1001030	TTS	EVM0021458	Chr01	30592600	30596522	30592600	+
1001031	TSS	EVM0021490	Chr01	4908184	4908225	4908225	+
1001032	TTS	EVM0021490	Chr01	4909281	4909370	4909281	+
1001033	TSS	EVM0021533	Chr01	21334124	21334183	21334124	-
1001034	TTS	EVM0021533	Chr01	21330794	21331224	21331224	-
1001035	AE	EVM0021533	Chr01	21333742	21333952	21333742-21333952	-
1001036	AE	EVM0021533	Chr01	21333742	21333912	21333742-21333912	-
1001037	TSS	EVM0021549	Chr01	38850255	38850560	38850560	+
1001038	TTS	EVM0021549	Chr01	38856614	38857335	38856614	+
1001039	TSS	EVM0021659	Chr01	24442687	24442804	24442804	+
1001040	TTS	EVM0021659	Chr01	24460329	24461613	24460329	+
1001041	TSS	EVM0021663	Chr01	38010484	38010615	38010484	-
1001042	TTS	EVM0021663	Chr01	38009939	38010061	38010061	-
1001043	TSS	EVM0021700	Chr01	30698256	30698345	30698345	+
1001044	TTS	EVM0021700	Chr01	30707050	30707169	30707050	+
1001045	TSS	EVM0021711	Chr01	18978544	18978672	18978672	+
1001046	TTS	EVM0021711	Chr01	18979918	18980099	18979918	+
1001047	TSS	EVM0021728	Chr01	12210456	12210480	12210480	+
1001048	TTS	EVM0021728	Chr01	12219812	12220402	12219812	+
1001049	TSS	EVM0021798	Chr01	34273776	34274026	34273776	-
1001050	TTS	EVM0021798	Chr01	34266398	34267370	34267370	-
1001051	AE	EVM0021798	Chr01	34269657	34269857	34269657-34269857	-
1001052	AE	EVM0021798	Chr01	34269609	34269857	34269609-34269857	-
1001053	TSS	EVM0021954	Chr01	980571	980680	980680	+
1001054	TTS	EVM0021954	Chr01	981306	983094	981306	+
1001055	TSS	EVM0022044	Chr01	11517862	11517940	11517940	+
1001056	TSS	EVM0022044	Chr01	11517862	11517952	11517952	+
1001057	TTS	EVM0022044	Chr01	11519061	11519274	11519061	+
1001058	TSS	EVM0022229	Chr01	22465910	22465970	22465970	+
1001059	TTS	EVM0022229	Chr01	22475320	22476009	22475320	+
1001060	TSS	EVM0022250	Chr01	9549035	9549145	9549035	-
1001061	TTS	EVM0022250	Chr01	9543004	9543021	9543021	-
1001062	TSS	EVM0022289	Chr01	1901062	1901130	1901130	+
1001063	TTS	EVM0022289	Chr01	1907208	1907338	1907208	+
1001064	TSS	EVM0022297	Chr01	4355126	4355204	4355126	-
1001065	TTS	EVM0022297	Chr01	4353734	4354031	4354031	-
1001066	TSS	EVM0022312	Chr01	23812497	23813450	23813450	+
1001067	TTS	EVM0022312	Chr01	23814107	23814573	23814107	+
1001068	TSS	EVM0022341	Chr01	19138455	19138649	19138455	-
1001069	TTS	EVM0022341	Chr01	19135753	19135846	19135846	-
1001070	TSS	EVM0022361	Chr01	40542781	40542962	40542781	-
1001071	TTS	EVM0022361	Chr01	40541673	40541788	40541788	-
1001072	TSS	EVM0022373	Chr01	23821827	23821927	23821827	-
1001073	TTS	EVM0022373	Chr01	23819363	23819548	23819548	-
1001074	TSS	EVM0022383	Chr01	26201782	26201876	26201876	+
1001075	TSS	EVM0022383	Chr01	26214086	26214120	26214120	+
1001076	TTS	EVM0022383	Chr01	26216968	26218322	26216968	+
1001077	TSS	EVM0022417	Chr01	1944110	1944178	1944110	-
1001078	TTS	EVM0022417	Chr01	1931561	1931994	1931994	-
1001079	TTS	EVM0022417	Chr01	1935539	1935593	1935593	-
1001080	TSS	EVM0022431	Chr01	11982544	11982871	11982544	-
1001081	TTS	EVM0022431	Chr01	11979589	11981766	11981766	-
1001082	TSS	EVM0022469	Chr01	40508721	40508740	40508721	-
1001083	TTS	EVM0022469	Chr01	40486467	40486537	40486537	-
1001084	TSS	EVM0022510	Chr01	8366840	8366925	8366925	+
1001085	TSS	EVM0022510	Chr01	8381394	8381789	8381789	+
1001086	TTS	EVM0022510	Chr01	8384014	8384665	8384014	+
1001087	TSS	EVM0022537	Chr01	4557240	4557360	4557360	+
1001088	TTS	EVM0022537	Chr01	4564269	4564888	4564269	+
1001089	TSS	EVM0022542	Chr01	18384655	18384781	18384781	+
1001090	TSS	EVM0022542	Chr01	18386659	18387493	18387493	+
1001091	TTS	EVM0022542	Chr01	18387873	18388209	18387873	+
1001092	TSS	EVM0022572	Chr01	9373237	9373342	9373237	-
1001093	TTS	EVM0022572	Chr01	9372605	9372716	9372716	-
1001094	TSS	EVM0022603	Chr01	23733281	23733565	23733565	+
1001095	TTS	EVM0022603	Chr01	23740426	23740584	23740426	+
1001096	TSS	EVM0022606	Chr01	36376957	36377022	36377022	+
1001097	TTS	EVM0022606	Chr01	36402994	36403056	36402994	+
1001098	TSS	EVM0022608	Chr01	8157933	8158156	8158156	+
1001099	TTS	EVM0022608	Chr01	8162983	8163949	8162983	+
1001100	TSS	EVM0022637	Chr01	29774337	29774498	29774498	+
1001101	TSS	EVM0022637	Chr01	29776059	29776667	29776667	+
1001102	TTS	EVM0022637	Chr01	29777166	29778357	29777166	+
1001103	AE	EVM0022637	Chr01	29776083	29776140	29776083-29776140	+
1001104	AE	EVM0022637	Chr01	29776083	29776155	29776083-29776155	+
1001105	TSS	EVM0022683	Chr01	26644809	26644928	26644809	-
1001106	TTS	EVM0022683	Chr01	26644447	26644588	26644588	-
1001107	TSS	EVM0022706	Chr01	32533433	32533524	32533524	+
1001108	TTS	EVM0022706	Chr01	32537414	32537851	32537414	+
1001109	TSS	EVM0022712	Chr01	11417110	11417285	11417110	-
1001110	TTS	EVM0022712	Chr01	11406337	11407944	11407944	-
1001111	TSS	EVM0022802	Chr01	4529404	4529577	4529577	+
1001112	TTS	EVM0022802	Chr01	4533024	4533276	4533024	+
1001113	TSS	EVM0022924	Chr01	20834666	20834748	20834748	+
1001114	TTS	EVM0022924	Chr01	20851681	20851794	20851681	+
1001115	TSS	EVM0022962	Chr01	27144710	27145171	27144710	-
1001116	TTS	EVM0022962	Chr01	27143300	27143422	27143422	-
1001117	TSS	EVM0023005	Chr01	24847028	24847189	24847028	-
1001118	TTS	EVM0023005	Chr01	24822971	24822988	24822988	-
1001119	TSS	EVM0023013	Chr01	38114017	38114375	38114017	-
1001120	TTS	EVM0023013	Chr01	38112679	38113645	38113645	-
1001121	TSS	EVM0023014	Chr01	30557462	30557541	30557462	-
1001122	TTS	EVM0023014	Chr01	30556900	30557104	30557104	-
1001123	TSS	EVM0023173	Chr01	11314624	11314685	11314624	-
1001124	TTS	EVM0023173	Chr01	11311435	11311912	11311912	-
1001125	TSS	EVM0023225	Chr01	18081011	18081138	18081011	-
1001126	TTS	EVM0023225	Chr01	18071445	18071710	18071710	-
1001127	TSS	EVM0023244	Chr01	23521020	23521365	23521365	+
1001128	TTS	EVM0023244	Chr01	23539327	23539472	23539327	+
1001129	TSS	EVM0023280	Chr01	21097264	21097494	21097494	+
1001130	TTS	EVM0023280	Chr01	21111727	21111777	21111727	+
1001131	TSS	EVM0023286	Chr01	3938251	3938337	3938337	+
1001132	TTS	EVM0023286	Chr01	3939340	3939814	3939340	+
1001133	TSS	EVM0023290	Chr01	14698093	14698334	14698334	+
1001134	TTS	EVM0023290	Chr01	14701108	14701663	14701108	+
1001135	TSS	EVM0023337	Chr01	25415874	25416221	25416221	+
1001136	TTS	EVM0023337	Chr01	25437711	25437880	25437711	+
1001137	TSS	EVM0023396	Chr01	23797426	23797495	23797426	-
1001138	TTS	EVM0023396	Chr01	23796398	23796621	23796621	-
1001139	TSS	EVM0023578	Chr01	29016216	29016260	29016216	-
1001140	TTS	EVM0023578	Chr01	29006733	29007754	29007754	-
1001141	TSS	EVM0023676	Chr01	1409210	1409411	1409411	+
1001142	TTS	EVM0023676	Chr01	1419488	1419997	1419488	+
1001143	TSS	EVM0023798	Chr01	34307566	34307638	34307566	-
1001144	TTS	EVM0023798	Chr01	34298853	34299207	34299207	-
1001145	TSS	EVM0023808	Chr01	22737057	22737091	22737057	-
1001146	TTS	EVM0023808	Chr01	22734664	22734686	22734686	-
1001147	TSS	EVM0024001	Chr01	20671974	20672201	20672201	+
1001148	TTS	EVM0024001	Chr01	20680952	20682240	20680952	+
1001149	TSS	EVM0024016	Chr01	23845588	23845637	23845588	-
1001150	TTS	EVM0024016	Chr01	23842123	23843764	23843764	-
1001151	TSS	EVM0024039	Chr01	18850667	18850741	18850667	-
1001152	TTS	EVM0024039	Chr01	18849984	18850167	18850167	-
1001153	TSS	EVM0024093	Chr01	16098065	16098412	16098065	-
1001154	TSS	EVM0024093	Chr01	16097884	16098348	16097884	-
1001155	TTS	EVM0024093	Chr01	16095016	16095479	16095479	-
1001156	TSS	EVM0024246	Chr01	26164367	26164474	26164367	-
1001157	TTS	EVM0024246	Chr01	26152741	26154755	26154755	-
1001158	TSS	EVM0024294	Chr01	9158975	9159302	9159302	+
1001159	TTS	EVM0024294	Chr01	9160501	9161889	9160501	+
1001160	TSS	EVM0024389	Chr01	11429512	11429688	11429512	-
1001161	TTS	EVM0024389	Chr01	11429298	11429328	11429328	-
1001162	TSS	EVM0024402	Chr01	5417437	5417500	5417500	+
1001163	TTS	EVM0024402	Chr01	5450499	5450693	5450499	+
1001164	TSS	EVM0024471	Chr01	4358959	4359189	4359189	+
1001165	TTS	EVM0024471	Chr01	4404915	4406730	4404915	+
1001166	TSS	EVM0024505	Chr01	3016230	3016379	3016379	+
1001167	TSS	EVM0024505	Chr01	3024980	3025397	3025397	+
1001168	TTS	EVM0024505	Chr01	3025520	3025725	3025520	+
1001169	AE	EVM0024505	Chr01	3017128	3017259	3017128-3017259	+
1001170	AE	EVM0024505	Chr01	3017146	3017259	3017146-3017259	+
1001171	TSS	EVM0024532	Chr01	12283645	12283726	12283645	-
1001172	TTS	EVM0024532	Chr01	12278053	12278272	12278272	-
1001173	TSS	EVM0024589	Chr01	34245095	34245321	34245321	+
1001174	TTS	EVM0024589	Chr01	34252161	34253412	34252161	+
1001175	TSS	EVM0024727	Chr01	36884463	36884809	36884463	-
1001176	TTS	EVM0024727	Chr01	36872799	36873699	36873699	-
1001177	IR_ON	EVM0024727	Chr01	36877385	36877611	36877305-36877772	-
1001178	IR_OFF	EVM0024727	Chr01	36877385	36877611	36877305-36877385,36877611-36877772	-
1001179	TSS	EVM0024739	Chr01	20492209	20492368	20492368	+
1001180	TSS	EVM0024739	Chr01	20494845	20495123	20495123	+
1001181	TTS	EVM0024739	Chr01	20497100	20497578	20497100	+
1001182	AE	EVM0024739	Chr01	20495617	20495749	20495617-20495749	+
1001183	AE	EVM0024739	Chr01	20495617	20495931	20495617-20495931	+
1001184	TSS	EVM0024769	Chr01	14702414	14702831	14702831	+
1001185	TTS	EVM0024769	Chr01	14709606	14710681	14709606	+
1001186	TSS	EVM0024797	Chr01	8746293	8746313	8746293	-
1001187	TTS	EVM0024797	Chr01	8729611	8729833	8729833	-
1001188	TSS	EVM0024832	Chr01	16082213	16082273	16082213	-
1001189	TTS	EVM0024832	Chr01	16076031	16077970	16077970	-
1001190	TSS	EVM0024850	Chr01	17764723	17764809	17764809	+
1001191	TTS	EVM0024850	Chr01	17791783	17793713	17791783	+
1001192	TSS	EVM0024851	Chr01	17454562	17454687	17454687	+
1001193	TTS	EVM0024851	Chr01	17502225	17502316	17502225	+
1001194	TSS	EVM0024867	Chr01	10534158	10534284	10534284	+
1001195	TTS	EVM0024867	Chr01	10539925	10540098	10539925	+
1001196	TSS	EVM0024868	Chr01	11838834	11838876	11838834	-
1001197	TTS	EVM0024868	Chr01	11831597	11832981	11832981	-
1001198	TSS	EVM0024915	Chr01	11622419	11622597	11622419	-
1001199	TTS	EVM0024915	Chr01	11620101	11620148	11620148	-
1001200	TSS	EVM0024973	Chr01	36225704	36225815	36225704	-
1001201	TTS	EVM0024973	Chr01	36217010	36217132	36217132	-
1001202	TSS	EVM0025149	Chr01	9030921	9031059	9030921	-
1001203	TTS	EVM0025149	Chr01	9017654	9019248	9019248	-
1001204	TSS	EVM0025204	Chr01	10633705	10633784	10633705	-
1001205	TTS	EVM0025204	Chr01	10632954	10633291	10633291	-
1001206	TSS	EVM0025226	Chr01	18252472	18252611	18252611	+
1001207	TSS	EVM0025226	Chr01	18256034	18256472	18256472	+
1001208	TTS	EVM0025226	Chr01	18257746	18258384	18257746	+
1001209	TSS	EVM0025284	Chr01	20568046	20568106	20568046	-
1001210	TTS	EVM0025284	Chr01	20561305	20563190	20563190	-
1001211	TSS	EVM0025290	Chr01	16174158	16174202	16174158	-
1001212	TTS	EVM0025290	Chr01	16151013	16151672	16151672	-
1001213	TTS	EVM0025290	Chr01	16151013	16151666	16151666	-
1001214	TSS	EVM0025297	Chr01	20623529	20623935	20623935	+
1001215	TTS	EVM0025297	Chr01	20625773	20625934	20625773	+
1001216	TSS	EVM0025330	Chr01	27241321	27241481	27241321	-
1001217	TTS	EVM0025330	Chr01	27240092	27240401	27240401	-
1001218	TSS	EVM0025362	Chr01	17749485	17749710	17749710	+
1001219	TTS	EVM0025362	Chr01	17761556	17761851	17761556	+
1001220	SKIP_ON	EVM0025362	Chr01	17751400	17751496	17749710,17751400-17751496,17752037	+
1001221	SKIP_OFF	EVM0025362	Chr01	17751400	17751496	1774971017752030	+
1001222	TSS	EVM0025369	Chr01	14469159	14469520	14469520	+
1001223	TTS	EVM0025369	Chr01	14477368	14477770	14477368	+
1001224	TSS	EVM0025376	Chr01	1257364	1257466	1257364	-
1001225	TTS	EVM0025376	Chr01	1255058	1255148	1255148	-
1001226	TSS	EVM0025508	Chr01	8614168	8614372	8614372	+
1001227	TTS	EVM0025508	Chr01	8629015	8629096	8629015	+
1001228	TSS	EVM0025558	Chr01	18145617	18145688	18145617	-
1001229	TTS	EVM0025558	Chr01	18140342	18140497	18140497	-
1001230	TSS	EVM0025606	Chr01	5547878	5548095	5547878	-
1001231	TTS	EVM0025606	Chr01	5545705	5545798	5545798	-
1001232	TSS	EVM0025611	Chr01	19834524	19834804	19834804	+
1001233	TTS	EVM0025611	Chr01	19834950	19834996	19834950	+
1001234	TSS	EVM0025639	Chr01	16426956	16427303	16427303	+
1001235	TTS	EVM0025639	Chr01	16440434	16441200	16440434	+
1001236	TSS	EVM0025708	Chr01	26986728	26986865	26986728	-
1001237	TSS	EVM0025708	Chr01	26986753	26986759	26986753	-
1001238	TTS	EVM0025708	Chr01	26984934	26985542	26985542	-
1001239	TSS	EVM0025871	Chr01	11578965	11578969	11578965	-
1001240	TTS	EVM0025871	Chr01	11548763	11548951	11548951	-
1001241	TSS	EVM0025961	Chr01	11213238	11213295	11213295	+
1001242	TTS	EVM0025961	Chr01	11240512	11240732	11240512	+
1001243	TSS	EVM0026215	Chr01	26139798	26139831	26139831	+
1001244	TSS	EVM0026215	Chr01	26140270	26140303	26140303	+
1001245	TTS	EVM0026215	Chr01	26142337	26142421	26142337	+
1001246	TSS	EVM0026270	Chr01	36238401	36238437	36238401	-
1001247	TTS	EVM0026270	Chr01	36233198	36234279	36234279	-
1001248	TSS	EVM0026281	Chr01	20159508	20159591	20159508	-
1001249	TTS	EVM0026281	Chr01	20153758	20155738	20155738	-
1001250	AE	EVM0026281	Chr01	20155842	20155948	20155842-20155948	-
1001251	AE	EVM0026281	Chr01	20155842	20155903	20155842-20155903	-
1001252	TSS	EVM0026305	Chr01	18390941	18391073	18390941	-
1001253	TTS	EVM0026305	Chr01	18390693	18390761	18390761	-
1001254	TSS	EVM0026329	Chr01	10218346	10218578	10218346	-
1001255	TTS	EVM0026329	Chr01	10211419	10211811	10211811	-
1001256	TSS	EVM0026355	Chr01	9622924	9623180	9623180	+
1001257	TSS	EVM0026355	Chr01	9650823	9650952	9650952	+
1001258	TTS	EVM0026355	Chr01	9670344	9670464	9670344	+
1001259	TSS	EVM0000060	Chr02	15459979	15460222	15460222	+
1001260	TTS	EVM0000060	Chr02	15468233	15468786	15468233	+
1001261	TSS	EVM0000066	Chr02	12196771	12196883	12196883	+
1001262	TTS	EVM0000066	Chr02	12199195	12199276	12199195	+
1001263	TTS	EVM0000066	Chr02	12197346	12197413	12197346	+
1001264	TSS	EVM0000088	Chr02	5746345	5746518	5746345	-
1001265	TTS	EVM0000088	Chr02	5738039	5739371	5739371	-
1001266	TSS	EVM0000153	Chr02	2050886	2050995	2050995	+
1001267	TSS	EVM0000153	Chr02	2056569	2056680	2056680	+
1001268	TTS	EVM0000153	Chr02	2058625	2058722	2058625	+
1001269	TSS	EVM0000154	Chr02	4089148	4089332	4089332	+
1001270	TTS	EVM0000154	Chr02	4090143	4090736	4090143	+
1001271	TSS	EVM0000188	Chr02	24438869	24438905	24438869	-
1001272	TTS	EVM0000188	Chr02	24438124	24438604	24438604	-
1001273	TSS	EVM0000201	Chr02	24579501	24579738	24579738	+
1001274	TTS	EVM0000201	Chr02	24585564	24585629	24585564	+
1001275	TSS	EVM0000225	Chr02	13078902	13079097	13079097	+
1001276	TTS	EVM0000225	Chr02	13121942	13123979	13121942	+
1001277	TSS	EVM0000242	Chr02	18348848	18348953	18348848	-
1001278	TTS	EVM0000242	Chr02	18346498	18346846	18346846	-
1001279	TSS	EVM0000306	Chr02	25280762	25280784	25280762	-
1001280	TTS	EVM0000306	Chr02	25273770	25274348	25274348	-
1001281	TSS	EVM0000380	Chr02	19978444	19978574	19978444	-
1001282	TTS	EVM0000380	Chr02	19953382	19954206	19954206	-
1001283	TSS	EVM0000384	Chr02	19876540	19876791	19876540	-
1001284	TTS	EVM0000384	Chr02	19868174	19868244	19868244	-
1001285	TTS	EVM0000384	Chr02	19868174	19868241	19868241	-
1001286	TTS	EVM0000384	Chr02	19871218	19871678	19871678	-
1001287	TSS	EVM0000474	Chr02	11525740	11526034	11525740	-
1001288	TTS	EVM0000474	Chr02	11523208	11523271	11523271	-
1001289	TSS	EVM0000496	Chr02	26590827	26590958	26590958	+
1001290	TTS	EVM0000496	Chr02	26592581	26594028	26592581	+
1001291	TSS	EVM0000498	Chr02	35990685	35990957	35990957	+
1001292	TTS	EVM0000498	Chr02	35995345	35995402	35995345	+
1001293	TSS	EVM0000508	Chr02	10192117	10192236	10192117	-
1001294	TTS	EVM0000508	Chr02	10182502	10183493	10183493	-
1001295	TSS	EVM0000546	Chr02	32076493	32076546	32076546	+
1001296	TTS	EVM0000546	Chr02	32088087	32089662	32088087	+
1001297	TSS	EVM0000557	Chr02	26037319	26037357	26037357	+
1001298	TTS	EVM0000557	Chr02	26041323	26041424	26041323	+
1001299	TSS	EVM0000570	Chr02	10911586	10912319	10912319	+
1001300	TTS	EVM0000570	Chr02	10915437	10915584	10915437	+
1001301	TSS	EVM0000607	Chr02	28605831	28605962	28605962	+
1001302	TTS	EVM0000607	Chr02	28610004	28610148	28610004	+
1001303	TSS	EVM0000609	Chr02	19700149	19700188	19700188	+
1001304	TTS	EVM0000609	Chr02	19702320	19702484	19702320	+
1001305	TSS	EVM0000624	Chr02	8646497	8646545	8646545	+
1001306	TTS	EVM0000624	Chr02	8656437	8656551	8656437	+
1001307	TSS	EVM0000635	Chr02	19146291	19146420	19146291	-
1001308	TTS	EVM0000635	Chr02	19143938	19144809	19144809	-
1001309	TSS	EVM0000645	Chr02	26945285	26945406	26945285	-
1001310	TSS	EVM0000645	Chr02	26905676	26905759	26905676	-
1001311	TTS	EVM0000645	Chr02	26901426	26901798	26901798	-
1001312	TSS	EVM0000678	Chr02	5751037	5751630	5751630	+
1001313	TTS	EVM0000678	Chr02	5760602	5761707	5760602	+
1001314	TSS	EVM0000687	Chr02	39779237	39779259	39779259	+
1001315	TTS	EVM0000687	Chr02	39779425	39779900	39779425	+
1001316	TSS	EVM0000693	Chr02	10737948	10737996	10737948	-
1001317	TTS	EVM0000693	Chr02	10734911	10735084	10735084	-
1001318	TSS	EVM0000695	Chr02	10682854	10682896	10682896	+
1001319	TSS	EVM0000695	Chr02	10683386	10683839	10683839	+
1001320	TTS	EVM0000695	Chr02	10687309	10687419	10687309	+
1001321	TSS	EVM0000730	Chr02	36387713	36387816	36387816	+
1001322	TTS	EVM0000730	Chr02	36412739	36412832	36412739	+
1001323	TTS	EVM0000730	Chr02	36412719	36412832	36412719	+
1001324	XSKIP_ON	EVM0000730	Chr02	36388024	36388043	36387816,36388024-36388043,36412739	+
1001325	XSKIP_OFF	EVM0000730	Chr02	36388024	36388043	3638781636412710	+
1001326	TSS	EVM0000758	Chr02	31404949	31404976	31404976	+
1001327	TTS	EVM0000758	Chr02	31411566	31413329	31411566	+
1001328	TTS	EVM0000758	Chr02	31411562	31413329	31411562	+
1001329	TSS	EVM0000760	Chr02	41826362	41826530	41826530	+
1001330	TTS	EVM0000760	Chr02	41832331	41832430	41832331	+
1001331	TSS	EVM0000790	Chr02	16812012	16812047	16812012	-
1001332	TTS	EVM0000790	Chr02	16803484	16803610	16803610	-
1001333	TSS	EVM0000822	Chr02	39319876	39319969	39319969	+
1001334	TTS	EVM0000822	Chr02	39333085	39333187	39333085	+
1001335	TSS	EVM0000832	Chr02	9720658	9720776	9720776	+
1001336	TTS	EVM0000832	Chr02	9725557	9727240	9725557	+
1001337	TSS	EVM0000852	Chr02	32806327	32806420	32806327	-
1001338	TTS	EVM0000852	Chr02	32799909	32800501	32800501	-
1001339	TSS	EVM0000859	Chr02	30949792	30949921	30949921	+
1001340	TTS	EVM0000859	Chr02	30950719	30950765	30950719	+
1001341	TSS	EVM0000870	Chr02	37741959	37742284	37742284	+
1001342	TTS	EVM0000870	Chr02	37756636	37757110	37756636	+
1001343	TSS	EVM0000906	Chr02	21924677	21925462	21925462	+
1001344	TTS	EVM0000906	Chr02	21928233	21928360	21928233	+
1001345	TSS	EVM0000932	Chr02	11184048	11184066	11184066	+
1001346	TSS	EVM0000932	Chr02	11190893	11191312	11191312	+
1001347	TTS	EVM0000932	Chr02	11193218	11193546	11193218	+
1001348	TSS	EVM0000994	Chr02	18567969	18568097	18567969	-
1001349	TTS	EVM0000994	Chr02	18552321	18554938	18554938	-
1001350	TSS	EVM0001000	Chr02	28377633	28377740	28377633	-
1001351	TTS	EVM0001000	Chr02	28375868	28376435	28376435	-
1001352	TSS	EVM0001003	Chr02	19317557	19317654	19317557	-
1001353	TTS	EVM0001003	Chr02	19312459	19313523	19313523	-
1001354	TSS	EVM0001022	Chr02	840000	840081	840081	+
1001355	TTS	EVM0001022	Chr02	851119	851273	851119	+
1001356	TSS	EVM0001042	Chr02	41933092	41933191	41933191	+
1001357	TTS	EVM0001042	Chr02	41954327	41954989	41954327	+
1001358	SKIP_ON	EVM0001042	Chr02	41947408	41947461	41936897,41947408-41947461,41948867	+
1001359	SKIP_OFF	EVM0001042	Chr02	41947408	41947461	4193689741948860	+
1001360	TSS	EVM0001051	Chr02	19696979	19697032	19697032	+
1001361	TTS	EVM0001051	Chr02	19697387	19697685	19697387	+
1001362	TSS	EVM0001223	Chr02	28466848	28466891	28466891	+
1001363	TTS	EVM0001223	Chr02	28476822	28477157	28476822	+
1001364	TTS	EVM0001223	Chr02	28505768	28506209	28505768	+
1001365	TSS	EVM0001245	Chr02	16636597	16636676	16636597	-
1001366	TTS	EVM0001245	Chr02	16619792	16620428	16620428	-
1001367	TSS	EVM0001263	Chr02	14074431	14074451	14074431	-
1001368	TTS	EVM0001263	Chr02	14073681	14073821	14073821	-
1001369	TSS	EVM0001316	Chr02	5936945	5937343	5936945	-
1001370	TTS	EVM0001316	Chr02	5925957	5927494	5927494	-
1001371	TSS	EVM0001331	Chr02	32443008	32443322	32443322	+
1001372	TTS	EVM0001331	Chr02	32446207	32448191	32446207	+
1001373	TSS	EVM0001336	Chr02	3808320	3808394	3808394	+
1001374	TTS	EVM0001336	Chr02	3814516	3814620	3814516	+
1001375	TSS	EVM0001346	Chr02	11156727	11156831	11156831	+
1001376	TSS	EVM0001346	Chr02	11163899	11164384	11164384	+
1001377	TTS	EVM0001346	Chr02	11164901	11165984	11164901	+
1001378	TSS	EVM0001428	Chr02	5771617	5771673	5771617	-
1001379	TTS	EVM0001428	Chr02	5768756	5769158	5769158	-
1001380	TSS	EVM0001455	Chr02	41258766	41258795	41258766	-
1001381	TTS	EVM0001455	Chr02	41255594	41255652	41255652	-
1001382	TSS	EVM0001458	Chr02	25440656	25440878	25440656	-
1001383	TTS	EVM0001458	Chr02	25422827	25423666	25423666	-
1001384	TSS	EVM0001517	Chr02	14339178	14339230	14339178	-
1001385	TTS	EVM0001517	Chr02	14312107	14314833	14314833	-
1001386	TSS	EVM0001519	Chr02	29717255	29717924	29717924	+
1001387	TTS	EVM0001519	Chr02	29719672	29720793	29719672	+
1001388	TSS	EVM0001521	Chr02	31779353	31779386	31779386	+
1001389	TTS	EVM0001521	Chr02	31779678	31780069	31779678	+
1001390	TSS	EVM0001555	Chr02	24351574	24351691	24351691	+
1001391	TSS	EVM0001555	Chr02	24353473	24354109	24354109	+
1001392	TTS	EVM0001555	Chr02	24355700	24355851	24355700	+
1001393	TSS	EVM0001587	Chr02	16224984	16225203	16224984	-
1001394	TTS	EVM0001587	Chr02	16190504	16191333	16191333	-
1001395	TSS	EVM0001611	Chr02	25234803	25234934	25234934	+
1001396	TTS	EVM0001611	Chr02	25249208	25249262	25249208	+
1001397	TSS	EVM0001619	Chr02	38915861	38915889	38915889	+
1001398	TTS	EVM0001619	Chr02	38935983	38936793	38935983	+
1001399	TSS	EVM0001633	Chr02	5389504	5389848	5389848	+
1001400	TTS	EVM0001633	Chr02	5392343	5392585	5392343	+
1001401	TSS	EVM0001686	Chr02	37125612	37125717	37125717	+
1001402	TTS	EVM0001686	Chr02	37126434	37126505	37126434	+
1001403	TSS	EVM0001705	Chr02	33230108	33230181	33230108	-
1001404	TTS	EVM0001705	Chr02	33220709	33221452	33221452	-
1001405	TSS	EVM0001738	Chr02	24822407	24822621	24822407	-
1001406	TTS	EVM0001738	Chr02	24804206	24805457	24805457	-
1001407	TSS	EVM0001768	Chr02	21469994	21470079	21470079	+
1001408	TTS	EVM0001768	Chr02	21480602	21480643	21480602	+
1001409	TSS	EVM0001775	Chr02	24187510	24187558	24187510	-
1001410	TTS	EVM0001775	Chr02	24185118	24185165	24185165	-
1001411	TSS	EVM0001777	Chr02	5716662	5716773	5716773	+
1001412	TTS	EVM0001777	Chr02	5723459	5723547	5723459	+
1001413	TSS	EVM0001788	Chr02	37868133	37868382	37868133	-
1001414	TTS	EVM0001788	Chr02	37865389	37865810	37865810	-
1001415	TSS	EVM0001793	Chr02	33022573	33022627	33022627	+
1001416	TTS	EVM0001793	Chr02	33024550	33025028	33024550	+
1001417	TSS	EVM0001799	Chr02	39054872	39054953	39054953	+
1001418	TTS	EVM0001799	Chr02	39064502	39067810	39064502	+
1001419	TSS	EVM0001822	Chr02	15345385	15345553	15345385	-
1001420	TTS	EVM0001822	Chr02	15344343	15345268	15345268	-
1001421	TSS	EVM0001870	Chr02	20370631	20370692	20370692	+
1001422	TTS	EVM0001870	Chr02	20387961	20388110	20387961	+
1001423	TSS	EVM0001916	Chr02	36628786	36628880	36628880	+
1001424	TTS	EVM0001916	Chr02	36637043	36638188	36637043	+
1001425	AE	EVM0001916	Chr02	36633547	36633677	36633547-36633677	+
1001426	AE	EVM0001916	Chr02	36633547	36633705	36633547-36633705	+
1001427	TSS	EVM0001927	Chr02	7465534	7466397	7465534	-
1001428	TTS	EVM0001927	Chr02	7464728	7465156	7465156	-
1001429	TSS	EVM0001964	Chr02	19008637	19008727	19008637	-
1001430	TTS	EVM0001964	Chr02	19002434	19003831	19003831	-
1001431	TTS	EVM0001964	Chr02	19002840	19003792	19003792	-
1001432	TSS	EVM0002006	Chr02	25822162	25822245	25822162	-
1001433	TTS	EVM0002006	Chr02	25816365	25816600	25816600	-
1001434	TSS	EVM0002023	Chr02	39460046	39460135	39460046	-
1001435	TTS	EVM0002023	Chr02	39457556	39457604	39457604	-
1001436	TSS	EVM0002033	Chr02	15231171	15231395	15231395	+
1001437	TTS	EVM0002033	Chr02	15232002	15232979	15232002	+
1001438	TSS	EVM0002053	Chr02	5229948	5229978	5229948	-
1001439	TTS	EVM0002053	Chr02	5227041	5227094	5227094	-
1001440	TSS	EVM0002054	Chr02	17804163	17804180	17804180	+
1001441	TTS	EVM0002054	Chr02	17804630	17804981	17804630	+
1001442	TSS	EVM0002060	Chr02	17794401	17794495	17794401	-
1001443	TTS	EVM0002060	Chr02	17788093	17788131	17788131	-
1001444	AE	EVM0002060	Chr02	17793370	17793469	17793370-17793469	-
1001445	AE	EVM0002060	Chr02	17793370	17793432	17793370-17793432	-
1001446	TSS	EVM0002089	Chr02	36675720	36675767	36675720	-
1001447	TTS	EVM0002089	Chr02	36670339	36670484	36670484	-
1001448	TSS	EVM0002115	Chr02	33820872	33821099	33821099	+
1001449	TTS	EVM0002115	Chr02	33840367	33842400	33840367	+
1001450	TSS	EVM0002128	Chr02	729267	729932	729932	+
1001451	TTS	EVM0002128	Chr02	731306	731353	731306	+
1001452	TSS	EVM0002154	Chr02	22782887	22783179	22782887	-
1001453	TTS	EVM0002154	Chr02	22761162	22761234	22761234	-
1001454	TSS	EVM0002177	Chr02	28633759	28633860	28633860	+
1001455	TTS	EVM0002177	Chr02	28636469	28636933	28636469	+
1001456	TSS	EVM0002237	Chr02	30229193	30229253	30229253	+
1001457	TTS	EVM0002237	Chr02	30238618	30240427	30238618	+
1001458	TSS	EVM0002251	Chr02	31759172	31759211	31759211	+
1001459	TTS	EVM0002251	Chr02	31766594	31768052	31766594	+
1001460	TSS	EVM0002272	Chr02	15504896	15505026	15505026	+
1001461	TTS	EVM0002272	Chr02	15535071	15535848	15535071	+
1001462	TSS	EVM0002312	Chr02	19729610	19730245	19730245	+
1001463	TTS	EVM0002312	Chr02	19768705	19771633	19768705	+
1001464	TSS	EVM0002393	Chr02	22784454	22784896	22784896	+
1001465	TTS	EVM0002393	Chr02	22795048	22795747	22795048	+
1001466	TSS	EVM0002413	Chr02	13460591	13461068	13461068	+
1001467	TTS	EVM0002413	Chr02	13489625	13489784	13489625	+
1001468	TSS	EVM0002417	Chr02	21408951	21409224	21409224	+
1001469	TSS	EVM0002417	Chr02	21422132	21422527	21422527	+
1001470	TTS	EVM0002417	Chr02	21422633	21424719	21422633	+
1001471	TSS	EVM0002485	Chr02	32695533	32695601	32695601	+
1001472	TTS	EVM0002485	Chr02	32698336	32699601	32698336	+
1001473	TSS	EVM0002494	Chr02	24273109	24273173	24273173	+
1001474	TTS	EVM0002494	Chr02	24276700	24276759	24276700	+
1001475	TSS	EVM0002508	Chr02	14114504	14114699	14114504	-
1001476	TTS	EVM0002508	Chr02	14109907	14111004	14111004	-
1001477	TSS	EVM0002524	Chr02	17019055	17019104	17019055	-
1001478	TTS	EVM0002524	Chr02	17017758	17018113	17018113	-
1001479	TSS	EVM0002620	Chr02	39635473	39635840	39635840	+
1001480	TTS	EVM0002620	Chr02	39640619	39640842	39640619	+
1001481	TSS	EVM0002639	Chr02	1930567	1930699	1930699	+
1001482	TTS	EVM0002639	Chr02	1941408	1941622	1941408	+
1001483	TSS	EVM0002678	Chr02	11492883	11493127	11492883	-
1001484	TTS	EVM0002678	Chr02	11482643	11483163	11483163	-
1001485	TSS	EVM0002780	Chr02	38876681	38876776	38876681	-
1001486	TTS	EVM0002780	Chr02	38857750	38857977	38857977	-
1001487	TSS	EVM0002856	Chr02	25528281	25528514	25528281	-
1001488	TTS	EVM0002856	Chr02	25486607	25487190	25487190	-
1001489	TSS	EVM0002902	Chr02	20473677	20473745	20473745	+
1001490	TTS	EVM0002902	Chr02	20484908	20485466	20484908	+
1001491	TSS	EVM0002913	Chr02	9458201	9458489	9458201	-
1001492	TTS	EVM0002913	Chr02	9417587	9417716	9417716	-
1001493	TSS	EVM0002924	Chr02	17659505	17659654	17659505	-
1001494	TTS	EVM0002924	Chr02	17652054	17653529	17653529	-
1001495	TSS	EVM0003132	Chr02	6665875	6666624	6665875	-
1001496	TTS	EVM0003132	Chr02	6656498	6656901	6656901	-
1001497	TSS	EVM0003135	Chr02	31361834	31361956	31361834	-
1001498	TTS	EVM0003135	Chr02	31359752	31360023	31360023	-
1001499	TSS	EVM0003137	Chr02	9733818	9733906	9733818	-
1001500	TSS	EVM0003137	Chr02	9731074	9731256	9731074	-
1001501	TTS	EVM0003137	Chr02	9729128	9729923	9729923	-
1001502	TSS	EVM0003169	Chr02	30270319	30270396	30270319	-
1001503	TTS	EVM0003169	Chr02	30250106	30253307	30253307	-
1001504	TSS	EVM0003204	Chr02	18182342	18182469	18182469	+
1001505	TTS	EVM0003204	Chr02	18198400	18200369	18198400	+
1001506	TSS	EVM0003216	Chr02	16270513	16270569	16270569	+
1001507	TTS	EVM0003216	Chr02	16282011	16285823	16282011	+
1001508	TSS	EVM0003240	Chr02	11449493	11449531	11449531	+
1001509	TTS	EVM0003240	Chr02	11458258	11458345	11458258	+
1001510	TSS	EVM0003318	Chr02	8980647	8980689	8980689	+
1001511	TTS	EVM0003318	Chr02	8982231	8982241	8982231	+
1001512	TSS	EVM0003323	Chr02	41785788	41786369	41786369	+
1001513	TTS	EVM0003323	Chr02	41807030	41807575	41807030	+
1001514	TSS	EVM0003340	Chr02	3731148	3731282	3731282	+
1001515	TTS	EVM0003340	Chr02	3733240	3733765	3733240	+
1001516	TSS	EVM0003361	Chr02	22117792	22117863	22117863	+
1001517	TTS	EVM0003361	Chr02	22122889	22124001	22122889	+
1001518	TSS	EVM0003384	Chr02	39141257	39141312	39141312	+
1001519	TTS	EVM0003384	Chr02	39183025	39183089	39183025	+
1001520	TSS	EVM0003433	Chr02	20990714	20990979	20990979	+
1001521	TSS	EVM0003433	Chr02	20991366	20991560	20991560	+
1001522	TTS	EVM0003433	Chr02	20992338	20992410	20992338	+
1001523	TSS	EVM0003453	Chr02	40602363	40602394	40602363	-
1001524	TTS	EVM0003453	Chr02	40600407	40600777	40600777	-
1001525	TSS	EVM0003508	Chr02	13876224	13876360	13876224	-
1001526	TTS	EVM0003508	Chr02	13872211	13872360	13872360	-
1001527	TSS	EVM0003531	Chr02	27988861	27988900	27988861	-
1001528	TTS	EVM0003531	Chr02	27978112	27978615	27978615	-
1001529	AE	EVM0003531	Chr02	27987536	27987710	27987536-27987710	-
1001530	AE	EVM0003531	Chr02	27987536	27987689	27987536-27987689	-
1001531	TSS	EVM0003571	Chr02	25322445	25322485	25322445	-
1001532	TTS	EVM0003571	Chr02	25283163	25283470	25283470	-
1001533	TSS	EVM0003574	Chr02	5257773	5257815	5257815	+
1001534	TTS	EVM0003574	Chr02	5269123	5269278	5269123	+
1001535	TSS	EVM0003580	Chr02	3735995	3736081	3736081	+
1001536	TTS	EVM0003580	Chr02	3746664	3748087	3746664	+
1001537	TSS	EVM0003615	Chr02	37596353	37596620	37596353	-
1001538	TTS	EVM0003615	Chr02	37595883	37595947	37595947	-
1001539	TSS	EVM0003628	Chr02	21754346	21754404	21754346	-
1001540	TTS	EVM0003628	Chr02	21714751	21716502	21716502	-
1001541	TSS	EVM0003640	Chr02	15791377	15791488	15791488	+
1001542	TTS	EVM0003640	Chr02	15798633	15798695	15798633	+
1001543	TSS	EVM0003645	Chr02	31127632	31127694	31127632	-
1001544	TSS	EVM0003645	Chr02	31127630	31127694	31127630	-
1001545	TTS	EVM0003645	Chr02	31119714	31120463	31120463	-
1001546	TSS	EVM0003663	Chr02	11259576	11259780	11259780	+
1001547	TTS	EVM0003663	Chr02	11272554	11272678	11272554	+
1001548	TSS	EVM0003702	Chr02	26483445	26483722	26483722	+
1001549	TSS	EVM0003702	Chr02	26488205	26488318	26488318	+
1001550	TTS	EVM0003702	Chr02	26507951	26508184	26507951	+
1001551	TSS	EVM0003717	Chr02	15783560	15783682	15783682	+
1001552	TTS	EVM0003717	Chr02	15789356	15789768	15789356	+
1001553	TSS	EVM0003719	Chr02	18458084	18458240	18458084	-
1001554	TTS	EVM0003719	Chr02	18457223	18457345	18457345	-
1001555	TSS	EVM0003720	Chr02	15638909	15639013	15638909	-
1001556	TTS	EVM0003720	Chr02	15621161	15621407	15621407	-
1001557	TSS	EVM0003772	Chr02	26226795	26226841	26226795	-
1001558	TTS	EVM0003772	Chr02	26210487	26211411	26211411	-
1001559	TSS	EVM0003787	Chr02	151077	151134	151134	+
1001560	TTS	EVM0003787	Chr02	152493	154398	152493	+
1001561	TSS	EVM0003823	Chr02	39732955	39733473	39733473	+
1001562	TTS	EVM0003823	Chr02	39733642	39734363	39733642	+
1001563	TSS	EVM0003841	Chr02	27283653	27283759	27283759	+
1001564	TTS	EVM0003841	Chr02	27285154	27285333	27285154	+
1001565	TSS	EVM0003861	Chr02	31015130	31015219	31015130	-
1001566	TTS	EVM0003861	Chr02	31011218	31011892	31011892	-
1001567	TSS	EVM0003879	Chr02	25140259	25140369	25140259	-
1001568	TTS	EVM0003879	Chr02	25135397	25135510	25135510	-
1001569	TSS	EVM0003915	Chr02	5660605	5660647	5660605	-
1001570	TTS	EVM0003915	Chr02	5658745	5660338	5660338	-
1001571	TSS	EVM0003917	Chr02	20918829	20919000	20919000	+
1001572	TTS	EVM0003917	Chr02	20922767	20922858	20922767	+
1001573	TSS	EVM0003920	Chr02	32897952	32898153	32897952	-
1001574	TTS	EVM0003920	Chr02	32883608	32884452	32884452	-
1001575	TSS	EVM0003928	Chr02	19113762	19113788	19113788	+
1001576	TTS	EVM0003928	Chr02	19124234	19124269	19124234	+
1001577	TSS	EVM0003949	Chr02	37787001	37787061	37787001	-
1001578	TTS	EVM0003949	Chr02	37774913	37775203	37775203	-
1001579	TSS	EVM0004052	Chr02	12701660	12702180	12701660	-
1001580	TTS	EVM0004052	Chr02	12686468	12687425	12687425	-
1001581	TSS	EVM0004058	Chr02	26425421	26425574	26425421	-
1001582	TTS	EVM0004058	Chr02	26371693	26372616	26372616	-
1001583	TSS	EVM0004059	Chr02	29751155	29751180	29751155	-
1001584	TTS	EVM0004059	Chr02	29725335	29726028	29726028	-
1001585	AE	EVM0004059	Chr02	29732149	29732505	29732149-29732505	-
1001586	AE	EVM0004059	Chr02	29732197	29732505	29732197-29732505	-
1001587	TSS	EVM0004068	Chr02	24558339	24558371	24558339	-
1001588	TTS	EVM0004068	Chr02	24551725	24551788	24551788	-
1001589	TSS	EVM0004093	Chr02	5888077	5888147	5888147	+
1001590	TSS	EVM0004093	Chr02	5894327	5894614	5894614	+
1001591	TTS	EVM0004093	Chr02	5895038	5896254	5895038	+
1001592	TSS	EVM0004131	Chr02	19942961	19943078	19943078	+
1001593	TTS	EVM0004131	Chr02	19951897	19952377	19951897	+
1001594	TSS	EVM0004144	Chr02	11940072	11940233	11940072	-
1001595	TTS	EVM0004144	Chr02	11932758	11933529	11933529	-
1001596	TSS	EVM0004148	Chr02	32244878	32244913	32244878	-
1001597	TTS	EVM0004148	Chr02	32239458	32239722	32239722	-
1001598	TSS	EVM0004178	Chr02	13955849	13956283	13955849	-
1001599	TTS	EVM0004178	Chr02	13947790	13948782	13948782	-
1001600	TTS	EVM0004178	Chr02	13949553	13949886	13949886	-
1001601	TSS	EVM0004220	Chr02	24406527	24406608	24406608	+
1001602	TTS	EVM0004220	Chr02	24408160	24408726	24408160	+
1001603	TSS	EVM0004237	Chr02	24940997	24941510	24940997	-
1001604	TTS	EVM0004237	Chr02	24938564	24939664	24939664	-
1001605	TSS	EVM0004265	Chr02	18617652	18617753	18617753	+
1001606	TTS	EVM0004265	Chr02	18621782	18622118	18621782	+
1001607	TSS	EVM0004364	Chr02	15866159	15866590	15866590	+
1001608	TTS	EVM0004364	Chr02	15874060	15874732	15874060	+
1001609	TSS	EVM0004394	Chr02	5426031	5426128	5426031	-
1001610	TTS	EVM0004394	Chr02	5402619	5403188	5403188	-
1001611	TSS	EVM0004409	Chr02	16775175	16775228	16775175	-
1001612	TTS	EVM0004409	Chr02	16746821	16747857	16747857	-
1001613	TSS	EVM0004521	Chr02	30083167	30083260	30083260	+
1001614	TTS	EVM0004521	Chr02	30092944	30093205	30092944	+
1001615	TSS	EVM0004544	Chr02	755092	755219	755092	-
1001616	TTS	EVM0004544	Chr02	754626	754679	754679	-
1001617	TSS	EVM0004775	Chr02	19048131	19048573	19048573	+
1001618	TTS	EVM0004775	Chr02	19048709	19049932	19048709	+
1001619	TSS	EVM0004841	Chr02	14203736	14203853	14203736	-
1001620	TTS	EVM0004841	Chr02	14165410	14166171	14166171	-
1001621	TSS	EVM0004848	Chr02	25617571	25617601	25617571	-
1001622	TTS	EVM0004848	Chr02	25612700	25614922	25614922	-
1001623	TSS	EVM0004864	Chr02	13149934	13150007	13149934	-
1001624	TTS	EVM0004864	Chr02	13148768	13149172	13149172	-
1001625	TSS	EVM0004870	Chr02	22858866	22858956	22858956	+
1001626	TTS	EVM0004870	Chr02	22971075	22972874	22971075	+
1001627	TTS	EVM0004870	Chr02	22889547	22889596	22889547	+
1001628	TTS	EVM0004870	Chr02	22961347	22961443	22961347	+
1001629	TTS	EVM0004870	Chr02	22956068	22956111	22956068	+
1001630	XMSKIP_ON	EVM0004870	Chr02	22961731	22964667	22880758,22961731-22961834,22963653-22964667,22964848	+
1001631	XMSKIP_OFF	EVM0004870	Chr02	22961731	22964667	2288144522965430	+
1001630	XMSKIP_ON	EVM0004870	Chr02	22961731	22964667	22880758,22961731-22961834,22963653-22964667,22964848	+
1001632	XMSKIP_OFF	EVM0004870	Chr02	22961731	22964667	2288075822965310	+
1001633	XSKIP_ON	EVM0004870	Chr02	22962982	22963026	22881103,22962982-22963026,22964758	+
1001634	XSKIP_OFF	EVM0004870	Chr02	22962982	22963026	2288144522965430	+
1001633	XSKIP_ON	EVM0004870	Chr02	22962982	22963026	22881103,22962982-22963026,22964758	+
1001635	XSKIP_OFF	EVM0004870	Chr02	22962982	22963026	2288075822965310	+
1001636	XMSKIP_ON	EVM0004870	Chr02	22961731	22963674	22880758,22961731-22961834,22963653-22963674,22965313	+
1001631	XMSKIP_OFF	EVM0004870	Chr02	22961731	22963674	2288144522965430	+
1001637	MSKIP_ON	EVM0004870	Chr02	22961731	22963674	22880758,22961731-22961834,22963653-22963674,22965313	+
1001638	MSKIP_OFF	EVM0004870	Chr02	22961731	22963674	2288075822965310	+
1001639	IR_ON	EVM0004870	Chr02	22880758	22880909	22880045-22881675	+
1001640	IR_OFF	EVM0004870	Chr02	22880758	22880909	22880045-22880758,22880909-22881675	+
1001641	IR_ON	EVM0004870	Chr02	22872995	22873122	22870839-22873988	+
1001642	IR_OFF	EVM0004870	Chr02	22872995	22873122	22870839-22872995,22873122-22873988	+
1001643	XIR_ON	EVM0004870	Chr02	22880758	22880909	22880045-22881103	+
1001644	XIR_OFF	EVM0004870	Chr02	22880758	22880909	22880045-22880758,22880909-22881675	+
1001645	XIR_ON	EVM0004870	Chr02	22880758	22880909	22880045-22881445	+
1001644	XIR_OFF	EVM0004870	Chr02	22880758	22880909	22880045-22880758,22880909-22881675	+
1001646	AE	EVM0004870	Chr02	22969678	22969967	22969678-22969967	+
1001647	AE	EVM0004870	Chr02	22969648	22969967	22969648-22969967	+
1001648	XAE	EVM0004870	Chr02	22963653	22964667	22963653-22964667	+
1001649	XAE	EVM0004870	Chr02	22963653	22963674	22963653-22963674	+
1001650	XAE	EVM0004870	Chr02	22964848	22965668	22964848-22965668	+
1001651	XAE	EVM0004870	Chr02	22965313	22965668	22965313-22965668	+
1001652	XAE	EVM0004870	Chr02	22880045	22881445	22880045-22881445	+
1001653	XAE	EVM0004870	Chr02	22880045	22880758	22880045-22880758	+
1001654	XAE	EVM0004870	Chr02	22965439	22965668	22965439-22965668	+
1001655	TSS	EVM0004877	Chr02	10937780	10937820	10937820	+
1001656	TTS	EVM0004877	Chr02	10938325	10938516	10938325	+
1001657	TSS	EVM0004919	Chr02	14973085	14973187	14973187	+
1001658	TTS	EVM0004919	Chr02	15070494	15070620	15070494	+
1001659	TSS	EVM0004943	Chr02	24249192	24249286	24249192	-
1001660	TTS	EVM0004943	Chr02	24244609	24245028	24245028	-
1001661	TSS	EVM0004990	Chr02	32998541	32998561	32998541	-
1001662	TTS	EVM0004990	Chr02	32992121	32992555	32992555	-
1001663	TSS	EVM0005035	Chr02	36967226	36967244	36967244	+
1001664	TTS	EVM0005035	Chr02	36967848	36968723	36967848	+
1001665	TSS	EVM0005071	Chr02	27241735	27241753	27241735	-
1001666	TTS	EVM0005071	Chr02	27241212	27241484	27241484	-
1001667	TSS	EVM0005099	Chr02	28022481	28022586	28022586	+
1001668	TTS	EVM0005099	Chr02	28029558	28031973	28029558	+
1001669	TSS	EVM0005250	Chr02	33272328	33272440	33272440	+
1001670	TTS	EVM0005250	Chr02	33272565	33272692	33272565	+
1001671	TSS	EVM0005296	Chr02	30629120	30629157	30629157	+
1001672	TSS	EVM0005296	Chr02	30632860	30633344	30633344	+
1001673	TSS	EVM0005296	Chr02	30634847	30635194	30635194	+
1001674	TTS	EVM0005296	Chr02	30635778	30637405	30635778	+
1001675	TSS	EVM0005311	Chr02	36727010	36727087	36727010	-
1001676	TTS	EVM0005311	Chr02	36719676	36719845	36719845	-
1001677	TSS	EVM0005359	Chr02	16887320	16887472	16887320	-
1001678	TTS	EVM0005359	Chr02	16879746	16880585	16880585	-
1001679	TSS	EVM0005463	Chr02	27083444	27083524	27083524	+
1001680	TTS	EVM0005463	Chr02	27111277	27111607	27111277	+
1001681	TSS	EVM0005541	Chr02	2130230	2130504	2130230	-
1001682	TTS	EVM0005541	Chr02	2113668	2116807	2116807	-
1001683	TTS	EVM0005541	Chr02	2114589	2115202	2115202	-
1001684	AE	EVM0005541	Chr02	2116644	2116807	2116644-2116807	-
1001685	AE	EVM0005541	Chr02	2116705	2116807	2116705-2116807	-
1001686	TSS	EVM0005606	Chr02	7487979	7488051	7488051	+
1001687	TTS	EVM0005606	Chr02	7491115	7491238	7491115	+
1001688	TSS	EVM0005627	Chr02	9843557	9843667	9843557	-
1001689	TTS	EVM0005627	Chr02	9842866	9843042	9843042	-
1001690	TSS	EVM0005630	Chr02	3664778	3665015	3664778	-
1001691	TTS	EVM0005630	Chr02	3644305	3644681	3644681	-
1001692	TTS	EVM0005630	Chr02	3657459	3658700	3658700	-
1001693	TSS	EVM0005764	Chr02	36650414	36650459	36650414	-
1001694	TTS	EVM0005764	Chr02	36641692	36641712	36641712	-
1001695	TSS	EVM0005829	Chr02	26143489	26143524	26143489	-
1001696	TTS	EVM0005829	Chr02	26136727	26136747	26136747	-
1001697	TSS	EVM0005916	Chr02	20005661	20005700	20005700	+
1001698	TTS	EVM0005916	Chr02	20024770	20025635	20024770	+
1001699	SKIP_ON	EVM0005916	Chr02	20019877	20020071	20015018,20019877-20020071,20020904	+
1001700	SKIP_OFF	EVM0005916	Chr02	20019877	20020071	2001501820020900	+
1001701	AE	EVM0005916	Chr02	20024534	20024611	20024534-20024611	+
1001702	AE	EVM0005916	Chr02	20024534	20024626	20024534-20024626	+
1001703	TSS	EVM0005922	Chr02	11836926	11837033	11836926	-
1001704	TTS	EVM0005922	Chr02	11818258	11818431	11818431	-
1001705	TSS	EVM0005939	Chr02	3995754	3996379	3995754	-
1001706	TTS	EVM0005939	Chr02	3983106	3984701	3984701	-
1001707	TSS	EVM0005942	Chr02	21593073	21593135	21593135	+
1001708	TTS	EVM0005942	Chr02	21597871	21597945	21597871	+
1001709	TSS	EVM0006016	Chr02	15454011	15454246	15454011	-
1001710	TTS	EVM0006016	Chr02	15375275	15376819	15376819	-
1001711	TSS	EVM0006024	Chr02	11084046	11084295	11084295	+
1001712	TTS	EVM0006024	Chr02	11087058	11087474	11087058	+
1001713	TSS	EVM0006081	Chr02	26953992	26954116	26953992	-
1001714	TTS	EVM0006081	Chr02	26953610	26953803	26953803	-
1001715	TSS	EVM0006086	Chr02	11298966	11299031	11299031	+
1001716	TTS	EVM0006086	Chr02	11304084	11304637	11304084	+
1001717	TSS	EVM0006095	Chr02	39316548	39316734	39316548	-
1001718	TTS	EVM0006095	Chr02	39309762	39310171	39310171	-
1001719	TSS	EVM0006131	Chr02	9624749	9624875	9624875	+
1001720	TTS	EVM0006131	Chr02	9625749	9625848	9625749	+
1001721	TSS	EVM0006137	Chr02	11114200	11114310	11114200	-
1001722	TTS	EVM0006137	Chr02	11105382	11105770	11105770	-
1001723	TSS	EVM0006239	Chr02	26151377	26151436	26151377	-
1001724	TTS	EVM0006239	Chr02	26148501	26148626	26148626	-
1001725	TSS	EVM0006279	Chr02	25330239	25330621	25330621	+
1001726	TTS	EVM0006279	Chr02	25345485	25345813	25345485	+
1001727	TSS	EVM0006280	Chr02	9638856	9639123	9639123	+
1001728	TTS	EVM0006280	Chr02	9648476	9648529	9648476	+
1001729	TSS	EVM0006293	Chr02	7160319	7160548	7160548	+
1001730	TTS	EVM0006293	Chr02	7162504	7163088	7162504	+
1001731	TSS	EVM0006325	Chr02	16255326	16255374	16255374	+
1001732	TTS	EVM0006325	Chr02	16264459	16266224	16264459	+
1001733	TSS	EVM0006354	Chr02	17796256	17796466	17796466	+
1001734	TTS	EVM0006354	Chr02	17800919	17801648	17800919	+
1001735	AE	EVM0006354	Chr02	17800606	17800834	17800606-17800834	+
1001736	AE	EVM0006354	Chr02	17800705	17800834	17800705-17800834	+
1001737	TSS	EVM0006439	Chr02	36572731	36572773	36572773	+
1001738	TTS	EVM0006439	Chr02	36601109	36602246	36601109	+
1001739	TSS	EVM0006461	Chr02	40711970	40712282	40712282	+
1001740	TTS	EVM0006461	Chr02	40739108	40739157	40739108	+
1001741	TSS	EVM0006481	Chr02	9584245	9584353	9584353	+
1001742	TSS	EVM0006481	Chr02	9584245	9584592	9584592	+
1001743	TTS	EVM0006481	Chr02	9585636	9586289	9585636	+
1001744	TSS	EVM0006566	Chr02	5654410	5654496	5654410	-
1001745	TTS	EVM0006566	Chr02	5650423	5650565	5650565	-
1001746	TSS	EVM0006585	Chr02	11133423	11133577	11133423	-
1001747	TTS	EVM0006585	Chr02	11128630	11128680	11128680	-
1001748	TSS	EVM0006646	Chr02	34546050	34546156	34546050	-
1001749	TTS	EVM0006646	Chr02	34531945	34532096	34532096	-
1001750	TSS	EVM0006688	Chr02	39818450	39818566	39818450	-
1001751	TTS	EVM0006688	Chr02	39814435	39814507	39814507	-
1001752	TSS	EVM0006724	Chr02	18479639	18479746	18479639	-
1001753	TTS	EVM0006724	Chr02	18471514	18472842	18472842	-
1001754	TSS	EVM0006748	Chr02	2205894	2205999	2205999	+
1001755	TTS	EVM0006748	Chr02	2217676	2218585	2217676	+
1001756	TSS	EVM0006775	Chr02	9527418	9527506	9527418	-
1001757	TTS	EVM0006775	Chr02	9522775	9523881	9523881	-
1001758	TSS	EVM0006820	Chr02	11306715	11307147	11306715	-
1001759	TTS	EVM0006820	Chr02	11305859	11306138	11306138	-
1001760	TSS	EVM0006859	Chr02	19389892	19390053	19389892	-
1001761	TTS	EVM0006859	Chr02	19388465	19388602	19388602	-
1001762	TSS	EVM0006913	Chr02	30093980	30094245	30094245	+
1001763	TTS	EVM0006913	Chr02	30103506	30105409	30103506	+
1001764	TSS	EVM0006941	Chr02	38057883	38057932	38057932	+
1001765	TTS	EVM0006941	Chr02	38069152	38070031	38069152	+
1001766	TSS	EVM0006964	Chr02	11116626	11116789	11116789	+
1001767	TTS	EVM0006964	Chr02	11119035	11119244	11119035	+
1001768	TSS	EVM0007059	Chr02	10593858	10593882	10593882	+
1001769	TSS	EVM0007059	Chr02	10598212	10598553	10598553	+
1001770	TTS	EVM0007059	Chr02	10600483	10600603	10600483	+
1001771	TSS	EVM0007094	Chr02	7436466	7436526	7436466	-
1001772	TTS	EVM0007094	Chr02	7432370	7433589	7433589	-
1001773	TSS	EVM0007104	Chr02	33002018	33002502	33002018	-
1001774	TTS	EVM0007104	Chr02	33000008	33000551	33000551	-
1001775	TSS	EVM0007138	Chr02	15818140	15818256	15818256	+
1001776	TTS	EVM0007138	Chr02	15848546	15850398	15848546	+
1001777	TSS	EVM0007163	Chr02	15978813	15978896	15978813	-
1001778	TTS	EVM0007163	Chr02	15959585	15960662	15960662	-
1001779	TSS	EVM0007168	Chr02	9400669	9400842	9400669	-
1001780	TTS	EVM0007168	Chr02	9382288	9382402	9382402	-
1001781	TSS	EVM0007210	Chr02	30158309	30158421	30158309	-
1001782	TTS	EVM0007210	Chr02	30157878	30157931	30157931	-
1001783	TSS	EVM0007222	Chr02	28335273	28335312	28335312	+
1001784	TTS	EVM0007222	Chr02	28336283	28337498	28336283	+
1001785	TSS	EVM0007232	Chr02	21082902	21082967	21082967	+
1001786	TTS	EVM0007232	Chr02	21089962	21091660	21089962	+
1001787	TSS	EVM0007343	Chr02	19172657	19172803	19172657	-
1001788	TTS	EVM0007343	Chr02	19159873	19161461	19161461	-
1001789	TSS	EVM0007366	Chr02	25475650	25475870	25475870	+
1001790	TTS	EVM0007366	Chr02	25483618	25483927	25483618	+
1001791	TSS	EVM0007384	Chr02	16651966	16652016	16651966	-
1001792	TTS	EVM0007384	Chr02	16644568	16645319	16645319	-
1001793	TSS	EVM0007422	Chr02	29648920	29649039	29649039	+
1001794	TTS	EVM0007422	Chr02	29654061	29654643	29654061	+
1001795	TSS	EVM0007441	Chr02	28810113	28810231	28810113	-
1001796	TTS	EVM0007441	Chr02	28798119	28798181	28798181	-
1001797	XSKIP_ON	EVM0007441	Chr02	28805288	28805410	28799789,28805288-28805410,28807768	-
1001798	XSKIP_OFF	EVM0007441	Chr02	28805288	28805410	2879978828807800	-
1001799	TSS	EVM0007451	Chr02	27973797	27973924	27973924	+
1001800	TTS	EVM0007451	Chr02	27977627	27977798	27977627	+
1001801	TSS	EVM0007461	Chr02	20267087	20267253	20267087	-
1001802	TTS	EVM0007461	Chr02	20265291	20265362	20265362	-
1001803	TSS	EVM0007595	Chr02	30075139	30075160	30075139	-
1001804	TTS	EVM0007595	Chr02	30046087	30048927	30048927	-
1001805	TSS	EVM0007603	Chr02	39288660	39288700	39288660	-
1001806	TTS	EVM0007603	Chr02	39242892	39243055	39243055	-
1001807	TSS	EVM0007624	Chr02	16249616	16249729	16249729	+
1001808	TTS	EVM0007624	Chr02	16250826	16250910	16250826	+
1001809	TSS	EVM0007672	Chr02	31155004	31155055	31155055	+
1001810	TTS	EVM0007672	Chr02	31162285	31162869	31162285	+
1001811	TTS	EVM0007672	Chr02	31162282	31162869	31162282	+
1001812	TSS	EVM0007714	Chr02	31966521	31966602	31966602	+
1001813	TTS	EVM0007714	Chr02	31994496	31995154	31994496	+
1001814	TSS	EVM0007780	Chr02	28396541	28396602	28396541	-
1001815	TTS	EVM0007780	Chr02	28394940	28395182	28395182	-
1001816	TSS	EVM0007827	Chr02	34815040	34815244	34815040	-
1001817	TTS	EVM0007827	Chr02	34810918	34811305	34811305	-
1001818	TSS	EVM0007873	Chr02	26964664	26964769	26964769	+
1001819	TTS	EVM0007873	Chr02	26969882	26970351	26969882	+
1001820	TSS	EVM0007879	Chr02	11755786	11755849	11755849	+
1001821	TSS	EVM0007879	Chr02	11755786	11756073	11756073	+
1001822	TTS	EVM0007879	Chr02	11756855	11757959	11756855	+
1001823	TSS	EVM0007916	Chr02	16607887	16607984	16607984	+
1001824	TTS	EVM0007916	Chr02	16612745	16613831	16612745	+
1001825	AE	EVM0007916	Chr02	16608716	16608879	16608716-16608879	+
1001826	AE	EVM0007916	Chr02	16608716	16608844	16608716-16608844	+
1001827	TSS	EVM0007931	Chr02	22955383	22955809	22955383	-
1001828	TTS	EVM0007931	Chr02	22952832	22953045	22952832	+
1001829	TSS	EVM0007946	Chr02	11764063	11764836	11764836	+
1001830	TTS	EVM0007946	Chr02	11767603	11768647	11767603	+
1001831	TSS	EVM0007969	Chr02	26248638	26248754	26248638	-
1001832	TTS	EVM0007969	Chr02	26241116	26241233	26241233	-
1001833	TSS	EVM0007973	Chr02	408161	408302	408161	-
1001834	TTS	EVM0007973	Chr02	407782	407941	407782	+
1001835	TSS	EVM0007974	Chr02	20506905	20507041	20507041	+
1001836	TTS	EVM0007974	Chr02	20509780	20510163	20509780	+
1001837	TSS	EVM0007993	Chr02	7307694	7307811	7307811	+
1001838	TTS	EVM0007993	Chr02	7315721	7317526	7315721	+
1001839	TSS	EVM0008037	Chr02	24212971	24213210	24212971	-
1001840	TTS	EVM0008037	Chr02	24210477	24210756	24210756	-
1001841	TSS	EVM0008067	Chr02	33850058	33850080	33850058	-
1001842	TTS	EVM0008067	Chr02	33848184	33848305	33848305	-
1001843	TSS	EVM0008088	Chr02	30719337	30719532	30719532	+
1001844	TTS	EVM0008088	Chr02	30721824	30722062	30721824	+
1001845	TSS	EVM0008098	Chr02	18485008	18485215	18485215	+
1001846	TTS	EVM0008098	Chr02	18496118	18496689	18496118	+
1001847	TSS	EVM0008125	Chr02	26713189	26713248	26713189	-
1001848	TTS	EVM0008125	Chr02	26594700	26596027	26596027	-
1001849	TSS	EVM0008139	Chr02	12803647	12803844	12803647	-
1001850	TTS	EVM0008139	Chr02	12801353	12801403	12801403	-
1001851	TSS	EVM0008229	Chr02	39563707	39563777	39563777	+
1001852	TTS	EVM0008229	Chr02	39567352	39568806	39567352	+
1001853	TSS	EVM0008246	Chr02	29883345	29883461	29883461	+
1001854	TTS	EVM0008246	Chr02	29900286	29900797	29900286	+
1001855	AE	EVM0008246	Chr02	29895564	29895627	29895564-29895627	+
1001856	AE	EVM0008246	Chr02	29895553	29895627	29895553-29895627	+
1001857	AE	EVM0008246	Chr02	29896055	29896161	29896055-29896161	+
1001858	AE	EVM0008246	Chr02	29896055	29896176	29896055-29896176	+
1001859	TSS	EVM0008344	Chr02	36933212	36933282	36933212	-
1001860	TTS	EVM0008344	Chr02	36931526	36931744	36931526	+
1001861	TSS	EVM0008347	Chr02	32686462	32686558	32686462	-
1001862	TTS	EVM0008347	Chr02	32684034	32684060	32684060	-
1001863	TSS	EVM0008430	Chr02	6967006	6967076	6967076	+
1001864	TTS	EVM0008430	Chr02	6971373	6971887	6971373	+
1001865	TSS	EVM0008552	Chr02	26471773	26471806	26471806	+
1001866	TTS	EVM0008552	Chr02	26477153	26477559	26477153	+
1001867	TSS	EVM0008555	Chr02	11057163	11057524	11057163	-
1001868	TTS	EVM0008555	Chr02	11045528	11047586	11047586	-
1001869	TSS	EVM0008558	Chr02	11646375	11646649	11646649	+
1001870	TTS	EVM0008558	Chr02	11659416	11659475	11659416	+
1001871	TSS	EVM0008566	Chr02	28042821	28042934	28042821	-
1001872	TTS	EVM0008566	Chr02	28041943	28042056	28042056	-
1001873	TSS	EVM0008597	Chr02	11777130	11777203	11777203	+
1001874	TSS	EVM0008597	Chr02	11779891	11780304	11780304	+
1001875	TTS	EVM0008597	Chr02	11780884	11782498	11780884	+
1001876	TSS	EVM0008683	Chr02	22163852	22163934	22163934	+
1001877	TTS	EVM0008683	Chr02	22170693	22170995	22170693	+
1001878	TSS	EVM0008712	Chr02	25659855	25660175	25659855	-
1001879	TTS	EVM0008712	Chr02	25656034	25656207	25656207	-
1001880	TSS	EVM0008808	Chr02	21064532	21064609	21064532	-
1001881	TTS	EVM0008808	Chr02	21062603	21062774	21062774	-
1001882	TSS	EVM0008815	Chr02	22016238	22016366	22016366	+
1001883	TSS	EVM0008815	Chr02	22016238	22016634	22016634	+
1001884	TTS	EVM0008815	Chr02	22046424	22047153	22046424	+
1001885	TSS	EVM0008821	Chr02	11140313	11140591	11140313	-
1001886	TTS	EVM0008821	Chr02	11140013	11140070	11140070	-
1001887	TTS	EVM0008821	Chr02	11140153	11140197	11140197	-
1001888	TSS	EVM0008847	Chr02	12919893	12919954	12919893	-
1001889	TTS	EVM0008847	Chr02	12915139	12916694	12916694	-
1001890	TSS	EVM0008857	Chr02	34495035	34495710	34495035	-
1001891	TTS	EVM0008857	Chr02	34466566	34466820	34466820	-
1001892	TSS	EVM0008915	Chr02	18873381	18873465	18873465	+
1001893	TSS	EVM0008915	Chr02	18877377	18877466	18877466	+
1001894	TSS	EVM0008915	Chr02	18964056	18964184	18964184	+
1001895	TTS	EVM0008915	Chr02	18974155	18974563	18974155	+
1001896	SKIP_ON	EVM0008915	Chr02	18952927	18952962	18952419,18952927-18952962,18953374	+
1001897	SKIP_OFF	EVM0008915	Chr02	18952927	18952962	1895241918953370	+
1001898	SKIP_ON	EVM0008915	Chr02	18954675	18954749	18953501,18954675-18954749,18958950	+
1001899	SKIP_OFF	EVM0008915	Chr02	18954675	18954749	1895350118958950	+
1001900	TSS	EVM0008969	Chr02	39377723	39377807	39377723	-
1001901	TTS	EVM0008969	Chr02	39369688	39370160	39370160	-
1001902	TSS	EVM0008993	Chr02	3803138	3803206	3803138	-
1001903	TTS	EVM0008993	Chr02	3800344	3801086	3801086	-
1001904	TSS	EVM0009088	Chr02	13703847	13704549	13704549	+
1001905	TTS	EVM0009088	Chr02	13714365	13714573	13714365	+
1001906	TSS	EVM0009185	Chr02	37902528	37902637	37902528	-
1001907	TTS	EVM0009185	Chr02	37900848	37901482	37901482	-
1001908	TSS	EVM0009189	Chr02	5210283	5210563	5210563	+
1001909	TTS	EVM0009189	Chr02	5223060	5223465	5223060	+
1001910	TSS	EVM0009238	Chr02	24692740	24692817	24692817	+
1001911	TTS	EVM0009238	Chr02	24709503	24710092	24709503	+
1001912	TSS	EVM0009276	Chr02	5254289	5254688	5254688	+
1001913	TTS	EVM0009276	Chr02	5255233	5255614	5255233	+
1001914	TSS	EVM0009350	Chr02	24346380	24346393	24346380	-
1001915	TTS	EVM0009350	Chr02	24344914	24345550	24345550	-
1001916	TSS	EVM0009387	Chr02	11168063	11168133	11168063	-
1001917	TTS	EVM0009387	Chr02	11166653	11166755	11166755	-
1001918	TSS	EVM0009424	Chr02	7302107	7302177	7302177	+
1001919	TTS	EVM0009424	Chr02	7304560	7304755	7304560	+
1001920	TSS	EVM0009433	Chr02	26972517	26972578	26972517	-
1001921	TTS	EVM0009433	Chr02	26972103	26972122	26972122	-
1001922	TSS	EVM0009491	Chr02	164701	165173	164701	-
1001923	TTS	EVM0009491	Chr02	154750	155112	155112	-
1001924	TSS	EVM0009510	Chr02	34828414	34828469	34828469	+
1001925	TTS	EVM0009510	Chr02	34833398	34833959	34833398	+
1001926	TSS	EVM0009557	Chr02	5329640	5329694	5329694	+
1001927	TTS	EVM0009557	Chr02	5331158	5331184	5331158	+
1001928	TSS	EVM0009608	Chr02	28786252	28786769	28786252	-
1001929	TTS	EVM0009608	Chr02	28783258	28783902	28783902	-
1001930	TSS	EVM0009621	Chr02	29553735	29553814	29553814	+
1001931	TTS	EVM0009621	Chr02	29560396	29560468	29560396	+
1001932	TSS	EVM0009629	Chr02	32276964	32277045	32276964	-
1001933	TTS	EVM0009629	Chr02	32276161	32276209	32276209	-
1001934	TSS	EVM0009664	Chr02	10496717	10496744	10496744	+
1001935	TTS	EVM0009664	Chr02	10497300	10497517	10497300	+
1001936	TSS	EVM0009707	Chr02	24122674	24122801	24122674	-
1001937	TTS	EVM0009707	Chr02	24120668	24120924	24120924	-
1001938	TSS	EVM0009719	Chr02	16952195	16952364	16952364	+
1001939	TTS	EVM0009719	Chr02	16953667	16954069	16953667	+
1001940	TSS	EVM0009769	Chr02	13303564	13303659	13303564	-
1001941	TTS	EVM0009769	Chr02	13299243	13299762	13299762	-
1001942	TSS	EVM0009854	Chr02	1868688	1868761	1868761	+
1001943	TTS	EVM0009854	Chr02	1869781	1869912	1869781	+
1001944	TSS	EVM0009865	Chr02	30698119	30698520	30698119	-
1001945	TTS	EVM0009865	Chr02	30692582	30693004	30693004	-
1001946	TSS	EVM0009901	Chr02	19831962	19832548	19831962	-
1001947	TTS	EVM0009901	Chr02	19831402	19831889	19831889	-
1001948	TSS	EVM0009924	Chr02	10499172	10499482	10499482	+
1001949	TTS	EVM0009924	Chr02	10501364	10501408	10501364	+
1001950	TSS	EVM0009926	Chr02	267636	267900	267636	-
1001951	TTS	EVM0009926	Chr02	291639	291758	291639	+
1001952	TSS	EVM0009969	Chr02	12680171	12680349	12680349	+
1001953	TTS	EVM0009969	Chr02	12680466	12680571	12680466	+
1001954	TSS	EVM0009991	Chr02	12744981	12745154	12745154	+
1001955	TTS	EVM0009991	Chr02	12747444	12747986	12747444	+
1001956	TSS	EVM0010013	Chr02	5793532	5793638	5793638	+
1001957	TTS	EVM0010013	Chr02	5794746	5794889	5794746	+
1001958	TSS	EVM0010039	Chr02	28429578	28429626	28429578	-
1001959	TTS	EVM0010039	Chr02	28428489	28428714	28428714	-
1001960	TSS	EVM0010073	Chr02	17008834	17009160	17009160	+
1001961	TTS	EVM0010073	Chr02	17016301	17016752	17016301	+
1001962	TSS	EVM0010108	Chr02	31851289	31851361	31851361	+
1001963	TTS	EVM0010108	Chr02	31857130	31857227	31857130	+
1001964	TSS	EVM0010116	Chr02	13413848	13413953	13413953	+
1001965	TTS	EVM0010116	Chr02	13422466	13422515	13422466	+
1001966	TSS	EVM0010142	Chr02	11317901	11318088	11318088	+
1001967	TTS	EVM0010142	Chr02	11321133	11322021	11321133	+
1001968	TSS	EVM0010277	Chr02	24604302	24605062	24605062	+
1001969	TTS	EVM0010277	Chr02	24608378	24608655	24608378	+
1001970	TSS	EVM0010280	Chr02	36681427	36682224	36682224	+
1001971	TSS	EVM0010280	Chr02	36681427	36681534	36681534	+
1001972	TTS	EVM0010280	Chr02	36682889	36683039	36683039	-
1001973	TSS	EVM0010305	Chr02	14260161	14260268	14260161	-
1001974	TTS	EVM0010305	Chr02	14256503	14256637	14256637	-
1001975	TSS	EVM0010382	Chr02	28327597	28327690	28327597	-
1001976	TTS	EVM0010382	Chr02	28318922	28318926	28318926	-
1001977	TSS	EVM0010418	Chr02	1306387	1306545	1306387	-
1001978	TTS	EVM0010418	Chr02	1294508	1294769	1294769	-
1001979	TSS	EVM0010457	Chr02	32817719	32817944	32817944	+
1001980	TTS	EVM0010457	Chr02	32852646	32853054	32852646	+
1001981	TSS	EVM0010459	Chr02	5822396	5822475	5822475	+
1001982	TTS	EVM0010459	Chr02	5826967	5827033	5826967	+
1001983	TSS	EVM0010468	Chr02	16960046	16960245	16960046	-
1001984	TTS	EVM0010468	Chr02	16954239	16954763	16954763	-
1001985	TSS	EVM0010476	Chr02	11099819	11100461	11099819	-
1001986	TTS	EVM0010476	Chr02	11096535	11098233	11098233	-
1001987	TSS	EVM0010499	Chr02	41238227	41238359	41238227	-
1001988	TTS	EVM0010499	Chr02	41235334	41236553	41236553	-
1001989	TSS	EVM0010500	Chr02	14159636	14159794	14159636	-
1001990	TTS	EVM0010500	Chr02	14150042	14151348	14151348	-
1001991	TSS	EVM0010510	Chr02	30203221	30203473	30203473	+
1001992	TTS	EVM0010510	Chr02	30209923	30211819	30209923	+
[truncated: 29,205 more rows]

## Sheet: HTG1.AS
event_id	event_type	gene_id	chrom	event_start	event_end	event_pattern	strand
1000001	TSS	EVM0000009	Chr01	12155103	12155417	12155103	-
1000002	TTS	EVM0000009	Chr01	12132183	12132964	12132964	-
1000003	TSS	EVM0000051	Chr01	12300588	12300777	12300777	+
1000004	TTS	EVM0000051	Chr01	12363495	12364944	12363495	+
1000005	SKIP_ON	EVM0000051	Chr01	12347630	12347731	12346790,12347630-12347731,12348313	+
1000006	SKIP_OFF	EVM0000051	Chr01	12347630	12347731	1234679012348310	+
1000007	AE	EVM0000051	Chr01	12345509	12345778	12345509-12345778	+
1000008	AE	EVM0000051	Chr01	12345509	12345684	12345509-12345684	+
1000009	AE	EVM0000051	Chr01	12362253	12362554	12362253-12362554	+
1000010	AE	EVM0000051	Chr01	12362253	12362705	12362253-12362705	+
1000011	TSS	EVM0000072	Chr01	4133469	4133558	4133469	-
1000012	TTS	EVM0000072	Chr01	4113649	4114964	4114964	-
1000013	TSS	EVM0000121	Chr01	16090286	16090345	16090345	+
1000014	TTS	EVM0000121	Chr01	16093349	16094183	16093349	+
1000015	TSS	EVM0000143	Chr01	39737450	39737593	39737593	+
1000016	TTS	EVM0000143	Chr01	39772229	39775641	39772229	+
1000017	TSS	EVM0000314	Chr01	16106745	16106862	16106745	-
1000018	TTS	EVM0000314	Chr01	16103669	16103789	16103789	-
1000019	TSS	EVM0000330	Chr01	15977608	15977877	15977608	-
1000020	TTS	EVM0000330	Chr01	15976907	15977359	15977359	-
1000021	TSS	EVM0000354	Chr01	32815629	32815818	32815629	-
1000022	TTS	EVM0000354	Chr01	32766306	32768047	32768047	-
1000023	TSS	EVM0000418	Chr01	30665974	30666097	30665974	-
1000024	TTS	EVM0000418	Chr01	30657559	30657582	30657582	-
1000025	TSS	EVM0000427	Chr01	32762718	32762826	32762718	-
1000026	TTS	EVM0000427	Chr01	32725077	32726136	32726136	-
1000027	TTS	EVM0000427	Chr01	32725077	32727176	32727176	-
1000028	SKIP_ON	EVM0000427	Chr01	32742692	32742724	32740967,32742692-32742724,32742881	-
1000029	SKIP_OFF	EVM0000427	Chr01	32742692	32742724	3274096732742880	-
1000030	TSS	EVM0000435	Chr01	34375703	34376608	34376608	+
1000031	TTS	EVM0000435	Chr01	34402835	34408581	34402835	+
1000032	TSS	EVM0000453	Chr01	25278392	25278426	25278426	+
1000033	TTS	EVM0000453	Chr01	25281811	25282825	25281811	+
1000034	TSS	EVM0000522	Chr01	1502322	1502359	1502359	+
1000035	TTS	EVM0000522	Chr01	1516191	1516262	1516191	+
1000036	TSS	EVM0000550	Chr01	15723906	15723956	15723956	+
1000037	TTS	EVM0000550	Chr01	15756425	15756804	15756425	+
1000038	TSS	EVM0000560	Chr01	4877679	4877823	4877679	-
1000039	TTS	EVM0000560	Chr01	4873543	4873701	4873701	-
1000040	TSS	EVM0000595	Chr01	16697581	16697741	16697581	-
1000041	TTS	EVM0000595	Chr01	16680900	16684224	16684224	-
1000042	IR_ON	EVM0000595	Chr01	16685712	16686589	16685650-16686868	-
1000043	IR_OFF	EVM0000595	Chr01	16685712	16686589	16685650-16685712,16686589-16686868	-
1000042	IR_ON	EVM0000595	Chr01	16685712	16686782	16685650-16686868	-
1000044	IR_OFF	EVM0000595	Chr01	16685712	16686782	16685650-16685712,16686782-16686868	-
1000045	AE	EVM0000595	Chr01	16686589	16686868	16686589-16686868	-
1000046	AE	EVM0000595	Chr01	16686782	16686868	16686782-16686868	-
1000047	TSS	EVM0000628	Chr01	23461328	23461792	23461792	+
1000048	TTS	EVM0000628	Chr01	23466946	23469455	23466946	+
1000049	TSS	EVM0000642	Chr01	26286605	26287183	26286605	-
1000050	TTS	EVM0000642	Chr01	26219977	26222520	26222520	-
1000051	SKIP_ON	EVM0000642	Chr01	26280177	26280269	26263417,26280177-26280269,26286605	-
1000052	SKIP_OFF	EVM0000642	Chr01	26280177	26280269	2626341726286600	-
1000053	TSS	EVM0000657	Chr01	2707998	2712448	2707998	-
1000054	TTS	EVM0000657	Chr01	2697067	2698539	2698539	-
1000055	TSS	EVM0000660	Chr01	23946563	23946823	23946823	+
1000056	TTS	EVM0000660	Chr01	23954886	23957296	23954886	+
1000057	AE	EVM0000660	Chr01	23952951	23953061	23952951-23953061	+
1000058	AE	EVM0000660	Chr01	23952988	23953061	23952988-23953061	+
1000059	TSS	EVM0000676	Chr01	31815831	31817949	31817949	+
1000060	TSS	EVM0000676	Chr01	31823882	31823953	31823953	+
1000061	TSS	EVM0000676	Chr01	31829943	31830380	31830380	+
1000062	TSS	EVM0000676	Chr01	31849967	31850053	31850053	+
1000063	TTS	EVM0000676	Chr01	31874705	31877466	31874705	+
1000064	TSS	EVM0000706	Chr01	12179604	12179714	12179604	-
1000065	TTS	EVM0000706	Chr01	12175229	12175617	12175617	-
1000066	TSS	EVM0000722	Chr01	31234052	31234199	31234199	+
1000067	TTS	EVM0000722	Chr01	31247269	31248352	31247269	+
1000068	TSS	EVM0000789	Chr01	4539251	4539452	4539251	-
1000069	TTS	EVM0000789	Chr01	4533332	4533914	4533914	-
1000070	TSS	EVM0000834	Chr01	25229690	25229742	25229742	+
1000071	TTS	EVM0000834	Chr01	25241263	25242636	25241263	+
1000072	TSS	EVM0000853	Chr01	10574523	10574851	10574523	-
1000073	TTS	EVM0000853	Chr01	10568867	10569992	10569992	-
1000074	TSS	EVM0000891	Chr01	24029856	24029887	24029887	+
1000075	TTS	EVM0000891	Chr01	24033278	24034709	24033278	+
1000076	TSS	EVM0000905	Chr01	35907529	35907560	35907529	-
1000077	TTS	EVM0000905	Chr01	35785362	35787995	35787995	-
1000078	TSS	EVM0000979	Chr01	18213959	18214242	18213959	-
1000079	TTS	EVM0000979	Chr01	18173217	18174735	18174735	-
1000080	TSS	EVM0001021	Chr01	24001536	24001723	24001536	-
1000081	TTS	EVM0001021	Chr01	23995949	23999702	23999702	-
1000082	TSS	EVM0001112	Chr01	24514977	24514989	24514977	-
1000083	TTS	EVM0001112	Chr01	24512188	24512253	24512253	-
1000084	TSS	EVM0001137	Chr01	36227477	36227657	36227657	+
1000085	TTS	EVM0001137	Chr01	36232805	36233201	36232805	+
1000086	TSS	EVM0001153	Chr01	15589282	15589453	15589282	-
1000087	TTS	EVM0001153	Chr01	15567757	15568279	15568279	-
1000088	TSS	EVM0001157	Chr01	7205636	7205812	7205812	+
1000089	TTS	EVM0001157	Chr01	7207803	7209563	7207803	+
1000090	TSS	EVM0001162	Chr01	4773719	4774499	4773719	-
1000091	TTS	EVM0001162	Chr01	4773098	4773401	4773401	-
1000092	TSS	EVM0001191	Chr01	20952536	20952609	20952536	-
1000093	TTS	EVM0001191	Chr01	20934382	20935125	20935125	-
1000094	TSS	EVM0001200	Chr01	21571265	21571590	21571590	+
1000095	TTS	EVM0001200	Chr01	21572319	21573492	21572319	+
1000096	TSS	EVM0001236	Chr01	4717669	4717809	4717809	+
1000097	TTS	EVM0001236	Chr01	4747230	4747521	4747230	+
1000098	TSS	EVM0001240	Chr01	11528614	11529263	11529263	+
1000099	TTS	EVM0001240	Chr01	11542070	11543627	11542070	+
1000100	TSS	EVM0001280	Chr01	25344827	25345278	25344827	-
1000101	TTS	EVM0001280	Chr01	25332096	25332288	25332288	-
1000102	TSS	EVM0001283	Chr01	17215360	17215576	17215576	+
1000103	TTS	EVM0001283	Chr01	17233786	17235134	17233786	+
1000104	TSS	EVM0001315	Chr01	18354	18459	18354	-
1000105	TTS	EVM0001315	Chr01	14471	14610	14610	-
1000106	TTS	EVM0001315	Chr01	16878	17419	17419	-
1000107	TSS	EVM0001349	Chr01	30654405	30654577	30654405	-
1000108	TTS	EVM0001349	Chr01	30653435	30653724	30653724	-
1000109	TSS	EVM0001359	Chr01	15200396	15200506	15200506	+
1000110	TSS	EVM0001359	Chr01	15215524	15215707	15215707	+
1000111	TSS	EVM0001359	Chr01	15226567	15226676	15226676	+
1000112	TTS	EVM0001359	Chr01	15214684	15215371	15214684	+
1000113	SKIP_ON	EVM0001359	Chr01	15225476	15225520	15225253,15225476-15225520,15225855	+
1000114	SKIP_OFF	EVM0001359	Chr01	15225476	15225520	1522525315225850	+
1000115	MSKIP_ON	EVM0001359	Chr01	15222345	15222708	15222198,15222345-15222520,15222645-15222708,15224260	+
1000116	MSKIP_OFF	EVM0001359	Chr01	15222345	15222708	1522219815224260	+
1000117	AE	EVM0001359	Chr01	15200710	15200785	15200710-15200785	+
1000118	AE	EVM0001359	Chr01	15200682	15200785	15200682-15200785	+
1000119	TSS	EVM0001391	Chr01	12058246	12058498	12058498	+
1000120	TTS	EVM0001391	Chr01	12067209	12067840	12067209	+
1000121	IR_ON	EVM0001391	Chr01	12058860	12061212	12058659-12061371	+
1000122	IR_OFF	EVM0001391	Chr01	12058860	12061212	12058659-12058860,12061212-12061371	+
1000123	TSS	EVM0001413	Chr01	34370415	34370484	34370415	-
1000124	TTS	EVM0001413	Chr01	34361574	34361770	34361770	-
1000125	IR_ON	EVM0001413	Chr01	34367002	34368721	34366880-34369684	-
1000126	IR_OFF	EVM0001413	Chr01	34367002	34368721	34366880-34367002,34368721-34369684	-
1000127	TSS	EVM0001425	Chr01	28376471	28376665	28376665	+
1000128	TTS	EVM0001425	Chr01	28377619	28379199	28377619	+
1000129	TSS	EVM0001456	Chr01	23456653	23456824	23456824	+
1000130	TSS	EVM0001456	Chr01	23456653	23456820	23456820	+
1000131	TTS	EVM0001456	Chr01	23459531	23460456	23459531	+
1000132	XAE	EVM0001456	Chr01	23458215	23458311	23458215-23458311	+
1000133	XAE	EVM0001456	Chr01	23457953	23458311	23457953-23458311	+
1000134	TSS	EVM0001465	Chr01	14467400	14467584	14467400	-
1000135	TSS	EVM0001465	Chr01	14467396	14467584	14467396	-
1000136	TTS	EVM0001465	Chr01	14455631	14458703	14458703	-
1000137	IR_ON	EVM0001465	Chr01	14462732	14462826	14462572-14463006	-
1000138	IR_OFF	EVM0001465	Chr01	14462732	14462826	14462572-14462732,14462826-14463006	-
1000139	TSS	EVM0001476	Chr01	18414965	18415103	18414965	-
1000140	TSS	EVM0001476	Chr01	18394893	18395813	18394893	-
1000141	TTS	EVM0001476	Chr01	18392850	18393741	18393741	-
1000142	TSS	EVM0001487	Chr01	23633423	23633603	23633603	+
1000143	TSS	EVM0001487	Chr01	23634082	23634618	23634618	+
1000144	TTS	EVM0001487	Chr01	23636036	23636155	23636036	+
1000145	TSS	EVM0001502	Chr01	38058021	38058272	38058272	+
1000146	TSS	EVM0001502	Chr01	38060208	38060530	38060530	+
1000147	TTS	EVM0001502	Chr01	38062140	38065000	38062140	+
1000148	SKIP_ON	EVM0001502	Chr01	38059546	38059767	38059265,38059546-38059767,38060322	+
1000149	SKIP_OFF	EVM0001502	Chr01	38059546	38059767	3805926538060320	+
1000150	TSS	EVM0001542	Chr01	8025275	8025383	8025275	-
1000151	TTS	EVM0001542	Chr01	8013094	8015100	8015100	-
1000152	TSS	EVM0001613	Chr01	26726663	26726737	26726737	+
1000153	TTS	EVM0001613	Chr01	26728743	26728784	26728743	+
1000154	TSS	EVM0001617	Chr01	25384573	25385423	25384573	-
1000155	TTS	EVM0001617	Chr01	25380241	25381779	25381779	-
1000156	TSS	EVM0001624	Chr01	11422630	11422657	11422657	+
1000157	TTS	EVM0001624	Chr01	11425718	11426482	11425718	+
1000158	TSS	EVM0001627	Chr01	11377191	11377402	11377402	+
1000159	TSS	EVM0001627	Chr01	11380610	11380774	11380774	+
1000160	TTS	EVM0001627	Chr01	11391420	11393846	11391420	+
1000161	TSS	EVM0001665	Chr01	5343971	5344160	5343971	-
1000162	TTS	EVM0001665	Chr01	5337650	5342320	5342320	-
1000163	TSS	EVM0001689	Chr01	18172322	18172399	18172322	-
1000164	TTS	EVM0001689	Chr01	18167786	18169878	18169878	-
1000165	TSS	EVM0001723	Chr01	27155236	27155320	27155236	-
1000166	TTS	EVM0001723	Chr01	27149836	27150582	27150582	-
1000167	TSS	EVM0001726	Chr01	31492100	31492224	31492100	-
1000168	TTS	EVM0001726	Chr01	31465620	31465786	31465786	-
1000169	TSS	EVM0001732	Chr01	5542333	5542422	5542333	-
1000170	TTS	EVM0001732	Chr01	5537736	5538302	5538302	-
1000171	TSS	EVM0001747	Chr01	24325285	24325331	24325285	-
1000172	TTS	EVM0001747	Chr01	24316366	24317245	24317245	-
1000173	TSS	EVM0001751	Chr01	12124633	12124847	12124847	+
1000174	TTS	EVM0001751	Chr01	12131401	12131777	12131401	+
1000175	TSS	EVM0001763	Chr01	2708782	2708840	2708840	+
1000176	TTS	EVM0001763	Chr01	2719160	2719262	2719160	+
1000177	TSS	EVM0001804	Chr01	14518616	14518712	14518616	-
1000178	TTS	EVM0001804	Chr01	14512155	14514667	14514667	-
1000179	TSS	EVM0001898	Chr01	30300206	30300562	30300206	-
1000180	TTS	EVM0001898	Chr01	30278747	30281175	30281175	-
1000181	SKIP_ON	EVM0001898	Chr01	30291323	30291439	30287560,30291323-30291439,30291784	-
1000182	SKIP_OFF	EVM0001898	Chr01	30291323	30291439	3028756030291780	-
1000183	MSKIP_ON	EVM0001898	Chr01	30291323	30291885	30287560,30291323-30291439,30291784-30291885,30292732	-
1000184	MSKIP_OFF	EVM0001898	Chr01	30291323	30291885	3028756030292730	-
1000185	SKIP_ON	EVM0001898	Chr01	30291784	30291885	30287560,30291784-30291885,30292732	-
1000186	SKIP_OFF	EVM0001898	Chr01	30291784	30291885	3028756030292730	-
1000187	TSS	EVM0001900	Chr01	11612361	11612669	11612669	+
1000188	TTS	EVM0001900	Chr01	11617083	11618210	11617083	+
1000189	SKIP_ON	EVM0001900	Chr01	11613118	11613167	11612669,11613118-11613167,11613423	+
1000190	SKIP_OFF	EVM0001900	Chr01	11613118	11613167	1161266911613420	+
1000191	XAE	EVM0001900	Chr01	11614398	11614484	11614398-11614484	+
1000192	XAE	EVM0001900	Chr01	11614398	11614755	11614398-11614755	+
1000193	TSS	EVM0001912	Chr01	33206329	33206389	33206389	+
1000194	TSS	EVM0001912	Chr01	33303257	33305347	33305347	+
1000195	TTS	EVM0001912	Chr01	33310226	33311683	33310226	+
1000196	SKIP_ON	EVM0001912	Chr01	33247994	33248089	33244533,33247994-33248089,33249587	+
1000197	SKIP_OFF	EVM0001912	Chr01	33247994	33248089	3324453333249580	+
1000198	TSS	EVM0002035	Chr01	10488445	10488632	10488445	-
1000199	TTS	EVM0002035	Chr01	10481569	10482484	10482484	-
1000200	TTS	EVM0002035	Chr01	10481774	10482259	10482259	-
1000201	TSS	EVM0002041	Chr01	18697424	18697590	18697590	+
1000202	TTS	EVM0002041	Chr01	18705160	18706221	18705160	+
1000203	XSKIP_ON	EVM0002041	Chr01	18698019	18698170	18697590,18698019-18698170,18700728	+
1000204	XSKIP_OFF	EVM0002041	Chr01	18698019	18698170	1869759018700720	+
1000205	SKIP_ON	EVM0002041	Chr01	18698019	18698170	18697590,18698019-18698170,18700725	+
1000206	SKIP_OFF	EVM0002041	Chr01	18698019	18698170	1869759018700720	+
1000207	TSS	EVM0002046	Chr01	1837183	1837222	1837222	+
1000208	TTS	EVM0002046	Chr01	1842929	1843098	1842929	+
1000209	TSS	EVM0002080	Chr01	37944995	37945141	37945141	+
1000210	TTS	EVM0002080	Chr01	37957388	37957578	37957388	+
1000211	IR_ON	EVM0002080	Chr01	37955169	37956771	37955088-37956895	+
1000212	IR_OFF	EVM0002080	Chr01	37955169	37956771	37955088-37955169,37956771-37956895	+
1000213	TSS	EVM0002103	Chr01	11450400	11450533	11450533	+
1000214	TTS	EVM0002103	Chr01	11454179	11455467	11454179	+
1000215	TSS	EVM0002113	Chr01	3651139	3651294	3651294	+
1000216	TTS	EVM0002113	Chr01	3656351	3656948	3656351	+
1000217	TSS	EVM0002118	Chr01	11902300	11902497	11902497	+
1000218	TTS	EVM0002118	Chr01	11913015	11913699	11913015	+
1000219	TSS	EVM0002119	Chr01	32489166	32489338	32489166	-
1000220	TTS	EVM0002119	Chr01	32463920	32473433	32473433	-
1000221	TSS	EVM0002130	Chr01	34286444	34286751	34286444	-
1000222	TTS	EVM0002130	Chr01	34285735	34286307	34286307	-
1000223	TSS	EVM0002141	Chr01	21349179	21349199	21349179	-
1000224	TTS	EVM0002141	Chr01	21337859	21338053	21338053	-
1000225	TSS	EVM0002143	Chr01	20304255	20304325	20304325	+
1000226	TTS	EVM0002143	Chr01	20310475	20311095	20310475	+
1000227	IR_ON	EVM0002143	Chr01	20305028	20305148	20304741-20305332	+
1000228	IR_OFF	EVM0002143	Chr01	20305028	20305148	20304741-20305028,20305148-20305332	+
1000229	TSS	EVM0002160	Chr01	18450401	18450573	18450401	-
1000230	TTS	EVM0002160	Chr01	18441804	18443308	18443308	-
1000231	TSS	EVM0002191	Chr01	23482319	23482321	23482321	+
1000232	TTS	EVM0002191	Chr01	23490362	23490478	23490362	+
1000233	TSS	EVM0002193	Chr01	2979841	2980000	2979841	-
1000234	TSS	EVM0002193	Chr01	2960339	2960521	2960339	-
1000235	TTS	EVM0002193	Chr01	2966321	2968317	2968317	-
1000236	XSKIP_ON	EVM0002193	Chr01	2972733	2972903	2972651,2972733-2972903,2972991	-
1000237	XSKIP_OFF	EVM0002193	Chr01	2972733	2972903	29726422972991	-
1000238	TSS	EVM0002265	Chr01	10887451	10887532	10887451	-
1000239	TTS	EVM0002265	Chr01	10870270	10871353	10871353	-
1000240	SKIP_ON	EVM0002265	Chr01	10872712	10872894	10871709,10872712-10872894,10873436	-
1000241	SKIP_OFF	EVM0002265	Chr01	10872712	10872894	1087170910873430	-
1000242	TSS	EVM0002292	Chr01	30562603	30563043	30562603	-
1000243	TSS	EVM0002292	Chr01	30565065	30565142	30565065	-
1000244	TTS	EVM0002292	Chr01	30559810	30559942	30559942	-
1000245	TSS	EVM0002360	Chr01	2461912	2462087	2461912	-
1000246	TTS	EVM0002360	Chr01	2455541	2456428	2456428	-
1000247	TSS	EVM0002384	Chr01	19408591	19409762	19408591	-
1000248	TTS	EVM0002384	Chr01	19318091	19324714	19324714	-
1000249	TSS	EVM0002398	Chr01	16708038	16709145	16708038	-
1000250	TTS	EVM0002398	Chr01	16698137	16699185	16699185	-
1000251	TTS	EVM0002398	Chr01	16698137	16700561	16700561	-
1000252	SKIP_ON	EVM0002398	Chr01	16700394	16700561	16699185,16700394-16700561,16702125	-
1000253	SKIP_OFF	EVM0002398	Chr01	16700394	16700561	1669918516702120	-
1000254	TSS	EVM0002438	Chr01	37772840	37773072	37772840	-
1000255	TTS	EVM0002438	Chr01	37763981	37765073	37765073	-
1000256	TSS	EVM0002458	Chr01	26416688	26416895	26416895	+
1000257	TTS	EVM0002458	Chr01	26422688	26424292	26422688	+
1000258	TSS	EVM0002497	Chr01	17746104	17747099	17746104	-
1000259	TTS	EVM0002497	Chr01	17702253	17705520	17705520	-
1000260	TSS	EVM0002515	Chr01	31574009	31574151	31574009	-
1000261	TTS	EVM0002515	Chr01	31570057	31570186	31570186	-
1000262	TSS	EVM0002541	Chr01	36848518	36848567	36848518	-
1000263	TTS	EVM0002541	Chr01	36842601	36844700	36844700	-
1000264	AE	EVM0002541	Chr01	36847797	36847860	36847797-36847860	-
1000265	AE	EVM0002541	Chr01	36847757	36847860	36847757-36847860	-
1000266	TSS	EVM0002573	Chr01	16188706	16189127	16189127	+
1000267	TTS	EVM0002573	Chr01	16243468	16246918	16243468	+
1000268	IR_ON	EVM0002573	Chr01	16192045	16192119	16191998-16192249	+
1000269	IR_OFF	EVM0002573	Chr01	16192045	16192119	16191998-16192045,16192119-16192249	+
1000270	AE	EVM0002573	Chr01	16231671	16231862	16231671-16231862	+
1000271	AE	EVM0002573	Chr01	16231328	16231862	16231328-16231862	+
1000272	TSS	EVM0002589	Chr01	40201205	40201307	40201205	-
1000273	TTS	EVM0002589	Chr01	40189014	40189096	40189096	-
1000274	TSS	EVM0002595	Chr01	40151086	40151432	40151086	-
1000275	TTS	EVM0002595	Chr01	40134746	40135381	40135381	-
1000276	TSS	EVM0002642	Chr01	17172201	17172688	17172688	+
1000277	TTS	EVM0002642	Chr01	17209435	17212958	17209435	+
1000278	TSS	EVM0002674	Chr01	23548749	23548983	23548749	-
1000279	TTS	EVM0002674	Chr01	23543960	23544433	23544433	-
1000280	TSS	EVM0002680	Chr01	31200644	31201489	31201489	+
1000281	TTS	EVM0002680	Chr01	31205587	31206992	31205587	+
1000282	TSS	EVM0002766	Chr01	32954569	32954760	32954569	-
1000283	TTS	EVM0002766	Chr01	32925684	32928087	32928087	-
1000284	AE	EVM0002766	Chr01	32931031	32931107	32931031-32931107	-
1000285	AE	EVM0002766	Chr01	32931061	32931107	32931061-32931107	-
1000286	TSS	EVM0002981	Chr01	14580877	14581471	14580877	-
1000287	TTS	EVM0002981	Chr01	14566297	14568385	14568385	-
1000288	TSS	EVM0002995	Chr01	25315036	25315429	25315429	+
1000289	TTS	EVM0002995	Chr01	25320545	25320996	25320545	+
1000290	TSS	EVM0003028	Chr01	10670769	10671037	10671037	+
1000291	TTS	EVM0003028	Chr01	10688314	10689976	10688314	+
1000292	TSS	EVM0003066	Chr01	23646350	23646453	23646350	-
1000293	TSS	EVM0003066	Chr01	23643269	23643352	23643269	-
1000294	TTS	EVM0003066	Chr01	23637864	23637983	23637983	-
1000295	TSS	EVM0003124	Chr01	32924412	32924634	32924412	-
1000296	TTS	EVM0003124	Chr01	32851271	32851909	32851909	-
1000297	TSS	EVM0003140	Chr01	15809247	15809661	15809661	+
1000298	TTS	EVM0003140	Chr01	15842697	15842735	15842697	+
1000299	TSS	EVM0003143	Chr01	20519846	20520002	20519846	-
1000300	TTS	EVM0003143	Chr01	20511609	20513019	20513019	-
1000301	TSS	EVM0003147	Chr01	40702908	40703407	40702908	-
1000302	TTS	EVM0003147	Chr01	40695575	40697263	40697263	-
1000303	TSS	EVM0003153	Chr01	26635390	26635617	26635390	-
1000304	TTS	EVM0003153	Chr01	26623877	26624847	26624847	-
1000305	TSS	EVM0003281	Chr01	36347229	36347484	36347229	-
1000306	TTS	EVM0003281	Chr01	36322754	36323745	36323745	-
1000307	TSS	EVM0003306	Chr01	8139061	8139504	8139061	-
1000308	TTS	EVM0003306	Chr01	8088996	8091815	8091815	-
1000309	TTS	EVM0003306	Chr01	8093676	8095049	8095049	-
1000310	SKIP_ON	EVM0003306	Chr01	8123060	8123116	8122192,8123060-8123116,8125132	-
1000311	SKIP_OFF	EVM0003306	Chr01	8123060	8123116	81221928125132	-
1000312	SKIP_ON	EVM0003306	Chr01	8109613	8109816	8106559,8109613-8109816,8110164	-
1000313	SKIP_OFF	EVM0003306	Chr01	8109613	8109816	81065598110164	-
1000314	TSS	EVM0003320	Chr01	11845059	11845177	11845177	+
1000315	TTS	EVM0003320	Chr01	11845261	11845740	11845261	+
1000316	TSS	EVM0003382	Chr01	14687200	14687819	14687200	-
1000317	TTS	EVM0003382	Chr01	14677818	14679447	14679447	-
1000318	TSS	EVM0003447	Chr01	3381372	3381498	3381372	-
1000319	TTS	EVM0003447	Chr01	3368430	3368816	3368816	-
1000320	TSS	EVM0003481	Chr01	39584406	39584517	39584406	-
1000321	TTS	EVM0003481	Chr01	39403682	39410268	39410268	-
1000322	TSS	EVM0003520	Chr01	12073597	12074010	12073597	-
1000323	TTS	EVM0003520	Chr01	12068506	12069137	12069137	-
1000324	TSS	EVM0003527	Chr01	2613479	2613956	2613956	+
1000325	TTS	EVM0003527	Chr01	2626647	2627840	2626647	+
1000326	TTS	EVM0003527	Chr01	2626644	2627990	2626644	+
1000327	TSS	EVM0003539	Chr01	596242	596365	596365	+
1000328	TTS	EVM0003539	Chr01	608720	609457	608720	+
1000329	TSS	EVM0003555	Chr01	37904515	37904618	37904618	+
1000330	TTS	EVM0003555	Chr01	37908225	37908449	37908225	+
1000331	AE	EVM0003555	Chr01	37907537	37907661	37907537-37907661	+
1000332	AE	EVM0003555	Chr01	37907537	37907639	37907537-37907639	+
1000333	TSS	EVM0003558	Chr01	22245066	22245086	22245066	-
1000334	TTS	EVM0003558	Chr01	22171456	22172111	22172111	-
1000335	TSS	EVM0003568	Chr01	34284582	34284736	34284582	-
1000336	TTS	EVM0003568	Chr01	34278071	34278444	34278444	-
1000337	TSS	EVM0003595	Chr01	32504871	32505098	32505098	+
1000338	TTS	EVM0003595	Chr01	32531277	32532600	32531277	+
1000339	SKIP_ON	EVM0003595	Chr01	32523133	32523372	32522809,32523133-32523372,32524735	+
1000340	SKIP_OFF	EVM0003595	Chr01	32523133	32523372	3252280932524730	+
1000341	TSS	EVM0003742	Chr01	21210306	21210828	21210828	+
1000342	TTS	EVM0003742	Chr01	21215590	21217422	21215590	+
1000343	TSS	EVM0003753	Chr01	4573262	4573316	4573316	+
1000344	TTS	EVM0003753	Chr01	4577655	4577825	4577655	+
1000345	TSS	EVM0003771	Chr01	3064997	3065122	3065122	+
1000346	TTS	EVM0003771	Chr01	3067326	3068320	3067326	+
1000347	TSS	EVM0003794	Chr01	27576836	27576985	27576985	+
1000348	TTS	EVM0003794	Chr01	27585769	27586294	27585769	+
1000349	TSS	EVM0003802	Chr01	16059953	16060074	16060074	+
1000350	TTS	EVM0003802	Chr01	16060758	16060957	16060758	+
1000351	TSS	EVM0003918	Chr01	5261863	5261972	5261863	-
1000352	TTS	EVM0003918	Chr01	5250195	5250216	5250216	-
1000353	TSS	EVM0003919	Chr01	31233252	31233634	31233252	-
1000354	TTS	EVM0003919	Chr01	31220241	31220810	31220810	-
1000355	TSS	EVM0003941	Chr01	33356535	33356900	33356900	+
1000356	TTS	EVM0003941	Chr01	33413933	33414322	33413933	+
1000357	TSS	EVM0004028	Chr01	8877773	8878072	8877773	-
1000358	TTS	EVM0004028	Chr01	8773402	8775811	8775811	-
1000359	TTS	EVM0004028	Chr01	8773402	8775685	8775685	-
1000360	AE	EVM0004028	Chr01	8788338	8788513	8788338-8788513	-
1000361	AE	EVM0004028	Chr01	8788338	8788570	8788338-8788570	-
1000362	AE	EVM0004028	Chr01	8776290	8776426	8776290-8776426	-
1000363	AE	EVM0004028	Chr01	8776290	8776375	8776290-8776375	-
1000364	TSS	EVM0004033	Chr01	16389516	16389665	16389516	-
1000365	TTS	EVM0004033	Chr01	16360516	16360988	16360988	-
1000366	TSS	EVM0004077	Chr01	9204630	9204843	9204630	-
1000367	TTS	EVM0004077	Chr01	9171378	9172674	9172674	-
1000368	TSS	EVM0004102	Chr01	28885256	28885325	28885325	+
1000369	TSS	EVM0004102	Chr01	28885278	28885295	28885295	+
1000370	TTS	EVM0004102	Chr01	28891478	28892775	28891478	+
1000371	TSS	EVM0004181	Chr01	36910202	36910485	36910485	+
1000372	TSS	EVM0004181	Chr01	36910202	36910276	36910276	+
1000373	TTS	EVM0004181	Chr01	36914747	36916420	36914747	+
1000374	AE	EVM0004181	Chr01	36912980	36913174	36912980-36913174	+
1000375	AE	EVM0004181	Chr01	36913042	36913174	36913042-36913174	+
1000376	TSS	EVM0004232	Chr01	3931992	3932196	3931992	-
1000377	TTS	EVM0004232	Chr01	3921171	3921490	3921490	-
1000378	TSS	EVM0004247	Chr01	18369402	18369530	18369530	+
1000379	TTS	EVM0004247	Chr01	18370653	18371906	18370653	+
1000380	TSS	EVM0004331	Chr01	19023400	19023571	19023571	+
1000381	TTS	EVM0004331	Chr01	19027668	19027993	19027668	+
1000382	TSS	EVM0004360	Chr01	6553771	6554025	6553771	-
1000383	TTS	EVM0004360	Chr01	6432103	6435766	6435766	-
1000384	TSS	EVM0004510	Chr01	31371526	31371629	31371526	-
1000385	TTS	EVM0004510	Chr01	31367481	31368982	31368982	-
1000386	TSS	EVM0004514	Chr01	16318184	16318365	16318365	+
1000387	TTS	EVM0004514	Chr01	16353705	16355113	16353705	+
1000388	TSS	EVM0004529	Chr01	15567149	15567347	15567149	-
1000389	TTS	EVM0004529	Chr01	15565774	15566162	15566162	-
1000390	TSS	EVM0004531	Chr01	32385097	32385194	32385097	-
1000391	TTS	EVM0004531	Chr01	32371613	32373378	32373378	-
1000392	TSS	EVM0004546	Chr01	10661513	10661725	10661725	+
1000393	TTS	EVM0004546	Chr01	10670035	10670616	10670035	+
1000394	AE	EVM0004546	Chr01	10664685	10664859	10664685-10664859	+
1000395	AE	EVM0004546	Chr01	10664655	10664859	10664655-10664859	+
1000396	TSS	EVM0004554	Chr01	18429822	18430033	18430033	+
1000397	TTS	EVM0004554	Chr01	18439804	18440628	18439804	+
1000398	TSS	EVM0004556	Chr01	38742611	38742709	38742709	+
1000399	TTS	EVM0004556	Chr01	38745211	38746886	38745211	+
1000400	TSS	EVM0004602	Chr01	50989	52367	52367	+
1000401	TTS	EVM0004602	Chr01	97046	98609	97046	+
1000402	TTS	EVM0004602	Chr01	97024	98609	97024	+
1000403	XSKIP_ON	EVM0004602	Chr01	96711	96775	96486,96711-96775,97024	+
1000404	XSKIP_OFF	EVM0004602	Chr01	96711	96775	9648697046	+
1000405	SKIP_ON	EVM0004602	Chr01	85452	85481	82369,85452-85481,87138	+
1000406	SKIP_OFF	EVM0004602	Chr01	85452	85481	8236987138	+
1000407	SKIP_ON	EVM0004602	Chr01	96711	96775	96486,96711-96775,97046	+
1000408	SKIP_OFF	EVM0004602	Chr01	96711	96775	9648697046	+
1000409	TSS	EVM0004669	Chr01	31709565	31709640	31709640	+
1000410	TTS	EVM0004669	Chr01	31717172	31717874	31717172	+
1000411	TSS	EVM0004714	Chr01	34471001	34471124	34471001	-
1000412	TTS	EVM0004714	Chr01	34463767	34465320	34465320	-
1000413	TSS	EVM0004720	Chr01	16471247	16471315	16471247	-
1000414	TTS	EVM0004720	Chr01	16456035	16456857	16456857	-
1000415	TSS	EVM0004725	Chr01	38165122	38165538	38165122	-
1000416	TTS	EVM0004725	Chr01	38132192	38134103	38134103	-
1000417	TSS	EVM0004748	Chr01	11347525	11347649	11347649	+
1000418	TTS	EVM0004748	Chr01	11357949	11358910	11357949	+
1000419	TSS	EVM0004846	Chr01	14510661	14510854	14510661	-
1000420	TTS	EVM0004846	Chr01	14507363	14508110	14508110	-
1000421	TSS	EVM0004854	Chr01	22486286	22486414	22486286	-
1000422	TTS	EVM0004854	Chr01	22477777	22478349	22478349	-
1000423	TSS	EVM0004859	Chr01	23800920	23801278	23801278	+
1000424	TTS	EVM0004859	Chr01	23804314	23804903	23804314	+
1000425	IR_ON	EVM0004859	Chr01	23803651	23803739	23803551-23803852	+
1000426	IR_OFF	EVM0004859	Chr01	23803651	23803739	23803551-23803651,23803739-23803852	+
1000425	IR_ON	EVM0004859	Chr01	23803651	23803722	23803551-23803852	+
1000427	IR_OFF	EVM0004859	Chr01	23803651	23803722	23803551-23803651,23803722-23803852	+
1000428	AE	EVM0004859	Chr01	23803739	23803852	23803739-23803852	+
1000429	AE	EVM0004859	Chr01	23803722	23803852	23803722-23803852	+
1000430	TSS	EVM0004880	Chr01	8641249	8641409	8641249	-
1000431	TTS	EVM0004880	Chr01	8634371	8634571	8634571	-
1000432	TSS	EVM0004890	Chr01	8184825	8187228	8187228	+
1000433	TTS	EVM0004890	Chr01	8229011	8230975	8229011	+
1000434	TSS	EVM0004899	Chr01	19858739	19858847	19858739	-
1000435	TTS	EVM0004899	Chr01	19856309	19857461	19857461	-
1000436	TSS	EVM0004906	Chr01	10422872	10423285	10422872	-
1000437	TTS	EVM0004906	Chr01	10391074	10393621	10393621	-
1000438	SKIP_ON	EVM0004906	Chr01	10393989	10394131	10393621,10393989-10394131,10395391	-
1000439	SKIP_OFF	EVM0004906	Chr01	10393989	10394131	1039362110395390	-
1000440	TSS	EVM0004924	Chr01	23510839	23510990	23510990	+
1000441	TTS	EVM0004924	Chr01	23514610	23515709	23514610	+
1000442	TSS	EVM0004930	Chr01	27729034	27730114	27729034	-
1000443	TTS	EVM0004930	Chr01	27705915	27705921	27705921	-
1000444	TSS	EVM0004957	Chr01	11948085	11948403	11948403	+
1000445	TTS	EVM0004957	Chr01	11959038	11960005	11959038	+
1000446	TSS	EVM0004979	Chr01	10574970	10575126	10575126	+
1000447	TTS	EVM0004979	Chr01	10583830	10585087	10583830	+
1000448	TSS	EVM0005025	Chr01	19743074	19743434	19743434	+
1000449	TTS	EVM0005025	Chr01	19745793	19746737	19745793	+
1000450	TSS	EVM0005064	Chr01	33205605	33205805	33205605	-
1000451	TTS	EVM0005064	Chr01	33043515	33044786	33044786	-
1000452	TSS	EVM0005091	Chr01	23868659	23868804	23868804	+
1000453	TTS	EVM0005091	Chr01	23882504	23883186	23882504	+
1000454	TSS	EVM0005095	Chr01	3602726	3603131	3602726	-
1000455	TSS	EVM0005095	Chr01	3603136	3603351	3603136	-
1000456	TSS	EVM0005095	Chr01	3599515	3600058	3599515	-
1000457	TTS	EVM0005095	Chr01	3590259	3594476	3594476	-
1000458	SKIP_ON	EVM0005095	Chr01	3594722	3594795	3594476,3594722-3594795,3595310	-
1000459	SKIP_OFF	EVM0005095	Chr01	3594722	3594795	35944763595310	-
1000460	SKIP_ON	EVM0005095	Chr01	3595310	3595509	3594476,3595310-3595509,3596474	-
1000461	SKIP_OFF	EVM0005095	Chr01	3595310	3595509	35944763596474	-
1000462	SKIP_ON	EVM0005095	Chr01	3594722	3595509	3594476,3594722-3595509,3596474	-
1000461	SKIP_OFF	EVM0005095	Chr01	3594722	3595509	35944763596474	-
1000463	MSKIP_ON	EVM0005095	Chr01	3594722	3595509	3594476,3594722-3594795,3595310-3595509,3596474	-
1000464	MSKIP_OFF	EVM0005095	Chr01	3594722	3595509	35944763596474	-
1000465	IR_ON	EVM0005095	Chr01	3594795	3595310	3594722-3595509	-
1000466	IR_OFF	EVM0005095	Chr01	3594795	3595310	3594722-3594795,3595310-3595509	-
1000467	AE	EVM0005095	Chr01	3595310	3595509	3595310-3595509	-
1000468	AE	EVM0005095	Chr01	3594722	3595509	3594722-3595509	-
1000469	TSS	EVM0005104	Chr01	12422394	12422525	12422394	-
1000470	TTS	EVM0005104	Chr01	12413702	12414412	12414412	-
1000471	SKIP_ON	EVM0005104	Chr01	12419514	12419573	12416764,12419514-12419573,12420826	-
1000472	SKIP_OFF	EVM0005104	Chr01	12419514	12419573	1241676412420820	-
1000473	TSS	EVM0005156	Chr01	24150412	24150524	24150412	-
1000474	TTS	EVM0005156	Chr01	24140963	24142111	24142111	-
1000475	TSS	EVM0005174	Chr01	21168570	21168589	21168589	+
1000476	TTS	EVM0005174	Chr01	21173238	21173439	21173238	+
1000477	TSS	EVM0005328	Chr01	18120134	18120416	18120134	-
1000478	TSS	EVM0005328	Chr01	18138476	18138679	18138476	-
1000479	TSS	EVM0005328	Chr01	18132982	18133284	18132982	-
1000480	TTS	EVM0005328	Chr01	18089324	18090149	18090149	-
1000481	TSS	EVM0005331	Chr01	2453921	2454174	2453921	-
1000482	TSS	EVM0005331	Chr01	2451425	2451634	2451425	-
1000483	TTS	EVM0005331	Chr01	2437355	2439143	2439143	-
1000484	TSS	EVM0005356	Chr01	38768667	38768720	38768667	-
1000485	TSS	EVM0005356	Chr01	38795024	38795248	38795024	-
1000486	TSS	EVM0005356	Chr01	38769916	38769978	38769916	-
1000487	TTS	EVM0005356	Chr01	38747917	38754679	38754679	-
1000488	TSS	EVM0005357	Chr01	14687917	14687982	14687982	+
1000489	TSS	EVM0005357	Chr01	14687917	14688362	14688362	+
1000490	TTS	EVM0005357	Chr01	14692286	14693658	14692286	+
1000491	TSS	EVM0005358	Chr01	2468711	2468959	2468959	+
1000492	TTS	EVM0005358	Chr01	2481541	2482092	2481541	+
1000493	TSS	EVM0005361	Chr01	20204929	20205145	20204929	-
1000494	TTS	EVM0005361	Chr01	20172488	20174020	20174020	-
1000495	TTS	EVM0005361	Chr01	20176572	20177905	20177905	-
1000496	TSS	EVM0005382	Chr01	20358536	20358622	20358622	+
1000497	TTS	EVM0005382	Chr01	20362224	20362442	20362224	+
1000498	TSS	EVM0005430	Chr01	21222568	21223546	21222568	-
1000499	TTS	EVM0005430	Chr01	21221108	21221271	21221271	-
1000500	TSS	EVM0005467	Chr01	38089454	38089554	38089454	-
1000501	TTS	EVM0005467	Chr01	38068760	38069209	38069209	-
1000502	TSS	EVM0005506	Chr01	12451174	12451667	12451667	+
1000503	TTS	EVM0005506	Chr01	12467875	12469355	12467875	+
1000504	IR_ON	EVM0005506	Chr01	12466278	12466962	12466075-12467048	+
1000505	IR_OFF	EVM0005506	Chr01	12466278	12466962	12466075-12466278,12466962-12467048	+
1000506	TSS	EVM0005515	Chr01	3186251	3186610	3186610	+
1000507	TTS	EVM0005515	Chr01	3193816	3194109	3193816	+
1000508	TSS	EVM0005535	Chr01	18054092	18054119	18054092	-
1000509	TTS	EVM0005535	Chr01	18037670	18039323	18039323	-
1000510	TSS	EVM0005537	Chr01	3839776	3839881	3839881	+
1000511	TTS	EVM0005537	Chr01	3850170	3853858	3850170	+
1000512	TSS	EVM0005600	Chr01	715573	715636	715636	+
1000513	TTS	EVM0005600	Chr01	716885	717944	716885	+
1000514	TSS	EVM0005633	Chr01	5283834	5283995	5283995	+
1000515	TSS	EVM0005633	Chr01	5292978	5293231	5293231	+
1000516	TTS	EVM0005633	Chr01	5293515	5294745	5293515	+
1000517	TSS	EVM0005678	Chr01	8715415	8715455	8715415	-
1000518	TTS	EVM0005678	Chr01	8711726	8711844	8711844	-
1000519	TSS	EVM0005690	Chr01	4992616	4992720	4992616	-
1000520	TTS	EVM0005690	Chr01	4980728	4982444	4982444	-
1000521	TSS	EVM0005746	Chr01	700450	700515	700515	+
1000522	TTS	EVM0005746	Chr01	703474	705124	703474	+
1000523	TSS	EVM0005747	Chr01	23554359	23554448	23554448	+
1000524	TTS	EVM0005747	Chr01	23592814	23592975	23592814	+
1000525	TSS	EVM0005768	Chr01	29033876	29034244	29033876	-
1000526	TTS	EVM0005768	Chr01	29019522	29020644	29020644	-
1000527	TSS	EVM0005802	Chr01	19741835	19742153	19741835	-
1000528	TTS	EVM0005802	Chr01	19716790	19719906	19719906	-
1000529	SKIP_ON	EVM0005802	Chr01	19731752	19731811	19730086,19731752-19731811,19732184	-
1000530	SKIP_OFF	EVM0005802	Chr01	19731752	19731811	1973008619732180	-
1000531	XSKIP_ON	EVM0005802	Chr01	19731752	19731811	19730083,19731752-19731811,19732184	-
1000532	XSKIP_OFF	EVM0005802	Chr01	19731752	19731811	1973008619732180	-
1000533	TSS	EVM0005817	Chr01	39843588	39843683	39843683	+
1000534	TTS	EVM0005817	Chr01	40025327	40025482	40025327	+
1000535	TSS	EVM0005830	Chr01	14643622	14644237	14644237	+
1000536	TTS	EVM0005830	Chr01	14661557	14661705	14661557	+
1000537	SKIP_ON	EVM0005830	Chr01	14655326	14655364	14653542,14655326-14655364,14655823	+
1000538	SKIP_OFF	EVM0005830	Chr01	14655326	14655364	1465354214655820	+
1000539	TSS	EVM0005935	Chr01	20964206	20964355	20964206	-
1000540	TTS	EVM0005935	Chr01	20959960	20960792	20960792	-
1000541	TSS	EVM0005945	Chr01	36283112	36283287	36283287	+
1000542	TTS	EVM0005945	Chr01	36289625	36290307	36289625	+
1000543	TSS	EVM0006037	Chr01	8768972	8769127	8768972	-
1000544	TTS	EVM0006037	Chr01	8759523	8760748	8760748	-
1000545	TSS	EVM0006160	Chr01	31723561	31723589	31723589	+
1000546	TTS	EVM0006160	Chr01	31730550	31730568	31730550	+
1000547	TSS	EVM0006166	Chr01	25329401	25329459	25329401	-
1000548	TTS	EVM0006166	Chr01	25323185	25325681	25325681	-
1000549	TSS	EVM0006179	Chr01	19980892	19981064	19981064	+
1000550	TTS	EVM0006179	Chr01	19993386	19995579	19993386	+
1000551	SKIP_ON	EVM0006179	Chr01	19985733	19986357	19984344,19985733-19986357,19986961	+
1000552	SKIP_OFF	EVM0006179	Chr01	19985733	19986357	1998434419986960	+
1000553	TSS	EVM0006182	Chr01	8680128	8680717	8680717	+
1000554	TTS	EVM0006182	Chr01	8689772	8690835	8689772	+
1000555	SKIP_ON	EVM0006182	Chr01	8685617	8685767	8684647,8685617-8685767,8686793	+
1000556	SKIP_OFF	EVM0006182	Chr01	8685617	8685767	86846478686793	+
1000557	IR_ON	EVM0006182	Chr01	8686941	8688747	8686793-8688812	+
1000558	IR_OFF	EVM0006182	Chr01	8686941	8688747	8686793-8686941,8688747-8688812	+
1000559	TSS	EVM0006224	Chr01	8649402	8649600	8649402	-
1000560	TTS	EVM0006224	Chr01	8644796	8646878	8646878	-
1000561	TSS	EVM0006258	Chr01	38182829	38183082	38182829	-
1000562	TTS	EVM0006258	Chr01	38166077	38166952	38166952	-
1000563	TTS	EVM0006258	Chr01	38171311	38172848	38172848	-
1000564	TSS	EVM0006298	Chr01	20527745	20527866	20527866	+
1000565	TTS	EVM0006298	Chr01	20531964	20531985	20531964	+
1000566	TSS	EVM0006327	Chr01	19977986	19978602	19977986	-
1000567	TTS	EVM0006327	Chr01	19942797	19945164	19945164	-
1000568	SKIP_ON	EVM0006327	Chr01	19947318	19947404	19946880,19947318-19947404,19947772	-
1000569	SKIP_OFF	EVM0006327	Chr01	19947318	19947404	1994688019947770	-
1000570	TSS	EVM0006374	Chr01	23835159	23835357	23835159	-
1000571	TTS	EVM0006374	Chr01	23823274	23824516	23824516	-
1000572	TSS	EVM0006489	Chr01	421079	421163	421079	-
1000573	TTS	EVM0006489	Chr01	412975	413769	413769	-
1000574	TTS	EVM0006489	Chr01	412975	413252	413252	-
1000575	TSS	EVM0006503	Chr01	24160512	24160598	24160598	+
1000576	TTS	EVM0006503	Chr01	24178606	24181503	24178606	+
1000577	TSS	EVM0006559	Chr01	10527329	10527523	10527329	-
1000578	TTS	EVM0006559	Chr01	10509939	10514118	10514118	-
1000579	TSS	EVM0006607	Chr01	14479629	14480057	14480057	+
1000580	TTS	EVM0006607	Chr01	14490438	14491583	14490438	+
1000581	TSS	EVM0006652	Chr01	25416236	25416340	25416236	-
1000582	TTS	EVM0006652	Chr01	25400327	25400384	25400384	-
1000583	TSS	EVM0006656	Chr01	20684279	20684314	20684314	+
1000584	TTS	EVM0006656	Chr01	20691733	20692552	20691733	+
1000585	TSS	EVM0006685	Chr01	16531826	16532132	16531826	-
1000586	TTS	EVM0006685	Chr01	16504095	16506401	16506401	-
1000587	TSS	EVM0006771	Chr01	20477134	20477350	20477350	+
1000588	TTS	EVM0006771	Chr01	20487645	20490140	20487645	+
1000589	TSS	EVM0006816	Chr01	37990048	37990180	37990180	+
1000590	TTS	EVM0006816	Chr01	38001579	38002405	38001579	+
1000591	TSS	EVM0006884	Chr01	10719212	10719480	10719480	+
1000592	TTS	EVM0006884	Chr01	10787982	10788524	10787982	+
1000593	TSS	EVM0006896	Chr01	22750967	22750999	22750967	-
1000594	TSS	EVM0006896	Chr01	22751463	22751582	22751463	-
1000595	TTS	EVM0006896	Chr01	22743121	22744313	22744313	-
1000596	TSS	EVM0006953	Chr01	20585896	20585959	20585896	-
1000597	TSS	EVM0006953	Chr01	20585892	20585959	20585892	-
1000598	TTS	EVM0006953	Chr01	20578826	20582504	20582504	-
1000599	TSS	EVM0006968	Chr01	34370415	34370484	34370415	-
1000600	TSS	EVM0006968	Chr01	34331116	34331176	34331116	-
1000601	TTS	EVM0006968	Chr01	34318392	34318475	34318475	-
1000602	TSS	EVM0007008	Chr01	16935267	16935546	16935546	+
1000603	TSS	EVM0007008	Chr01	16935267	16936393	16936393	+
1000604	TTS	EVM0007008	Chr01	16938685	16939817	16938685	+
1000605	TSS	EVM0007058	Chr01	11528064	11528126	11528064	-
1000606	TTS	EVM0007058	Chr01	11526146	11526250	11526250	-
1000607	TSS	EVM0007069	Chr01	4155985	4156225	4155985	-
1000608	TTS	EVM0007069	Chr01	4141973	4143701	4143701	-
1000609	TSS	EVM0007170	Chr01	9464465	9464559	9464465	-
1000610	TTS	EVM0007170	Chr01	9443914	9447112	9447112	-
1000611	TSS	EVM0007224	Chr01	24550569	24550726	24550569	-
1000612	TTS	EVM0007224	Chr01	24547300	24547389	24547389	-
1000613	TSS	EVM0007250	Chr01	22761295	22761362	22761362	+
1000614	TTS	EVM0007250	Chr01	22786309	22787809	22786309	+
1000615	TSS	EVM0007278	Chr01	16090135	16090270	16090135	-
1000616	TTS	EVM0007278	Chr01	16083381	16083666	16083666	-
1000617	AE	EVM0007278	Chr01	16087707	16087878	16087707-16087878	-
1000618	AE	EVM0007278	Chr01	16087707	16087854	16087707-16087854	-
1000619	TSS	EVM0007328	Chr01	1465150	1465205	1465205	+
1000620	TTS	EVM0007328	Chr01	1468321	1468566	1468321	+
1000621	TSS	EVM0007395	Chr01	10554204	10554276	10554204	-
1000622	TTS	EVM0007395	Chr01	10548276	10550269	10550269	-
1000623	TSS	EVM0007412	Chr01	31367246	31367334	31367246	-
1000624	TTS	EVM0007412	Chr01	31344535	31347367	31347367	-
1000625	TTS	EVM0007412	Chr01	31344567	31346821	31346821	-
1000626	TSS	EVM0007472	Chr01	20700351	20700668	20700351	-
1000627	TTS	EVM0007472	Chr01	20694326	20695207	20695207	-
1000628	IR_ON	EVM0007472	Chr01	20695398	20695499	20695309-20695661	-
1000629	IR_OFF	EVM0007472	Chr01	20695398	20695499	20695309-20695398,20695499-20695661	-
1000630	TSS	EVM0007583	Chr01	1988439	1988512	1988439	-
1000631	TTS	EVM0007583	Chr01	1975438	1975614	1975614	-
1000632	TTS	EVM0007583	Chr01	1975497	1976112	1976112	-
1000633	TTS	EVM0007583	Chr01	1975497	1975856	1975856	-
1000634	TTS	EVM0007583	Chr01	1975497	1975900	1975900	-
1000635	SKIP_ON	EVM0007583	Chr01	1975726	1975856	1975614,1975726-1975856,1975976	-
1000636	SKIP_OFF	EVM0007583	Chr01	1975726	1975856	19756141975976	-
1000637	TSS	EVM0007610	Chr01	18165843	18166108	18165843	-
1000638	TTS	EVM0007610	Chr01	18146440	18148072	18148072	-
1000639	TSS	EVM0007637	Chr01	10816939	10817546	10817546	+
1000640	TTS	EVM0007637	Chr01	10829322	10831241	10829322	+
1000641	MIR_ON	EVM0007637	Chr01	10818789	10820548	10818587-10820555	+
1000642	MIR_OFF	EVM0007637	Chr01	10818789	10820548	10818587-10818789,10819512-10819564,10820548-10820555	+
1000643	TSS	EVM0007663	Chr01	7455377	7455554	7455377	-
1000644	TTS	EVM0007663	Chr01	7436502	7436609	7436609	-
1000645	TSS	EVM0007678	Chr01	26586779	26586950	26586950	+
1000646	TTS	EVM0007678	Chr01	26597090	26598154	26597090	+
1000647	IR_ON	EVM0007678	Chr01	26595228	26595520	26595132-26595608	+
1000648	IR_OFF	EVM0007678	Chr01	26595228	26595520	26595132-26595228,26595520-26595608	+
1000649	MIR_ON	EVM0007678	Chr01	26595228	26596757	26595132-26596872	+
1000650	MIR_OFF	EVM0007678	Chr01	26595228	26596757	26595132-26595228,26595520-26595608,26596757-26596872	+
1000651	IR_ON	EVM0007678	Chr01	26595608	26596757	26595132-26596872	+
1000652	IR_OFF	EVM0007678	Chr01	26595608	26596757	26595132-26595608,26596757-26596872	+
1000653	TSS	EVM0007701	Chr01	2936421	2936587	2936421	-
1000654	TTS	EVM0007701	Chr01	2895462	2895510	2895510	-
1000655	TTS	EVM0007701	Chr01	2917307	2917732	2917732	-
1000656	TSS	EVM0007707	Chr01	8309622	8309780	8309622	-
1000657	TTS	EVM0007707	Chr01	8284890	8289008	8289008	-
1000658	AE	EVM0007707	Chr01	8300399	8300608	8300399-8300608	-
1000659	AE	EVM0007707	Chr01	8300417	8300608	8300417-8300608	-
1000660	TSS	EVM0007763	Chr01	5724921	5725346	5725346	+
1000661	TTS	EVM0007763	Chr01	5774789	5777864	5774789	+
1000662	TSS	EVM0007818	Chr01	11463699	11464474	11464474	+
1000663	TTS	EVM0007818	Chr01	11506733	11508806	11506733	+
1000664	TSS	EVM0007836	Chr01	16656709	16656721	16656709	-
1000665	TTS	EVM0007836	Chr01	16651706	16651834	16651834	-
1000666	TSS	EVM0007913	Chr01	29001094	29001133	29001094	-
1000667	TTS	EVM0007913	Chr01	28969750	28971746	28971746	-
1000668	TSS	EVM0007937	Chr01	20721369	20721850	20721850	+
1000669	TTS	EVM0007937	Chr01	20739019	20739110	20739019	+
1000670	TSS	EVM0007954	Chr01	29690111	29690205	29690205	+
1000671	TSS	EVM0007954	Chr01	29703290	29703316	29703316	+
1000672	TSS	EVM0007954	Chr01	29718697	29718896	29718896	+
1000673	TTS	EVM0007954	Chr01	29764109	29767868	29764109	+
1000674	AE	EVM0007954	Chr01	29760578	29760808	29760578-29760808	+
1000675	AE	EVM0007954	Chr01	29760578	29760757	29760578-29760757	+
1000676	XAE	EVM0007954	Chr01	29760578	29760808	29760578-29760808	+
1000677	XAE	EVM0007954	Chr01	29760578	29760757	29760578-29760757	+
1000678	TSS	EVM0007957	Chr01	7489113	7489305	7489113	-
1000679	TTS	EVM0007957	Chr01	7468879	7469968	7469968	-
1000680	TSS	EVM0008023	Chr01	5815699	5816062	5816062	+
1000681	TTS	EVM0008023	Chr01	5821226	5822198	5821226	+
1000682	TSS	EVM0008029	Chr01	20710688	20710733	20710733	+
1000683	TTS	EVM0008029	Chr01	20711659	20711723	20711659	+
1000684	TSS	EVM0008054	Chr01	4407603	4408845	4408845	+
1000685	TTS	EVM0008054	Chr01	4449962	4450827	4449962	+
1000686	TSS	EVM0008056	Chr01	32968278	32968545	32968545	+
1000687	TTS	EVM0008056	Chr01	32991128	32993127	32991128	+
1000688	TSS	EVM0008075	Chr01	1924207	1924732	1924732	+
1000689	TTS	EVM0008075	Chr01	1930514	1931472	1930514	+
1000690	AE	EVM0008075	Chr01	1926510	1926717	1926510-1926717	+
1000691	AE	EVM0008075	Chr01	1926496	1926717	1926496-1926717	+
1000692	TSS	EVM0008134	Chr01	39063742	39063823	39063742	-
1000693	TTS	EVM0008134	Chr01	38859733	38862656	38862656	-
1000694	TSS	EVM0008142	Chr01	3630312	3630470	3630312	-
1000695	TTS	EVM0008142	Chr01	3626069	3626216	3626216	-
1000696	TSS	EVM0008208	Chr01	11267241	11267575	11267575	+
1000697	TTS	EVM0008208	Chr01	11288744	11289811	11288744	+
1000698	TSS	EVM0008234	Chr01	32343304	32343572	32343304	-
1000699	TTS	EVM0008234	Chr01	32336298	32336701	32336701	-
1000700	TSS	EVM0008303	Chr01	13653074	13653295	13653074	-
1000701	TTS	EVM0008303	Chr01	13633857	13634786	13634786	-
1000702	TTS	EVM0008303	Chr01	13633922	13634752	13634752	-
1000703	TSS	EVM0008310	Chr01	362159	366461	362159	-
[truncated: 52,321 more rows]

## Sheet: HTG2.AS
event_id	event_type	gene_id	chrom	event_start	event_end	event_pattern	strand
[truncated: 50,183 more rows]

[truncated: 1 more sheets: HTG3.AS]
