# Supplementary material for: Analysis of Differential Alternative Splicing in Largemouth Bass After High Temperature Exposure
Source: Animals (Basel). 2024 Oct 17;14(20):3005. doi: 10.3390/ani14203005 (PMC11505094; doi:10.3390/ani14203005)
Supplement: Supplementary file 1 [file animals-14-03005-s001.zip › Table S 3 CG_vs_HTG DASgenes.xlsx]

## Sheet: SE.MATS.JC (2)
GeneID	chr	strand	exonStart_0base	exonEnd	upstreamES	upstreamEE	downstreamES	downstreamEE	ID	IJC_SAMPLE_1	SJC_SAMPLE_1	IJC_SAMPLE_2	SJC_SAMPLE_2	IncFormLen	SkipFormLen	PValue	FDR	IncLevel1	IncLevel2	IncLevelDifference				318
EVM0014553	Chr07	-	26179601	26179703	26178919	26179111	26179792	26179867	1	14,0,28	19,4,106	74,38,62	22,43,27	250	149	5.10637e-05	0.00114691	0.305,0.0,0.136	0.667,0.345,0.578	-0.383
EVM0010170	Chr12	+	25800937	25801012	25800464	25800590	25801445	25801508	26	258,128,82	189,117,81	505457557	103146107	223	149	0	0	0.477,0.422,0.403	0.766,0.677,0.777	-0.306
EVM0003214	Chr04	-	24232701	24232785	24232280	24232364	24233290	24233374	31	42,36,22	0,0,0	18,20,22	6,6,3	232	149	4.14403e-09	2.83733e-07	1.0,1.0,1.0	0.658,0.682,0.825	0.278
EVM0003214	Chr04	-	24233876	24233960	24233290	24233374	24238113	24238234	43	23,25,17	0,0,17	19,9,20	0,0,0	232	149	0.00208045	0.0267557	1.0,1.0,0.391	1.0,1.0,1.0	-0.203
EVM0003214	Chr04	-	24237774	24237858	24233876	24233960	24238113	24238234	51	0,0,0	12,8,18	10,7,10	2,1,5	232	149	2.22045e-16	6.73271e-14	0.0,0.0,0.0	0.763,0.818,0.562	-0.714
EVM0001632	Chr11	-	14353671	14353749	14353110	14353371	14354042	14354088	65	68,34,53	0,0,0	67,68,56	7,4,9	226	149	1.02151e-07	4.8181e-06	1.0,1.0,1.0	0.863,0.918,0.804	0.138
EVM0015630	Chr06	-	12563500	12563852	12561774	12563157	12564985	12565292	66	100,21,61	0,0,0	127,80,74	5,0,9	298	149	4.08824e-05	0.000943185	1.0,1.0,1.0	0.927,1.0,0.804	0.09
EVM0015630	Chr06	-	12563500	12563855	12561774	12563157	12564985	12565292	67	95,30,9	0,0,0	130,82,70	5,0,9	298	149	7.70143e-05	0.00160258	1.0,1.0,1.0	0.929,1.0,0.795	0.092
EVM0009670	Chr09	+	14911316	14911438	14910961	14911087	14912132	14912353	191	54,52,36	0,1,0	44,28,37	1,6,4	270	149	2.21206e-05	0.000558941	1.0,0.966,1.0	0.96,0.72,0.836	0.15
EVM0019077	Chr04	-	26433562	26433697	26432329	26432481	26434864	26434983	192	47,36,20	0,0,0	35,58,29	11,19,14	283	149	8.21565e-15	1.74377e-12	1.0,1.0,1.0	0.626,0.616,0.522	0.412
EVM0022841	Chr09	+	10337275	10337296	10336487	10336578	10337756	10338511	197	39,0,0	37,70,24	82,81,104	83,45,92	169	149	1.83705e-06	6.7811e-05	0.482,0.0,0.0	0.466,0.613,0.499	-0.365
EVM0004028	Chr01	-	8779178	8779349	8777209	8777985	8779746	8779839	198	123,37,43	0,13,0	85,149,75	0,0,1	298	149	0.000983394	0.0139616	1.0,0.587,1.0	1.0,1.0,0.974	-0.129
EVM0024726	Chr06	-	8528112	8528184	8526543	8526666	8528831	8529046	206	150,183,92	0,5,0	142206120	7,12,19	220	149	8.54946e-08	4.12414e-06	1.0,0.961,1.0	0.932,0.921,0.811	0.099
EVM0025287	Chr08	-	21084164	21084345	21083812	21083903	21086555	21086628	214	320327111	2,0,24	686608695	4,3,10	298	149	0.00230797	0.0291587	0.988,1.0,0.698	0.988,0.99,0.972	-0.088
EVM0015199	Chr11	+	13441636	13441963	13441179	13441351	13442670	13442779	252	101,76,91	91,49,49	85,70,90	129126130	298	149	7.88043e-07	3.21658e-05	0.357,0.437,0.481	0.248,0.217,0.257	0.184
EVM0000823	Chr12	-	18526522	18526600	18524416	18524539	18526890	18527061	264	206,96,53	126,112,30	263304225	36,72,34	226	149	1.38656e-12	1.83103e-10	0.519,0.361,0.538	0.828,0.736,0.814	-0.32
EVM0022339	Chr10	-	31720833	31721210	31720588	31720678	31723380	31723575	268	39,21,10	120128143	43,53,39	94157112	298	149	6.20265e-05	0.00132981	0.14,0.076,0.034	0.186,0.144,0.148	-0.076
EVM0004218	Chr12	+	24432331	24432421	24428109	24428238	24432731	24432827	289	23,93,102	0,0,47	8,13,14	0,0,0	238	149	0.000262546	0.00458645	1.0,1.0,0.576	1.0,1.0,1.0	-0.141
EVM0001429	Chr07	+	8366234	8366291	8365771	8365894	8368624	8368700	335	4,0,0	38,41,24	27,1,31	23,13,18	205	149	5.17721e-08	2.64786e-06	0.071,0.0,0.0	0.46,0.053,0.556	-0.333
EVM0007934	Chr08	-	7914740	7914829	7912419	7913487	7915571	7915711	375	135153135	9,0,6	136177143	1,0,0	237	149	0.000195743	0.00350602	0.904,1.0,0.934	0.988,1.0,1.0	-0.05
EVM0019018	Chr12	+	24135839	24135890	24135182	24135295	24136453	24136517	430	21,0,0	4,13,8	27,29,38	15,1,2	199	149	5.65589e-05	0.001244	0.797,0.0,0.0	0.574,0.956,0.934	-0.556
EVM0008339	Chr13	-	26575905	26575944	26575218	26575392	26576508	26576645	467	15,9,36	70,29,0	7,14,1	59,50,66	187	149	0.00254751	0.0319947	0.146,0.198,1.0	0.086,0.182,0.012	0.355
EVM0007637	Chr01	+	10825730	10825790	10825419	10825515	10826929	10827114	475	52,28,149	0,0,0	116,88,137	10,11,6	208	149	4.33055e-08	2.2979e-06	1.0,1.0,1.0	0.893,0.851,0.942	0.105
EVM0011201	Chr15	+	7820089	7820158	7819304	7819509	7820410	7820457	484	3,17,6	12,2,1	2,4,0	17,3,18	217	149	0.00117418	0.0161831	0.147,0.854,0.805	0.075,0.478,0.0	0.418
EVM0005449	Chr12	-	9883577	9883667	9880653	9880839	9885206	9885422	496	10,2,22	1,0,0	11,11,6	5,3,4	238	149	1.03327e-06	3.9875e-05	0.862,1.0,1.0	0.579,0.697,0.484	0.367
EVM0022966	Chr14	-	20707317	20707368	20706214	20706926	20709357	20709453	541	270115317	0,15,0	140151113	19,23,0	199	149	1.65793e-05	0.000449314	1.0,0.852,1.0	0.847,0.831,1.0	0.058
EVM0018392	Chr10	+	20819690	20819714	20819037	20819157	20821388	20821528	542	78,28,110	22,0,0	46,23,58	76,24,54	172	149	1.44329e-15	3.60398e-13	0.754,1.0,1.0	0.344,0.454,0.482	0.491
EVM0024492	Chr06	-	18803669	18803699	18803391	18803550	18803773	18804049	545	32,58,18	0,0,0	25,44,26	4,9,17	178	149	1.13032e-10	1.11587e-08	1.0,1.0,1.0	0.84,0.804,0.561	0.265
EVM0003829	Chr10	+	23201248	23201269	23200494	23200602	23201806	23201880	548	0,0,0	62,43,38	13,12,0	114,84,108	169	149	6.25546e-06	0.000191039	0.0,0.0,0.0	0.091,0.112,0.0	-0.068
EVM0025271	Chr09	-	24908854	24908896	24900693	24900822	24912845	24912989	549	13,15,11	0,0,0	25,19,28	7,1,0	190	149	0.00089039	0.0128126	1.0,1.0,1.0	0.737,0.937,1.0	0.109
EVM0024794	Chr13	-	15045043	15045152	15043510	15044843	15045803	15046274	556	519529350	14,18,20	352482391	1,6,1	257	149	1.24984e-08	7.80233e-07	0.956,0.945,0.91	0.995,0.979,0.996	-0.053
EVM0007020	Chr04	+	18299595	18299733	18297509	18297605	18301059	18302849	577	56,46,44	0,0,15	102,42,83	0,0,2	286	149	0.000696636	0.0104866	1.0,1.0,0.604	1.0,1.0,0.956	-0.117
EVM0001061	Chr15	-	8162128	8162150	8160778	8161466	8162438	8162478	664	3,8,36	125180135	1,0,1	92,67,102	170	149	8.02194e-08	3.91415e-06	0.021,0.037,0.189	0.009,0.0,0.009	0.076
EVM0001061	Chr15	-	8163138	8163204	8162641	8162704	8163655	8163725	665	47,70,0	89109202	75,75,70	28,34,47	214	149	5.14944e-12	6.24553e-10	0.269,0.309,0.0	0.651,0.606,0.509	-0.396
EVM0001061	Chr15	-	8165840	8165975	8165554	8165671	8166073	8166208	668	9,0,0	129,54,166	17,22,16	64,67,84	283	149	5.16254e-14	9.52825e-12	0.035,0.0,0.0	0.123,0.147,0.091	-0.109
EVM0001431	Chr12	+	33526414	33526627	33518008	33518124	33528305	33528569	673	226345103	20,14,73	589748680	6,5,11	298	149	3.21769e-08	1.89709e-06	0.85,0.925,0.414	0.98,0.987,0.969	-0.249
EVM0005041	Chr14	-	10957962	10958007	10954532	10956179	10958303	10958453	710	12,43,86	150,60,54	8,18,5	118130141	193	149	2.05278e-05	0.000531069	0.058,0.356,0.551	0.05,0.097,0.027	0.264
EVM0012436	Chr12	+	26290420	26290525	26288244	26288467	26291955	26292224	714	244131161	10,6,0	139232165	135,54,110	253	149	0	0	0.935,0.928,1.0	0.377,0.717,0.469	0.433
EVM0007693	Chr06	-	18819854	18819917	18818556	18818577	18821054	18821260	721	34,110,4	4,0,0	21,19,32	4,9,9	211	149	1.71011e-07	7.89066e-06	0.857,1.0,1.0	0.788,0.599,0.715	0.252
EVM0005147	Chr14	+	14358600	14358665	14357599	14357834	14359274	14359327	737	8,11,14	0,0,0	10,2,8	7,5,0	213	149	2.81302e-06	9.47719e-05	1.0,1.0,1.0	0.5,0.219,1.0	0.427
EVM0025642	Chr13	-	21584883	21584949	21583403	21583472	21585020	21585080	765	16,41,23	0,0,0	30,25,31	65,29,46	214	149	0	0	1.0,1.0,1.0	0.243,0.375,0.319	0.688
EVM0006360	Chr09	-	11459959	11460047	11459766	11459853	11460142	11460210	775	50,17,35	9,0,0	221110153	2,0,3	236	149	0.0020739	0.0267557	0.778,1.0,1.0	0.986,1.0,0.97	-0.059
EVM0000901	Chr09	+	16404200	16404645	16403352	16403395	16404999	16405043	821	126,80,91	0,0,0	168134155	18,0,26	298	149	1.1466e-09	8.69167e-08	1.0,1.0,1.0	0.824,1.0,0.749	0.142
EVM0026006	Chr10	-	25277695	25277782	25277208	25277353	25277980	25277995	824	193212100	5,0,23	238298290	1,0,0	235	149	9.98872e-08	4.76428e-06	0.961,1.0,0.734	0.993,1.0,1.0	-0.099
EVM0025907	Chr15	-	17225269	17225363	17222090	17222966	17226557	17226716	836	68,35,29	0,0,26	60,86,78	0,1,0	242	149	0.00228692	0.028979	1.0,1.0,0.407	1.0,0.981,1.0	-0.191
EVM0025774	Chr11	+	17506656	17506913	17506371	17506469	17507604	17507679	845	234,184,50	0,0,58	241157193	1,0,0	298	149	0.00367505	0.043335	1.0,1.0,0.301	0.992,1.0,1.0	-0.23
EVM0022620	Chr02	+	7287919	7287974	7287067	7287150	7288434	7288493	863	18,0,20	165,88,96	11,6,13	407260440	203	149	1.63511e-06	6.08863e-05	0.074,0.0,0.133	0.019,0.017,0.021	0.05
EVM0023042	Chr11	+	3987526	3987577	3979027	3979114	3993420	3993447	880	94,18,17	0,0,0	59,57,66	8,3,13	199	149	3.44147e-08	1.97438e-06	1.0,1.0,1.0	0.847,0.934,0.792	0.142
EVM0023042	Chr11	+	3994346	3994418	3993598	3993724	3995104	3995275	885	0,0,0	39,23,55	20,13,13	60,41,55	220	149	7.5373e-13	1.14271e-10	0.0,0.0,0.0	0.184,0.177,0.138	-0.166
EVM0017856	Chr07	+	10263037	10263115	10261619	10261745	10264172	10264282	892	55,45,21	0,0,0	57,67,32	6,0,6	226	149	3.96265e-05	0.000929361	1.0,1.0,1.0	0.862,1.0,0.779	0.12
EVM0013498	Chr01	-	4542070	4542126	4540751	4541985	4543495	4543706	897	2,31,0	43,0,83	14,29,32	7,3,3	204	149	0.00126298	0.0171838	0.033,1.0,0.0	0.594,0.876,0.886	-0.441
EVM0021503	Chr07	+	21838782	21838845	21832432	21832615	21840278	21840410	927	78,32,15	160,122,50	14,16,28	176111203	211	149	1.21596e-08	7.70413e-07	0.256,0.156,0.175	0.053,0.092,0.089	0.118
EVM0022529	Chr03	-	22352681	22352798	22348526	22348704	22353883	22354046	935	37,30,54	24,0,0	66,72,61	1,0,1	265	149	0.00266526	0.033082	0.464,1.0,1.0	0.974,1.0,0.972	-0.161
EVM0015072	Chr12	-	9458105	9458235	9457982	9458026	9460417	9460523	967	103,121,23	0,0,0	139,90,106	5,0,9	278	149	7.07081e-05	0.00148592	1.0,1.0,1.0	0.937,1.0,0.863	0.067
EVM0025638	Chr14	-	28472545	28472626	28471359	28472442	28472703	28472874	1000	83,70,107	19,9,0	99117110	1,0,1	229	149	3.95994e-08	2.1477e-06	0.74,0.835,1.0	0.985,1.0,0.986	-0.132
EVM0010512	Chr10	-	715846	715924	713983	714089	719068	719100	1017	583383194	3,0,0	316538315	10,18,19	226	149	1.10111e-10	1.11291e-08	0.992,1.0,1.0	0.954,0.952,0.916	0.057
EVM0020927	Chr15	+	32576782	32577093	32574357	32574567	32577592	32577676	1035	131135166	0,0,23	149181120	0,2,1	298	149	8.60992e-05	0.00174876	1.0,1.0,0.783	1.0,0.978,0.984	-0.06
EVM0020927	Chr15	+	32576782	32577111	32574357	32574567	32577592	32577676	1036	104,104,82	0,0,23	88,96,72	0,2,1	298	149	0.00203076	0.0262822	1.0,1.0,0.641	1.0,0.96,0.973	-0.097
EVM0016628	Chr14	-	18820972	18821041	18820274	18820424	18823049	18823226	1053	136,166,44	128,79,47	75,114,85	196157116	217	149	0.000401279	0.00665402	0.422,0.591,0.391	0.208,0.333,0.335	0.176
EVM0013839	Chr01	+	2297768	2297876	2295767	2296243	2298402	2298492	1057	13,0,0	29,7,17	12,18,20	20,14,10	256	149	5.51479e-05	0.00121929	0.207,0.0,0.0	0.259,0.428,0.538	-0.339
EVM0019276	Chr07	-	33497058	33497184	33490970	33492139	33497378	33497504	1103	103,153,41	102,64,0	195145191	6,10,9	274	149	0.00233456	0.0294071	0.354,0.565,1.0	0.946,0.887,0.92	-0.278
EVM0019276	Chr07	-	33497058	33497184	33490970	33492139	33499619	33499766	1104	261,277,60	0,0,23	455269398	4,0,2	274	149	0.00196254	0.025477	1.0,1.0,0.587	0.984,1.0,0.991	-0.129
EVM0019276	Chr07	-	33497378	33497504	33497058	33497184	33499619	33499766	1106	71,39,11	158,124,19	21,3,5	260124208	274	149	0	0	0.196,0.146,0.239	0.042,0.013,0.013	0.171
EVM0012595	Chr06	-	12383110	12383140	12382471	12382672	12383351	12383424	1137	60,40,56	9,4,0	81,85,92	22,46,19	178	149	1.57271e-05	0.000433516	0.848,0.893,1.0	0.755,0.607,0.802	0.192
EVM0006364	Chr15	+	10404624	10404744	10404215	10404446	10404926	10405060	1186	95,50,44	0,9,0	80,73,67	0,0,0	268	149	0.00227777	0.0289496	1.0,0.755,1.0	1.0,1.0,1.0	-0.082
EVM0006364	Chr15	+	10407078	10407174	10406560	10406605	10407313	10407442	1190	6,9,34	0,0,0	6,3,16	3,0,6	244	149	2.22015e-06	7.78887e-05	1.0,1.0,1.0	0.55,1.0,0.62	0.277
EVM0015655	Chr06	-	18063105	18063254	18059557	18059674	18077661	18077852	1197	7,7,0	1,0,58	25,14,14	0,0,0	297	149	3.75872e-06	0.000123688	0.778,1.0,0.0	1.0,1.0,1.0	-0.407
EVM0024754	Chr07	+	14707372	14707497	14707128	14707232	14708926	14709039	1205	213175165	0,0,0	129100141	9,5,14	273	149	9.12259e-12	1.01909e-09	1.0,1.0,1.0	0.887,0.916,0.846	0.117
EVM0016763	Chr13	-	31557569	31557598	31557166	31557241	31558315	31558378	1264	59,46,32	6,34,0	14,11,27	16,35,22	177	149	2.52322e-05	0.000626378	0.892,0.532,1.0	0.424,0.209,0.508	0.428
EVM0021742	Chr10	-	27536198	27536382	27534625	27534892	27537937	27538299	1275	97,32,43	0,0,0	124115144	14,1,4	298	149	1.66177e-05	0.000449314	1.0,1.0,1.0	0.816,0.983,0.947	0.085
EVM0012051	Chr08	-	28905634	28905743	28891445	28891583	28905993	28906134	1281	61,51,89	0,0,0	39,98,34	3,2,3	257	149	0.00347273	0.0416433	1.0,1.0,1.0	0.883,0.966,0.868	0.094
EVM0007969	Chr02	-	26243965	26244067	26241562	26241665	26244987	26245168	1303	61,61,82	0,0,0	184181163	6,12,11	250	149	1.02363e-06	3.98654e-05	1.0,1.0,1.0	0.948,0.9,0.898	0.085
EVM0007486	Chr14	-	21123933	21123960	21123234	21123423	21124440	21124655	1364	186162104	35,20,0	115,80,101	3,8,0	175	149	0.000654513	0.00992288	0.819,0.873,1.0	0.97,0.895,1.0	-0.058
EVM0024790	Chr14	-	19471814	19471850	19470079	19470179	19475220	19475390	1394	21,23,34	0,0,0	95,105,76	2,4,6	184	149	0.00351035	0.0418747	1.0,1.0,1.0	0.975,0.955,0.911	0.053
EVM0020077	Chr12	-	18092362	18092474	18091999	18092100	18093543	18093719	1434	5,19,57	0,0,0	19,25,29	2,1,4	260	149	0.000780562	0.0114576	1.0,1.0,1.0	0.845,0.935,0.806	0.138
EVM0024078	Chr10	+	14968888	14968944	14968575	14968750	14969763	14969933	1435	40,43,58	0,13,0	104120142	0,0,0	204	149	6.16595e-05	0.00132865	1.0,0.707,1.0	1.0,1.0,1.0	-0.098
EVM0008915	Chr02	+	18954674	18954749	18953373	18953501	18958949	18959078	1525	165114187	29,0,11	133306139	62,83,35	223	149	3.44303e-08	1.97438e-06	0.792,1.0,0.919	0.589,0.711,0.726	0.228
EVM0008915	Chr02	+	18964036	18964184	18962308	18962478	18966479	18966568	1529	87,35,44	255,132,73	50,53,38	200303189	296	149	0.000502641	0.00811297	0.147,0.118,0.233	0.112,0.081,0.092	0.071
EVM0011684	Chr06	+	16611104	16611170	16610250	16610420	16611660	16611805	1542	44,63,70	5,0,0	20,30,18	9,16,8	214	149	1.15297e-12	1.63145e-10	0.86,1.0,1.0	0.607,0.566,0.61	0.359
EVM0010161	Chr03	-	28681916	28681959	28680837	28681026	28685346	28685502	1552	75,85,143	683561456	4,6,5	733520793	191	149	0	0	0.079,0.106,0.197	0.004,0.009,0.005	0.121
EVM0010918	Chr05	-	14557711	14557732	14554262	14554383	14557884	14557957	1563	11,0,0	14,3,35	38,16,37	8,2,20	169	149	4.67289e-08	2.44894e-06	0.409,0.0,0.0	0.807,0.876,0.62	-0.631
EVM0010918	Chr05	-	14561548	14561647	14560999	14561197	14561769	14561868	1564	37115217	0,0,0	81,36,89	2,2,5	247	149	0.00212353	0.0271517	1.0,1.0,1.0	0.961,0.916,0.915	0.069
EVM0009691	Chr10	-	15448694	15448799	15448353	15448434	15449071	15449155	1573	149140129	0,3,0	181149145	6,17,2	253	149	5.3692e-06	0.00016759	1.0,0.965,1.0	0.947,0.838,0.977	0.068
EVM0018472	Chr04	-	26690253	26690326	26688967	26690013	26691965	26692003	1629	557513402	88,98,29	255503350	22,22,24	221	149	5.11969e-06	0.000162187	0.81,0.779,0.903	0.887,0.939,0.908	-0.081
EVM0018472	Chr04	-	26690804	26690934	26689618	26690013	26691965	26692003	1631	156,74,143	88,98,29	366221336	22,22,24	278	149	3.4883e-08	1.97438e-06	0.487,0.288,0.725	0.899,0.843,0.882	-0.375
EVM0018472	Chr04	-	26690804	26690934	26690253	26690326	26691965	26692003	1632	357269338	266273188	850574840	0,196,90	278	149	3.00204e-13	5.09747e-11	0.418,0.346,0.491	1.0,0.611,0.833	-0.396
EVM0002031	Chr15	-	17381489	17381540	17379536	17380943	17383229	17383643	1669	115,83,55	204134140	151312140	107149108	199	149	7.97584e-13	1.1675e-10	0.297,0.317,0.227	0.514,0.611,0.493	-0.259
EVM0002031	Chr15	-	17381495	17381540	17379535	17380943	17383229	17383643	1670	202164101	204134140	158303140	107149108	193	149	0.00141794	0.0191693	0.433,0.486,0.358	0.533,0.611,0.5	-0.122
EVM0002031	Chr15	-	17384480	17384780	17383724	17383840	17385601	17385740	1671	139,47,13	418280241	83,154,68	142375129	298	149	1.5028e-10	1.38418e-08	0.143,0.077,0.026	0.226,0.17,0.209	-0.12
EVM0023016	Chr15	+	3371811	3371844	3369773	3369812	3373979	3375059	1762	50,0,0	65,83,41	88,76,55	149,94,117	181	149	2.01718e-05	0.000528575	0.388,0.0,0.0	0.327,0.4,0.279	-0.206
EVM0017239	Chr03	+	18190609	18190645	18190311	18190353	18190974	18191043	1782	9,0,12	49,73,0	1,0,0	26,7,17	184	149	0.000593302	0.00919185	0.129,0.0,1.0	0.03,0.0,0.0	0.366
EVM0006171	Chr14	+	21631301	21631364	21630842	21631156	21632755	21632964	1802	49,25,26	71,75,83	92,128,95	59,106,82	211	149	2.3885e-08	1.44846e-06	0.328,0.191,0.181	0.524,0.46,0.45	-0.245
EVM0023683	Chr04	+	16497147	16497189	16496332	16496407	16499606	16499706	1814	143,103,53	46,28,23	190208166	118,99,125	190	149	0.000347583	0.00587845	0.709,0.743,0.644	0.558,0.622,0.51	0.135
EVM0003675	Chr04	+	22864659	22864799	22863278	22863542	22866139	22866204	1828	39,23,11	0,15,0	73,63,62	0,0,0	288	149	0.000768649	0.011341	1.0,0.442,1.0	1.0,1.0,1.0	-0.186
EVM0006607	Chr01	+	14489371	14489438	14489158	14489284	14489512	14489680	1832	258257211	0,0,27	521494451	0,0,0	215	149	5.57136e-07	2.38893e-05	1.0,1.0,0.844	1.0,1.0,1.0	-0.052
EVM0022005	Chr14	+	30269955	30269976	30269388	30269514	30271555	30271691	1882	530444214	123172147	642703589	99184107	169	149	0.000548924	0.00866239	0.792,0.695,0.562	0.851,0.771,0.829	-0.134
EVM0022383	Chr01	+	26214803	26214904	26213473	26213666	26216967	26218443	1890	862406774	18,0,0	492844549	19,58,16	249	149	2.04725e-13	3.62108e-11	0.966,1.0,1.0	0.939,0.897,0.954	0.059
EVM0003281	Chr01	-	36329185	36329275	36327850	36327984	36329593	36329758	1900	37,14,15	30,7,0	10,35,7	41,34,29	238	149	0.000765115	0.011341	0.436,0.556,1.0	0.132,0.392,0.131	0.446
EVM0010249	Chr04	+	18426076	18426178	18424985	18425462	18426732	18426924	1915	40,4,50	0,0,0	23,37,33	3,7,0	250	149	2.36801e-05	0.000594805	1.0,1.0,1.0	0.82,0.759,1.0	0.14
EVM0017134	Chr15	-	32281329	32281350	32280019	32280182	32281929	32282027	1939	181,53,28	0,0,0	224190172	7,5,17	169	149	5.59363e-06	0.000173321	1.0,1.0,1.0	0.966,0.971,0.899	0.055
EVM0014503	Chr04	-	21644833	21644881	21644629	21644739	21649705	21649795	1962	127,112,73	0,0,39	63,84,80	0,1,0	196	149	0.000639649	0.0097323	1.0,1.0,0.587	1.0,0.985,1.0	-0.133
EVM0025874	Chr07	-	20640251	20640324	20637910	20638711	20640426	20640576	1968	57,0,0	4,20,24	54,28,40	25,7,20	221	149	0.00286631	0.0352681	0.906,0.0,0.0	0.593,0.729,0.574	-0.33
EVM0025874	Chr07	-	20640276	20640324	20637910	20638711	20640426	20640576	1969	14,0,0	4,20,24	31,15,39	25,7,20	196	149	0.000502296	0.00811297	0.727,0.0,0.0	0.485,0.62,0.597	-0.325
EVM0024117	Chr02	-	5904147	5904224	5902413	5902477	5907744	5907828	1980	113163161	0,0,21	341252294	0,0,0	225	149	8.82e-07	3.5658e-05	1.0,1.0,0.835	1.0,1.0,1.0	-0.055
EVM0009705	Chr09	+	24681778	24681824	24679707	24680144	24694788	24694945	1988	0,0,0	14,15,48	2,3,2	13,11,11	194	149	0.0011338	0.0157288	0.0,0.0,0.0	0.106,0.173,0.123	-0.134
EVM0022656	Chr13	-	10295338	10295362	10294433	10294544	10295521	10295642	2002	0,0,0	135,113,73	0,0,36	167337130	172	149	3.02323e-05	0.000746139	0.0,0.0,0.0	0.0,0.0,0.193	-0.064
EVM0000489	Chr05	+	19672840	19673009	19671897	19672023	19674343	19675140	2012	496498141	0,0,54	372237323	29,49,35	298	149	0.000141234	0.00265282	1.0,1.0,0.566	0.865,0.707,0.822	0.057
EVM0000489	Chr05	+	19672840	19674245	19671897	19672023	19674343	19675137	2013	289327141	0,0,54	229157201	29,49,35	298	149	3.15587e-05	0.000769923	1.0,1.0,0.566	0.798,0.616,0.742	0.137
EVM0001998	Chr15	+	12856656	12856701	12855631	12855749	12857911	12858195	2016	33,16,0	51,37,43	18,16,11	12,8,20	193	149	0.00183695	0.0240675	0.333,0.25,0.0	0.537,0.607,0.298	-0.286
EVM0022637	Chr01	+	29776082	29776155	29775705	29775777	29776506	29776667	2028	112,74,71	0,0,0	49,75,68	4,5,0	221	149	0.00263448	0.0327958	1.0,1.0,1.0	0.892,0.91,1.0	0.066
EVM0007688	Chr08	+	24565549	24565574	24565383	24565455	24566715	24566752	2043	19,16,28	67,30,20	8,3,2	65,49,62	173	149	6.72221e-08	3.39712e-06	0.196,0.315,0.547	0.096,0.05,0.027	0.295
EVM0007688	Chr08	+	24565549	24565688	24565383	24565455	24566715	24566752	2044	14,14,12	67,30,20	1,1,4	65,49,62	287	149	1.87106e-10	1.65472e-08	0.098,0.195,0.238	0.008,0.01,0.032	0.16
EVM0010001	Chr04	+	11378317	11378385	11376969	11377080	11378535	11378726	2052	225145108	24,0,21	174106157	0,2,3	216	149	7.76523e-08	3.83295e-06	0.866,1.0,0.78	1.0,0.973,0.973	-0.1
EVM0013485	Chr01	+	27124710	27124755	27123785	27123839	27124880	27124925	2064	0,0,0	60,48,35	17,18,9	46,54,74	193	149	1.30629e-12	1.78877e-10	0.0,0.0,0.0	0.222,0.205,0.086	-0.171
EVM0024603	Chr02	-	17641295	17641370	17640414	17640617	17650517	17650603	2083	0,12,0	6,4,59	6,38,26	10,27,10	223	149	0.0010847	0.0152468	0.0,0.667,0.0	0.286,0.485,0.635	-0.246
EVM0021266	Chr05	+	13274997	13275096	13274719	13274913	13275653	13275805	2100	0,16,0	1,0,13	23,18,15	0,2,0	247	149	4.36078e-05	0.000995242	0.0,1.0,0.0	1.0,0.844,1.0	-0.615
EVM0013260	Chr01	+	21145725	21145875	21141597	21141692	21147522	21147664	2131	47,63,0	0,0,44	58,60,84	0,0,0	298	149	0.00144152	0.0193648	1.0,1.0,0.0	1.0,1.0,1.0	-0.333
EVM0013260	Chr01	+	21148040	21148205	21147522	21147664	21148915	21149043	2132	34,56,164	0,0,0	56,59,59	2,6,3	298	149	2.0854e-05	0.000533283	1.0,1.0,1.0	0.933,0.831,0.908	0.109
EVM0001042	Chr02	+	41947407	41947461	41936841	41936897	41948866	41948956	2139	725626548	51,0,58	578733635	3,0,7	202	149	0	0	0.913,1.0,0.875	0.993,1.0,0.985	-0.063
EVM0015674	Chr14	-	17622727	17622769	17620344	17620393	17624870	17624972	2148	0,0,0	174,213,65	14,10,15	138186160	190	149	4.80931e-10	3.85199e-08	0.0,0.0,0.0	0.074,0.04,0.068	-0.061
EVM0011782	Chr06	-	13361206	13361393	13358552	13358802	13362208	13362311	2181	51,31,30	3,12,0	70,29,57	0,1,0	298	149	1.79757e-05	0.000482954	0.895,0.564,1.0	1.0,0.935,1.0	-0.159
EVM0010370	Chr12	-	11124584	11124652	11124422	11124501	11124774	11124867	2186	15,1,0	4,0,31	24,15,31	0,2,1	216	149	5.97123e-05	0.00129989	0.721,1.0,0.0	1.0,0.838,0.955	-0.357
EVM0025706	Chr07	-	30447811	30448000	30446979	30447178	30448982	30449225	2196	6,9,26	36,22,21	5,8,9	69,28,67	298	149	0.000769427	0.011341	0.077,0.17,0.382	0.035,0.125,0.063	0.135
EVM0025706	Chr07	-	30447811	30448000	30446979	30447178	30450188	30450875	2197	5,34,37	250,75,204	3,2,9	196186128	298	149	2.66204e-09	1.94834e-07	0.01,0.185,0.083	0.008,0.005,0.034	0.077
EVM0025706	Chr07	-	30447811	30448021	30446979	30447178	30448982	30449225	2198	5,9,26	36,22,21	2,2,7	69,28,67	298	149	1.93145e-06	6.9483e-05	0.065,0.17,0.382	0.014,0.034,0.05	0.173
EVM0025706	Chr07	-	30448982	30449225	30447811	30448000	30450188	30450875	2201	40,37,124	4,25,11	84,56,62	1,0,2	298	149	3.43467e-07	1.51877e-05	0.833,0.425,0.849	0.977,1.0,0.939	-0.27
EVM0007514	Chr10	+	23042152	23042291	23041105	23041249	23043034	23043213	2219	133,158,72	0,0,0	265148188	3,19,22	287	149	2.25989e-10	1.95781e-08	1.0,1.0,1.0	0.979,0.802,0.816	0.134
EVM0010958	Chr06	-	26328430	26328501	26320662	26325398	26330542	26330647	2240	29,14,30	0,0,0	40,44,37	7,11,5	219	149	2.08376e-08	1.28197e-06	1.0,1.0,1.0	0.795,0.731,0.834	0.213
EVM0010524	Chr10	+	22040207	22040261	22039537	22039612	22041265	22041316	2293	17,34,43	305116207	10,31,14	257238298	202	149	0.000108293	0.00209482	0.039,0.178,0.133	0.028,0.088,0.033	0.067
EVM0015086	Chr04	-	14865508	14865653	14865135	14865232	14866003	14866051	2307	57,52,77	0,0,0	92,94,79	3,8,7	293	149	9.08999e-07	3.60626e-05	1.0,1.0,1.0	0.94,0.857,0.852	0.117
EVM0018790	Chr05	+	24154826	24154905	24154435	24154686	24154997	24155096	2342	75,85,29	11,12,0	108,41,94	0,0,0	227	149	4.35555e-09	2.93481e-07	0.817,0.823,1.0	1.0,1.0,1.0	-0.12
EVM0005324	Chr07	+	25274357	25274476	25273884	25274043	25280057	25280181	2350	45,50,12	0,10,0	83,55,76	0,0,1	267	149	0.000174748	0.00318371	1.0,0.736,1.0	1.0,1.0,0.977	-0.08
EVM0005324	Chr07	+	25280903	25280978	25280630	25280776	25282195	25282262	2353	52,76,107	21,6,0	99105112	2,2,1	223	149	9.79151e-05	0.0019491	0.623,0.894,1.0	0.971,0.972,0.987	-0.138
EVM0011860	Chr08	-	14216317	14216404	14216054	14216133	14217204	14217543	2381	89,52,27	0,0,0	162149114	2,13,1	235	149	0.000346121	0.00587713	1.0,1.0,1.0	0.981,0.879,0.986	0.051
EVM0000788	Chr10	+	12382043	12382076	12364357	12364949	12383934	12384111	2406	2,3,19	0,0,0	10,0,8	3,7,0	181	149	9.82583e-05	0.0019491	1.0,1.0,1.0	0.733,0.0,1.0	0.422
EVM0014285	Chr07	+	4148579	4148615	4147494	4147572	4148712	4151746	2413	4,12,0	26,0,13	2,1,0	37,38,47	184	149	0.00158618	0.0210417	0.111,1.0,0.0	0.042,0.021,0.0	0.349
EVM0013527	Chr10	-	13350165	13350212	13346884	13348560	13350459	13350512	2431	162116108	36,56,14	193346203	12,33,18	195	149	1.62167e-05	0.000444129	0.775,0.613,0.855	0.925,0.889,0.896	-0.156
EVM0023185	Chr08	+	21507420	21507467	21506006	21506156	21507557	21507625	2450	65,51,6	8,0,9	121178116	0,0,0	195	149	1.18898e-05	0.000338738	0.861,1.0,0.337	1.0,1.0,1.0	-0.267
EVM0008220	Chr14	+	21833768	21833807	21833584	21833659	21834571	21834725	2457	15,25,12	97,88,27	17,17,20	195128165	187	149	0.00123649	0.016932	0.11,0.185,0.262	0.065,0.096,0.088	0.103
EVM0003895	Chr15	+	30684815	30685066	30684218	30684326	30686214	30686712	2462	270,79,118	5,8,0	98,115,90	5,15,9	298	149	0.000630889	0.00966832	0.964,0.832,1.0	0.907,0.793,0.833	0.088
EVM0001305	Chr13	+	1670765	1670846	1665915	1666001	1673979	1674090	2479	0,0,18	115,16,21	1,2,1	130130130	229	149	0.000506869	0.00815022	0.0,0.0,0.358	0.005,0.01,0.005	0.113
EVM0021461	Chr07	+	20723740	20723799	20723445	20723504	20724229	20724299	2484	145179190	5,0,28	264203231	0,0,0	207	149	1.03322e-09	7.97457e-08	0.954,1.0,0.83	1.0,1.0,1.0	-0.072
EVM0022378	Chr13	-	31569294	31569345	31566954	31566983	31569759	31570059	2493	44,1,27	0,0,0	46,42,47	5,5,3	199	149	3.0597e-05	0.000750775	1.0,1.0,1.0	0.873,0.863,0.921	0.114
EVM0000265	Chr11	+	27631331	27631392	27630869	27630998	27632019	27632082	2500	15,22,17	0,0,0	17,47,19	1,11,2	209	149	2.2768e-06	7.85774e-05	1.0,1.0,1.0	0.924,0.753,0.871	0.151
EVM0016466	Chr02	+	12130437	12130597	12128393	12128550	12134699	12134760	2541	8,27,26	0,0,11	8,9,14	0,0,0	298	149	0.000474974	0.00778481	1.0,1.0,0.542	1.0,1.0,1.0	-0.153
EVM0006585	Chr02	-	11132531	11132635	11132160	11132433	11133422	11133609	2549	37,122,14	0,0,0	65,15,46	10,2,6	252	149	3.42389e-09	2.4224e-07	1.0,1.0,1.0	0.794,0.816,0.819	0.19
EVM0022703	Chr15	+	24819626	24819686	24818890	24818933	24820646	24820744	2601	193168137	185169146	294432330	231214217	208	149	0.000398514	0.00663408	0.428,0.416,0.402	0.477,0.591,0.521	-0.114
EVM0016303	Chr04	+	18334424	18334475	18333438	18333819	18334560	18334786	2603	0,16,2	137116193	9,39,10	149130161	199	149	6.846e-05	0.00144583	0.0,0.094,0.008	0.043,0.183,0.044	-0.056
EVM0021236	Chr10	+	23179953	23180013	23179642	23179728	23180794	23181004	2634	235312313	71,0,0	270272248	217,93,165	208	149	7.77156e-15	1.73633e-12	0.703,1.0,1.0	0.471,0.677,0.518	0.346
EVM0020626	Chr02	-	9337224	9337396	9334881	9336850	9338332	9338385	2695	40,20,64	40,36,0	33,33,21	66,64,85	298	149	0.00345378	0.0415334	0.333,0.217,1.0	0.2,0.205,0.11	0.345
EVM0012125	Chr15	+	10171112	10171208	10170481	10170589	10172200	10172323	2709	0,0,76	43,11,17	11,42,17	18,12,8	244	149	0.00310986	0.0380443	0.0,0.0,0.732	0.272,0.681,0.565	-0.262
EVM0012594	Chr04	-	15055818	15055899	15052414	15052825	15063817	15064048	2723	165112213	0,14,0	175255147	0,0,0	229	149	0.00143216	0.0193001	1.0,0.839,1.0	1.0,1.0,1.0	-0.054
EVM0012594	Chr04	-	15065549	15065816	15063817	15064048	15081314	15081602	2724	112,34,46	0,0,0	110,137,79	0,21,11	298	149	3.89786e-08	2.1477e-06	1.0,1.0,1.0	1.0,0.765,0.782	0.151
EVM0010786	Chr12	+	14248793	14248897	14248492	14248565	14249317	14249404	2729	142155113	11,4,27	238165197	1,9,4	252	149	3.29505e-05	0.000799285	0.884,0.958,0.712	0.993,0.916,0.967	-0.107
EVM0020973	Chr05	-	12938091	12938180	12936204	12937923	12938423	12938581	2769	22,9,0	85,61,17	26,28,43	50,47,44	237	149	7.08561e-07	2.94886e-05	0.14,0.085,0.0	0.246,0.272,0.381	-0.225
EVM0020973	Chr05	-	12938932	12939009	12936204	12938581	12939130	12939313	2770	135,56,68	0,16,0	77,51,84	0,0,0	225	149	0.000186204	0.00334931	1.0,0.699,1.0	1.0,1.0,1.0	-0.1
EVM0018688	Chr15	+	22589191	22589293	22588324	22588497	22589650	22589737	2778	0,6,29	17,0,24	0,0,4	11,21,22	250	149	0.00323071	0.0394091	0.0,1.0,0.419	0.0,0.0,0.098	0.44
EVM0020531	Chr15	-	26741039	26741111	26739357	26739494	26741738	26741782	2798	32,56,82	0,0,0	52,58,38	14,6,10	220	149	6.0445e-12	7.12747e-10	1.0,1.0,1.0	0.716,0.867,0.72	0.232
EVM0026133	Chr02	-	9806391	9806424	9804820	9805919	9806732	9806905	2807	222123125	88,39,28	238149291	149,76,140	181	149	0.00055652	0.00871744	0.675,0.722,0.786	0.568,0.617,0.631	0.122
EVM0007038	Chr04	+	3694593	3694683	3690426	3690498	3696194	3696349	2853	50,35,18	3,0,0	42,82,47	28,35,39	238	149	3.44169e-15	8.11666e-13	0.913,1.0,1.0	0.484,0.595,0.43	0.468
EVM0002323	Chr05	+	9199975	9200053	9199112	9199236	9200259	9200318	2900	231221206	0,0,0	398335296	12,5,26	226	149	3.16956e-09	2.28047e-07	1.0,1.0,1.0	0.956,0.978,0.882	0.061
EVM0006016	Chr02	-	15377234	15377374	15372774	15376819	15378865	15378929	2905	41,49,27	0,0,0	34,90,49	6,0,3	288	149	0.00053056	0.00843531	1.0,1.0,1.0	0.746,1.0,0.894	0.12
EVM0025896	Chr02	+	11476208	11476331	11475831	11475923	11476658	11476741	2947	6,12,58	0,0,17	64,25,64	0,0,0	271	149	4.56524e-06	0.000147935	1.0,1.0,0.652	1.0,1.0,1.0	-0.116
EVM0002016	Chr13	+	5672220	5672427	5671374	5671462	5672573	5672711	2979	74,49,18	0,0,0	77,65,85	3,6,1	298	149	0.000551436	0.00866979	1.0,1.0,1.0	0.928,0.844,0.977	0.084
EVM0012784	Chr03	+	5247195	5247228	5242314	5242387	5247874	5247946	3001	321321336	138,78,181	170217130	351329290	181	149	0	0	0.657,0.772,0.604	0.285,0.352,0.27	0.375
EVM0008704	Chr06	-	13406131	13406356	13404838	13405006	13407105	13407197	3019	121,84,104	34,0,19	135112108	64,64,77	298	149	7.81122e-06	0.000230268	0.64,1.0,0.732	0.513,0.467,0.412	0.327
EVM0004566	Chr04	+	9172327	9172356	9171505	9171565	9175783	9176866	3022	7,3,0	6,0,11	0,1,0	4,3,6	177	149	0.000797185	0.011629	0.495,1.0,0.0	0.0,0.219,0.0	0.425
EVM0013043	Chr06	+	3212124	3212193	3210118	3210302	3218752	3223817	3031	36,9,10	44,17,7	3,12,10	37,54,37	217	149	2.06423e-05	0.000531069	0.36,0.267,0.495	0.053,0.132,0.157	0.26
EVM0008978	Chr07	+	28037976	28038097	28037406	28037471	28039469	28039768	3120	343164293	20,26,0	185203286	0,0,0	269	149	1.16912e-10	1.12793e-08	0.905,0.777,1.0	1.0,1.0,1.0	-0.106
EVM0017396	Chr06	+	14431703	14431739	14428148	14428290	14432025	14432129	3144	153,65,78	59,7,33	85,116,95	151151126	184	149	4.85864e-11	5.03047e-09	0.677,0.883,0.657	0.313,0.384,0.379	0.38
EVM0016882	Chr15	-	5460393	5460929	5455408	5457858	5461398	5461526	3166	49,17,16	0,0,0	57,37,44	2,12,4	298	149	9.80875e-07	3.85539e-05	1.0,1.0,1.0	0.934,0.607,0.846	0.204
EVM0016882	Chr15	-	5460393	5460947	5455408	5457858	5461398	5461526	3167	5,17,16	0,0,0	24,28,27	2,12,4	298	149	2.78203e-07	1.24313e-05	1.0,1.0,1.0	0.857,0.538,0.771	0.278
EVM0015992	Chr04	+	28707509	28707653	28704159	28704228	28709754	28709799	3169	145102144	3,20,52	126,122,93	56,48,38	292	149	0.0015784	0.0210041	0.961,0.722,0.586	0.534,0.565,0.555	0.205
EVM0015992	Chr04	+	28709328	28709475	28708653	28708728	28709754	28709799	3173	92,69,116	57,0,68	42,60,69	62,61,51	295	149	0.00357456	0.0422674	0.449,1.0,0.463	0.255,0.332,0.406	0.306
EVM0015992	Chr04	+	28722600	28722624	28721964	28722051	28722903	28723010	3175	375318234	1057685971	149174145	618738639	172	149	0.00175172	0.0230778	0.235,0.287,0.173	0.173,0.17,0.164	0.063
EVM0021995	Chr07	+	21580556	21580910	21579460	21579698	21581675	21583388	3193	7,0,29	33,26,0	0,0,4	76,66,51	298	149	0.000427988	0.0070419	0.096,0.0,1.0	0.0,0.0,0.038	0.353
EVM0005595	Chr12	-	4086728	4086889	4084084	4084167	4087935	4088022	3211	95,64,12	0,21,0	70,85,72	0,1,2	298	149	0.00126226	0.0171838	1.0,0.604,1.0	1.0,0.977,0.947	-0.107
EVM0004602	Chr01	+	96710	96775	96317	96486	97045	98609	3243	12,11,0	95,93,110	26,25,32	67,59,80	213	149	9.0481e-12	1.01909e-09	0.081,0.076,0.0	0.214,0.229,0.219	-0.168
EVM0001008	Chr14	-	32977684	32977728	32975023	32975129	32977874	32978012	3256	324180194	12,9,39	267237258	3,1,8	192	149	3.1432e-08	1.87928e-06	0.954,0.939,0.794	0.986,0.995,0.962	-0.085
EVM0016326	Chr02	+	22109413	22109623	22107865	22108193	22111156	22111347	3267	83,42,51	0,0,0	153158139	9,12,16	298	149	1.10918e-08	7.13402e-07	1.0,1.0,1.0	0.895,0.868,0.813	0.141
EVM0000384	Chr02	-	19872977	19873031	19871872	19871972	19873972	19874097	3269	120,62,58	38,4,0	23,117,23	95,124,93	202	149	9.99201e-16	2.651e-13	0.7,0.92,1.0	0.152,0.41,0.154	0.635
EVM0006682	Chr06	+	19378650	19378678	19378452	19378524	19378774	19378837	3277	4,35,9	0,11,0	39,11,25	0,0,0	176	149	2.39652e-05	0.000598425	1.0,0.729,1.0	1.0,1.0,1.0	-0.09
EVM0012950	Chr15	-	23548691	23548776	23548184	23548501	23549367	23549443	3296	92,140,36	0,0,0	55,187,38	0,0,15	233	149	0.000782731	0.0114576	1.0,1.0,1.0	1.0,1.0,0.618	0.127
EVM0012950	Chr15	-	23548691	23549273	23548184	23548501	23549367	23549443	3297	257,217,66	0,0,0	110,279,59	0,0,15	298	149	0.00051489	0.00821695	1.0,1.0,1.0	1.0,1.0,0.663	0.112
EVM0008414	Chr12	-	15661062	15661116	15659741	15659895	15662144	15662384	3340	16,10,0	161157144	73,39,68	214218224	202	149	1.16573e-14	2.35645e-12	0.068,0.045,0.0	0.201,0.117,0.183	-0.129
EVM0024608	Chr09	+	16397675	16397765	16397333	16397384	16397900	16398104	3347	74,24,32	0,20,0	71,45,56	0,0,0	238	149	0.00157642	0.0210041	1.0,0.429,1.0	1.0,1.0,1.0	-0.19
EVM0012230	Chr09	+	9526490	9526577	9525156	9525303	9529306	9529514	3350	83,46,66	37,31,23	35,84,37	52,74,57	235	149	3.38893e-05	0.000817387	0.587,0.485,0.645	0.299,0.419,0.292	0.236
EVM0010388	Chr03	+	517801	517869	515620	515827	520844	520902	3369	73,56,30	0,0,0	41,52,78	4,2,9	216	149	2.17365e-06	7.68928e-05	1.0,1.0,1.0	0.876,0.947,0.857	0.107
EVM0004104	Chr07	+	10306868	10306907	10305591	10305807	10307956	10310035	3397	15,9,0	40,29,35	32,37,29	72,72,44	187	149	0.00257723	0.0322724	0.23,0.198,0.0	0.262,0.291,0.344	-0.156
EVM0012220	Chr15	-	6906420	6906549	6902077	6902253	6912403	6912478	3408	2,0,0	13,8,1	4,10,9	8,16,2	277	149	8.56114e-06	0.000250635	0.076,0.0,0.0	0.212,0.252,0.708	-0.365
EVM0012220	Chr15	-	6912403	6912478	6902077	6902253	6915511	6915642	3410	13,8,2	0,0,0	8,17,4	0,2,4	223	149	0.00191905	0.0249888	1.0,1.0,1.0	1.0,0.85,0.401	0.25
EVM0017960	Chr15	+	7761380	7761401	7760759	7760853	7762811	7762904	3414	100,117,74	20,10,0	97,74,97	19,22,31	169	149	0.000121475	0.00231238	0.815,0.912,1.0	0.818,0.748,0.734	0.142
EVM0005564	Chr15	+	25651071	25651127	25649737	25650586	25651768	25653481	3425	32,22,14	11,0,0	8,4,6	0,0,0	204	149	0.000238676	0.00422159	0.68,1.0,1.0	1.0,1.0,1.0	-0.107
EVM0004673	Chr13	+	13987702	13987857	13986776	13986970	13989645	13989747	3429	252178254	0,0,24	265352221	0,0,0	298	149	1.20776e-06	4.57764e-05	1.0,1.0,0.841	1.0,1.0,1.0	-0.053
EVM0004673	Chr13	+	13989645	13989747	13987702	13987857	13989982	13990089	3432	71,0,130	68,93,57	155108149	32,46,29	250	149	1.14553e-05	0.000328567	0.384,0.0,0.576	0.743,0.583,0.754	-0.373
EVM0003703	Chr15	-	33999265	33999385	33997684	33997834	34000891	34001287	3447	48,1,40	0,0,0	26,60,32	1,7,3	268	149	1.28214e-05	0.000362844	1.0,1.0,1.0	0.935,0.827,0.856	0.127
EVM0010103	Chr09	+	15409336	15409489	15407081	15407183	15412489	15412630	3452	229255223	0,0,0	73219189	38,0,0	298	149	0.000909115	0.0130378	1.0,1.0,1.0	0.49,1.0,1.0	0.17
EVM0019688	Chr03	+	17477541	17477574	17477330	17477463	17477702	17477854	3478	1,0,0	7,19,11	11,13,10	16,3,18	181	149	3.99819e-09	2.78235e-07	0.105,0.0,0.0	0.361,0.781,0.314	-0.45
EVM0006850	Chr10	+	6927125	6927515	6923074	6923333	6931129	6931256	3496	0,8,35	33,79,27	1,0,2	36,46,53	298	149	1.43809e-05	0.000398999	0.0,0.048,0.393	0.014,0.0,0.019	0.136
EVM0015161	Chr08	-	34719881	34719973	34717965	34718084	34720386	34720462	3509	84,35,35	0,0,0	174109140	6,4,9	240	149	5.8016e-05	0.00126947	1.0,1.0,1.0	0.947,0.944,0.906	0.068
EVM0001420	Chr04	-	11677951	11678026	11677507	11677732	11678827	11678876	3525	91193142	2,0,23	82,66,76	16,12,13	223	149	6.2422e-05	0.00133157	0.968,1.0,0.805	0.774,0.786,0.796	0.139
EVM0001420	Chr04	-	11680387	11680444	11679093	11679132	11683505	11683583	3526	67,160,74	20,46,0	70,48,53	49,19,43	205	149	9.56658e-05	0.00192465	0.709,0.717,1.0	0.509,0.647,0.473	0.266
EVM0000873	Chr05	+	12760828	12760906	12760344	12760437	12761633	12761729	3575	0,0,0	23,12,74	4,13,5	42,45,42	226	149	2.01441e-07	9.19483e-06	0.0,0.0,0.0	0.059,0.16,0.073	-0.097
EVM0025912	Chr12	-	14504920	14505159	14502603	14502735	14505970	14506103	3600	84,65,78	0,0,22	60,63,60	0,0,0	298	149	7.13826e-05	0.00149271	1.0,1.0,0.639	1.0,1.0,1.0	-0.12
EVM0025912	Chr12	-	14504920	14505159	14502603	14503386	14505970	14506103	3601	50,27,58	25,0,20	22,38,14	51,27,65	298	149	3.76668e-05	0.000888364	0.5,1.0,0.592	0.177,0.413,0.097	0.468
EVM0014945	Chr07	+	26011325	26011400	26010676	26010924	26012107	26012207	3653	190,101,43	89,22,7	116130144	83,63,78	223	149	0.00397341	0.0464659	0.588,0.754,0.804	0.483,0.58,0.552	0.177
EVM0010560	Chr15	-	35040204	35040575	35039525	35039574	35040649	35040698	3690	29,9,21	0,0,0	26,39,19	3,9,0	298	149	4.98432e-06	0.000159086	1.0,1.0,1.0	0.813,0.684,1.0	0.168
EVM0004501	Chr05	+	35760165	35760248	35759591	35759703	35760936	35761013	3717	1,0,0	17,17,12	8,33,15	22,36,36	231	149	4.50162e-10	3.67488e-08	0.037,0.0,0.0	0.19,0.372,0.212	-0.246
EVM0001970	Chr08	+	21996408	21996432	21996066	21996179	21996793	21996893	3742	13,3,0	86,89,119	30,18,27	96,75,84	172	149	3.28683e-10	2.79052e-08	0.116,0.028,0.0	0.213,0.172,0.218	-0.153
EVM0005949	Chr09	+	8100241	8100389	8099714	8099860	8101327	8101421	3744	15211172853	176,116,87	107213081008	60,92,69	296	149	4.14743e-05	0.000951667	0.813,0.836,0.832	0.9,0.877,0.88	-0.059
EVM0005075	Chr08	-	24377710	24377725	24377415	24377499	24377839	24378020	3767	8,18,17	0,0,0	16,17,12	1,5,1	163	149	0.00112122	0.0156566	1.0,1.0,1.0	0.936,0.757,0.916	0.13
EVM0015946	Chr13	+	7608727	7608895	7607884	7608062	7611207	7611374	3770	57,73,71	7,0,0	43,159,79	11,7,16	298	149	0.000730815	0.0109236	0.803,1.0,1.0	0.662,0.919,0.712	0.17
EVM0015946	Chr13	+	7617645	7617795	7616999	7617206	7618564	7618738	3771	40,97,53	0,0,0	56,39,77	11,1,0	298	149	4.02587e-05	0.000939001	1.0,1.0,1.0	0.718,0.951,1.0	0.11
EVM0014245	Chr03	-	13072204	13072310	13070517	13071602	13072660	13072813	3780	8,17,25	0,9,25	3,3,3	0,0,0	254	149	3.66147e-07	1.58601e-05	1.0,0.526,0.37	1.0,1.0,1.0	-0.368
EVM0014245	Chr03	-	13072204	13072310	13070517	13071602	13072708	13072813	3781	14,17,48	32,47,28	3,4,6	41,34,36	254	149	5.95408e-06	0.000183153	0.204,0.175,0.501	0.041,0.065,0.089	0.228
EVM0020904	Chr10	+	20602585	20602688	20601723	20601958	20603007	20603074	3802	128,66,68	0,0,0	240,32,103	16,11,11	251	149	1.53255e-10	1.38418e-08	1.0,1.0,1.0	0.899,0.633,0.848	0.207
EVM0007573	Chr11	-	3778722	3778908	3777340	3777400	3780004	3780091	3805	195102254	243381278	167,67,119	129,75,103	298	149	0.000856778	0.0124556	0.286,0.118,0.314	0.393,0.309,0.366	-0.117
EVM0015422	Chr08	+	8294434	8294634	8290377	8290501	8296989	8297268	3832	28,12,74	0,0,0	51,30,49	3,3,6	298	149	3.28117e-06	0.000108817	1.0,1.0,1.0	0.895,0.833,0.803	0.156
EVM0015422	Chr08	+	8297441	8297606	8296989	8297268	8298008	8298254	3833	83,80,86	5,0,0	68,108,70	23,0,12	298	149	9.61375e-05	0.00192502	0.892,1.0,1.0	0.596,1.0,0.745	0.184
EVM0002087	Chr03	-	24656706	24656733	24656037	24656099	24657789	24657816	3913	10,8,21	0,0,0	8,3,11	5,1,0	175	149	0.00208625	0.0267557	1.0,1.0,1.0	0.577,0.719,1.0	0.235
EVM0014519	Chr06	+	16549978	16550239	16549708	16549763	16551658	16551940	3946	43,77,39	0,0,0	146128157	18,8,0	298	149	2.97186e-06	9.93349e-05	1.0,1.0,1.0	0.802,0.889,1.0	0.103
EVM0018807	Chr02	-	5954972	5955029	5953999	5954022	5955582	5955672	3949	166177107	35,81,98	158190148	2,2,2	205	149	0	0	0.775,0.614,0.442	0.983,0.986,0.982	-0.373
EVM0015482	Chr09	-	974876	975016	972899	973072	978595	978719	3958	40,49,34	0,0,0	71,71,60	3,3,6	288	149	4.55964e-05	0.00103506	1.0,1.0,1.0	0.924,0.924,0.838	0.105
EVM0008975	Chr15	-	22284494	22284659	22283416	22283526	22287309	22287498	3961	18,111,34	7,0,0	26,26,19	28,3,18	298	149	8.4863e-05	0.00173194	0.563,1.0,1.0	0.317,0.813,0.345	0.363
EVM0023371	Chr04	-	309408	309468	308252	308386	310328	310533	3973	280227160	0,0,0	189126171	18,12,22	208	149	0	0	1.0,1.0,1.0	0.883,0.883,0.848	0.129
EVM0000826	Chr04	-	19442504	19442565	19442079	19442145	19442861	19442945	3977	104,60,84	26,28,24	102,63,113	2,4,3	209	149	4.71845e-14	9.10446e-12	0.74,0.604,0.714	0.973,0.918,0.964	-0.266
EVM0000826	Chr04	-	19443641	19443715	19442861	19442945	19444138	19444208	3978	49,0,0	0,10,84	75,33,71	6,1,7	222	149	6.29466e-05	0.00133604	1.0,0.0,0.0	0.893,0.957,0.872	-0.574
EVM0000297	Chr08	+	23631537	23631693	23630761	23630920	23632283	23632404	4013	0,22,0	39,13,13	0,0,0	33,12,24	298	149	0.00108895	0.015256	0.0,0.458,0.0	0.0,0.0,0.0	0.153
EVM0016252	Chr10	+	15873651	15873786	15873104	15873189	15874428	15874560	4022	48,20,27	17,0,1	31,35,34	21,40,40	283	149	2.02255e-06	7.21488e-05	0.598,1.0,0.934	0.437,0.315,0.309	0.49
EVM0006900	Chr15	+	13177049	13177138	13175606	13175742	13177238	13177313	4037	59,43,0	16,0,7	90,64,100	0,0,2	237	149	3.76692e-05	0.000888364	0.699,1.0,0.0	1.0,1.0,0.969	-0.423
EVM0019582	Chr01	+	109378	109489	107647	107702	110407	110518	4047	398190571	11,4,0	241290306	174132161	259	149	0	0	0.954,0.965,1.0	0.443,0.558,0.522	0.465
EVM0001809	Chr05	-	25502951	25503169	25501364	25501470	25505273	25505396	4084	38,49,59	0,0,12	59,53,44	0,0,0	298	149	8.68436e-05	0.00175548	1.0,1.0,0.711	1.0,1.0,1.0	-0.096
EVM0011633	Chr04	+	25703966	25704035	25703804	25703890	25704115	25705245	4091	92265238	0,0,0	67,58,60	10,0,19	217	149	4.45577e-12	5.56316e-10	1.0,1.0,1.0	0.821,1.0,0.684	0.165
EVM0016611	Chr07	+	9549622	9549673	9548961	9549080	9549967	9550126	4135	15,34,20	3,2,0	4,7,13	3,5,9	199	149	2.61274e-06	8.87287e-05	0.789,0.927,1.0	0.5,0.512,0.52	0.395
EVM0006100	Chr15	-	9217317	9217374	9216621	9216667	9218027	9218593	4138	0,0,0	41,28,40	0,21,9	45,30,47	205	149	1.06103e-07	4.94953e-06	0.0,0.0,0.0	0.0,0.337,0.122	-0.153
EVM0009733	Chr07	-	32107776	32107943	32103142	32104197	32111779	32112192	4140	3,36,11	0,0,0	19,14,14	6,0,16	298	149	5.83117e-07	2.47533e-05	1.0,1.0,1.0	0.613,1.0,0.304	0.361
EVM0018041	Chr14	-	20041093	20041205	20040795	20040855	20041356	20041492	4149	38,47,101	0,0,18	51,40,79	0,0,0	260	149	9.72003e-06	0.000282613	1.0,1.0,0.763	1.0,1.0,1.0	-0.079
EVM0020401	Chr14	-	10248610	10248687	10248145	10248333	10250001	10250078	4157	11,20,23	1,0,0	29,31,28	5,2,3	225	149	0.000328825	0.00560588	0.879,1.0,1.0	0.793,0.911,0.861	0.105
EVM0024049	Chr10	-	20876539	20876563	20876091	20876186	20876748	20877034	4220	44634847909	146,137,0	300537361680	255387144	172	149	0	0	0.964,0.968,1.0	0.911,0.893,0.91	0.073
EVM0016929	Chr04	-	12776031	12776088	12775507	12775572	12776278	12776319	4225	106,79,74	80,13,29	58,112,38	162185163	205	149	4.45024e-10	3.67488e-08	0.491,0.815,0.65	0.206,0.306,0.145	0.433
EVM0013406	Chr06	+	12735302	12735644	12734279	12734340	12736070	12736179	4272	26,47,18	17,17,0	19,8,18	0,0,0	298	149	2.14861e-07	9.70303e-06	0.433,0.58,1.0	1.0,1.0,1.0	-0.329
EVM0016949	Chr04	-	31663573	31663678	31663245	31663462	31664086	31664308	4273	66,5,78	0,0,0	77,104,83	4,6,7	253	149	6.39153e-06	0.000192426	1.0,1.0,1.0	0.919,0.911,0.875	0.098
EVM0010231	Chr09	+	846516	846599	835054	835132	852013	852112	4295	7,9,22	0,0,0	12,10,16	0,6,5	231	149	2.27127e-06	7.85774e-05	1.0,1.0,1.0	1.0,0.518,0.674	0.269
EVM0010231	Chr09	+	851827	851902	835054	835132	852013	852112	4296	32,15,38	0,0,0	46,45,46	0,6,5	223	149	8.26136e-05	0.00169418	1.0,1.0,1.0	1.0,0.834,0.86	0.102
EVM0020334	Chr01	+	27080065	27080099	27078371	27078532	27080802	27081309	4316	196164117	20,13,0	145,81,130	34,24,36	182	149	9.25639e-10	7.27655e-08	0.889,0.912,1.0	0.777,0.734,0.747	0.181
EVM0020500	Chr05	+	20060842	20060860	20059676	20059823	20061482	20061555	4330	1,0,26	58,41,10	0,0,0	36,31,45	166	149	0.00390941	0.0458437	0.015,0.0,0.7	0.0,0.0,0.0	0.238
EVM0007613	Chr04	-	8715766	8715854	8709096	8711588	8717801	8717936	4359	79,57,97	20,0,0	79,86,114	17,24,18	236	149	0.000634033	0.00968154	0.714,1.0,1.0	0.746,0.693,0.8	0.158
EVM0007613	Chr04	-	8727888	8727954	8725551	8725611	8730520	8730667	4360	117,7,70	41,26,42	103136116	17,33,16	214	149	0.000511323	0.00819081	0.665,0.158,0.537	0.808,0.742,0.835	-0.342
EVM0001194	Chr11	+	12329356	12329479	12328090	12328340	12329710	12329887	4379	57,32,39	61,37,32	24,31,47	67,71,66	271	149	0.000709638	0.0106446	0.339,0.322,0.401	0.165,0.194,0.281	0.141
EVM0007479	Chr08	+	21103835	21103942	21103625	21103692	21104093	21104136	4389	41,70,81	0,17,0	110,62,88	0,0,0	255	149	2.00894e-05	0.000528575	1.0,0.706,1.0	1.0,1.0,1.0	-0.098
EVM0009850	Chr11	+	29497964	29497996	29496913	29497042	29499666	29500417	4396	25,40,29	0,10,30	18,36,23	51,40,43	180	149	0.000156129	0.0028816	1.0,0.768,0.445	0.226,0.427,0.307	0.418
EVM0012755	Chr14	+	31573495	31573549	31572123	31572173	31575277	31579352	4429	27,11,0	0,42,12	23,22,36	2,0,0	202	149	2.42831e-06	8.31304e-05	1.0,0.162,0.0	0.895,1.0,1.0	-0.578
EVM0022857	Chr08	-	33142612	33142633	33140988	33141085	33144469	33144555	4442	0,12,19	7,0,0	0,0,3	1,6,2	169	149	0.000362913	0.00611335	0.0,1.0,1.0	0.0,0.0,0.569	0.477
EVM0025493	Chr05	-	2031291	2031419	2031025	2031204	2032577	2032728	4453	93,26,32	0,11,0	161,84,100	0,0,0	276	149	0.00098129	0.0139616	1.0,0.561,1.0	1.0,1.0,1.0	-0.146
EVM0024926	Chr07	+	14119330	14119505	14116145	14116243	14119591	14119704	4474	233,315,86	11,0,12	411306374	0,5,5	298	149	0.000163729	0.0030088	0.914,1.0,0.782	1.0,0.968,0.974	-0.082
EVM0005224	Chr09	+	15957268	15957445	15954840	15954898	15958302	15960762	4476	123,40,8	0,0,0	87,84,91	0,5,5	298	149	0.0011274	0.0156912	1.0,1.0,1.0	1.0,0.894,0.901	0.068
EVM0010504	Chr14	-	26410428	26410497	26408380	26410330	26412241	26412360	4481	2,35,79	15,0,0	6,5,5	6,2,12	217	149	0.00373127	0.043876	0.084,1.0,1.0	0.407,0.632,0.222	0.274
EVM0000470	Chr04	-	14188461	14188503	14187961	14188082	14188912	14188992	4499	76,19,48	0,0,28	41,30,38	0,0,0	190	149	0.000173742	0.00317903	1.0,1.0,0.573	1.0,1.0,1.0	-0.142
EVM0003069	Chr04	-	24781315	24781327	24781083	24781191	24784569	24784974	4556	0,0,0	7,18,22	3,6,4	8,2,11	160	149	3.99691e-08	2.1477e-06	0.0,0.0,0.0	0.259,0.736,0.253	-0.416
EVM0010796	Chr06	-	25367433	25367607	25360095	25360156	25369105	25369136	4559	25,48,42	373249160	28,49,21	141111231005	298	149	0	0	0.032,0.088,0.116	0.01,0.021,0.01	0.065
EVM0006353	Chr04	+	24815406	24815541	24815219	24815337	24817318	24817429	4570	2,0,0	19,4,80	18,5,11	68,57,74	283	149	1.91729e-06	6.9483e-05	0.053,0.0,0.0	0.122,0.044,0.073	-0.062
EVM0017237	Chr05	+	9322029	9322137	9321805	9321856	9322779	9322835	4597	69,54,79	41,4,0	30,16,26	45,35,55	256	149	1.33163e-09	9.91712e-08	0.495,0.887,1.0	0.28,0.21,0.216	0.559
EVM0010008	Chr09	+	26650477	26650558	26649180	26649266	26651206	26651281	4648	1,19,62	0,0,0	8,11,6	2,9,4	229	149	3.42361e-11	3.72646e-09	1.0,1.0,1.0	0.722,0.443,0.494	0.447
EVM0004036	Chr06	-	9504523	9504564	9504174	9504261	9504662	9504785	4675	60,70,55	0,0,17	48,3,8	0,0,0	189	149	0.000318575	0.00545302	1.0,1.0,0.718	1.0,1.0,1.0	-0.094
EVM0002697	Chr05	-	6816130	6816229	6815584	6815707	6816894	6817011	4679	20,25,51	20,0,0	5,6,5	3,10,15	247	149	2.05065e-05	0.000531069	0.376,1.0,1.0	0.501,0.266,0.167	0.481
EVM0011818	Chr12	-	20141460	20141508	20140982	20141041	20141606	20141658	4684	134,129,0	8,29,96	165114163	9,3,0	196	149	4.9533e-06	0.000159086	0.927,0.772,0.0	0.933,0.967,1.0	-0.4
EVM0020191	Chr07	-	13374288	13374408	13374102	13374127	13374878	13375032	4692	0,15,11	80,67,74	2,0,1	69,59,70	268	149	7.23697e-06	0.000216345	0.0,0.111,0.076	0.016,0.0,0.008	0.054
EVM0006504	Chr13	-	32737614	32737713	32736352	32736451	32738618	32738717	4707	35,8,0	2,0,17	17,49,9	0,0,0	247	149	0.000275767	0.00477809	0.913,1.0,0.0	1.0,1.0,1.0	-0.362
EVM0007148	Chr06	-	15154565	15154651	15154314	15154391	15154838	15154904	4745	52,46,92	0,14,0	106,99,117	0,0,0	234	149	0.000130693	0.00246574	1.0,0.677,1.0	1.0,1.0,1.0	-0.108
EVM0019178	Chr12	+	9978552	9978669	9977103	9977388	9979207	9979356	4750	200,69,90	0,0,0	265211286	25,17,20	265	149	1.42342e-12	1.83103e-10	1.0,1.0,1.0	0.856,0.875,0.889	0.127
EVM0000571	Chr04	-	276319	276471	274700	274812	277528	277694	4756	792293269	0,0,70	934710819	0,1,0	298	149	2.20522e-05	0.000558941	1.0,1.0,0.658	1.0,0.997,1.0	-0.113
EVM0006258	Chr01	-	38172719	38172848	38169899	38170076	38173191	38173261	4757	34,9,39	0,0,0	68,87,56	7,14,7	277	149	5.00575e-08	2.59139e-06	1.0,1.0,1.0	0.839,0.77,0.811	0.193
EVM0014070	Chr13	+	23701538	23701638	23701126	23701354	23702023	23703415	4826	73,36,72	0,13,0	78,74,65	0,0,0	248	149	0.000538304	0.00852649	1.0,0.625,1.0	1.0,1.0,1.0	-0.125
EVM0018398	Chr08	+	18788924	18788984	18785906	18786120	18794006	18794191	4833	2,11,0	29,41,49	25,14,7	31,19,28	208	149	6.37301e-06	0.000192426	0.047,0.161,0.0	0.366,0.345,0.152	-0.218
EVM0006327	Chr01	-	19947317	19947404	19946776	19946880	19947771	19947867	4837	75,55,14	1,0,0	83,49,54	17,10,10	235	149	3.67847e-11	3.90377e-09	0.979,1.0,1.0	0.756,0.757,0.774	0.231
EVM0017661	Chr06	-	35398321	35398564	35398024	35398154	35399256	35399606	4852	67,49,89	0,0,0	118,99,93	5,9,0	298	149	4.96109e-05	0.0011202	1.0,1.0,1.0	0.922,0.846,1.0	0.077
EVM0012420	Chr02	+	9581114	9581153	9580862	9580989	9581537	9581873	4892	111,94,75	43,48,48	177125141	13,14,15	187	149	5.55112e-16	1.57097e-13	0.673,0.609,0.555	0.916,0.877,0.882	-0.279
EVM0013749	Chr12	+	12426517	12426601	12426149	12426293	12426744	12426898	4894	410233184	0,0,23	234164458	0,0,0	232	149	3.57986e-05	0.000853737	1.0,1.0,0.837	1.0,1.0,1.0	-0.054
EVM0013749	Chr12	+	12429555	12429639	12426744	12426913	12430105	12431059	4896	91,78,162	360262376	62,36,70	295263304	232	149	7.86781e-05	0.00162921	0.14,0.161,0.217	0.119,0.081,0.129	0.063
EVM0001270	Chr06	+	12127170	12127194	12124539	12124681	12129941	12130083	4914	177181106	0,27,24	282240340	0,4,2	172	149	4.66849e-13	7.3399e-11	1.0,0.853,0.793	1.0,0.981,0.993	-0.109
EVM0012575	Chr15	+	6384286	6384344	6378487	6378570	6384766	6384955	4920	65,22,155	8,0,14	80,57,71	15,17,18	206	149	0.000561845	0.0087685	0.855,1.0,0.889	0.794,0.708,0.74	0.167
EVM0009002	Chr04	+	30788890	30788995	30788181	30788328	30789691	30789821	4928	106105125	0,0,26	109,45,115	0,1,1	253	149	0.000108566	0.00209482	1.0,1.0,0.739	1.0,0.964,0.985	-0.07
EVM0014035	Chr13	+	24391275	24391317	24389514	24389707	24392444	24392597	4980	29,6,45	0,0,0	59,38,48	9,13,7	190	149	7.26079e-09	4.74186e-07	1.0,1.0,1.0	0.837,0.696,0.843	0.208
EVM0021833	Chr12	+	24157287	24157404	24153361	24153725	24164279	24164338	5011	17,21,69	4,13,0	49,50,35	0,0,0	265	149	1.1754e-06	4.49512e-05	0.705,0.476,1.0	1.0,1.0,1.0	-0.273
EVM0002514	Chr14	+	29698483	29698572	29696934	29697165	29699099	29699244	5028	28,7,4	0,0,0	34,43,40	3,0,6	237	149	0.000313484	0.00538761	1.0,1.0,1.0	0.877,1.0,0.807	0.105
EVM0024654	Chr05	-	19286600	19286681	19282933	19285036	19287067	19287133	5035	26,1,13	0,0,0	26,21,36	6,2,0	229	149	0.000492432	0.00800909	1.0,1.0,1.0	0.738,0.872,1.0	0.13
EVM0025373	Chr05	-	26856434	26856485	26855622	26855700	26857585	26857616	5039	81,24,128	6,0,25	137,83,115	4,0,6	199	149	0.000251471	0.00442944	0.91,1.0,0.793	0.962,1.0,0.935	-0.065
EVM0014555	Chr10	-	15170890	15171025	15170668	15170777	15173299	15173410	5043	2,3,0	270,219,98	26,51,21	195279181	283	149	0	0	0.004,0.007,0.0	0.066,0.088,0.058	-0.067
EVM0000844	Chr05	+	21469243	21469362	21465909	21465996	21470755	21470827	5044	23,34,13	67,124,0	1,2,1	57,58,42	267	149	1.8712e-06	6.84763e-05	0.161,0.133,1.0	0.01,0.019,0.013	0.417
EVM0007319	Chr11	+	8620985	8621069	8620443	8620524	8621609	8621690	5097	8,10,0	0,12,17	32,10,16	2,0,0	232	149	4.19642e-06	0.000137029	1.0,0.349,0.0	0.911,1.0,1.0	-0.521
EVM0007319	Chr11	+	8621436	8621499	8620443	8620524	8621609	8621690	5098	11,0,5	0,12,17	14,9,16	2,0,0	211	149	1.07949e-05	0.000311729	1.0,0.0,0.172	0.832,1.0,1.0	-0.553
EVM0007319	Chr11	+	8621436	8621499	8620985	8621069	8621609	8621690	5099	19,3,5	0,0,0	46,53,47	10,0,0	211	149	0.00114568	0.0158417	1.0,1.0,1.0	0.765,1.0,1.0	0.078
EVM0007780	Chr02	-	28393217	28393331	28392951	28393044	28393527	28393553	5127	0,0,0	5,3,26	5,2,5	3,7,3	262	149	7.02215e-08	3.50694e-06	0.0,0.0,0.0	0.487,0.14,0.487	-0.371
EVM0010911	Chr14	+	32815481	32815597	32813340	32813396	32815678	32815880	5130	34,8,5	1,0,0	43,37,34	1,6,8	264	149	5.48276e-05	0.00121855	0.95,1.0,1.0	0.96,0.777,0.706	0.169
EVM0001349	Chr01	-	30653999	30654076	30653812	30653897	30654404	30654577	5156	212270232	0,0,59	131154169	0,0,3	225	149	0.00010471	0.00203897	1.0,1.0,0.723	1.0,1.0,0.974	-0.084
EVM0003536	Chr06	+	20400679	20400811	20397774	20398104	20401807	20402339	5157	7,1,0	88,27,31	3,12,3	15,55,14	280	149	0.00101439	0.0143059	0.041,0.019,0.0	0.096,0.104,0.102	-0.081
EVM0015601	Chr13	+	23348617	23348781	23347894	23348041	23349429	23349560	5174	297,363,32	0,0,36	299292314	0,0,3	298	149	0.00400697	0.0467297	1.0,1.0,0.308	1.0,1.0,0.981	-0.224
EVM0020559	Chr09	+	19077017	19077128	19075629	19075716	19077339	19077561	5205	27,0,61	0,17,30	32,24,29	1,0,2	259	149	0.000143584	0.00268508	1.0,0.0,0.539	0.948,1.0,0.893	-0.434
EVM0025803	Chr02	+	29753365	29753751	29752227	29752508	29757117	29757219	5234	106,19,24	0,0,0	89,105,99	8,7,5	298	149	1.22584e-06	4.60503e-05	1.0,1.0,1.0	0.848,0.882,0.908	0.121
EVM0020156	Chr03	+	5475068	5475111	5474831	5474882	5475204	5475304	5258	65,51,12	3,0,0	70,75,57	2,1,12	191	149	0.00351175	0.0418747	0.944,1.0,1.0	0.965,0.983,0.787	0.07
EVM0010883	Chr15	+	21503538	21503641	21502575	21502888	21504593	21505240	5276	21,11,0	95,76,48	36,20,36	75,53,72	251	149	5.90375e-07	2.48133e-05	0.116,0.079,0.0	0.222,0.183,0.229	-0.146
EVM0005095	Chr01	-	3595309	3595509	3590258	3594476	3596473	3596610	5287	32,48,38	0,0,0	47,55,70	4,0,6	298	149	0.000121131	0.00231238	1.0,1.0,1.0	0.855,1.0,0.854	0.097
EVM0017127	Chr03	-	33515597	33515648	33514870	33514939	33532172	33532371	5323	307307315	149,104,65	354293371	59,54,43	199	149	1.92591e-05	0.000511614	0.607,0.688,0.784	0.818,0.802,0.866	-0.136
EVM0021963	Chr15	-	11374924	11375062	11372565	11373233	11376068	11376239	5349	129,10,109	9,0,1	92,135,73	7,26,9	286	149	0.000204749	0.00365194	0.882,1.0,0.983	0.873,0.73,0.809	0.151
EVM0011416	Chr09	-	20736052	20736154	20735326	20735419	20737968	20738171	5374	0,0,0	32,35,102	4,3,4	38,31,42	250	149	0.00122292	0.0168004	0.0,0.0,0.0	0.059,0.055,0.054	-0.056
EVM0017070	Chr04	+	9523516	9523605	9522106	9522258	9523953	9523979	5405	14,9,0	67,34,39	0,6,1	42,36,57	237	149	0.00292599	0.0358984	0.116,0.143,0.0	0.0,0.095,0.011	0.051
EVM0004091	Chr04	-	9470612	9470790	9467036	9467155	9472692	9472806	5423	19,25,11	9,0,0	15,18,7	4,8,23	298	149	0.00216009	0.0275362	0.514,1.0,1.0	0.652,0.529,0.132	0.4
EVM0023827	Chr07	-	19079444	19079505	19076285	19076523	19079589	19079730	5462	8,2,0	139106118	18,11,7	97,78,93	209	149	9.06047e-07	3.60626e-05	0.039,0.013,0.0	0.117,0.091,0.051	-0.069
EVM0023827	Chr07	-	19080114	19080207	19079820	19080008	19082224	19082405	5463	229191310	10,23,34	272298241	6,20,3	241	149	6.11805e-05	0.00132506	0.934,0.837,0.849	0.966,0.902,0.98	-0.076
EVM0020659	Chr10	-	13304233	13304290	13300849	13301024	13304803	13305131	5540	9,1,9	85,27,70	22,42,17	95,53,94	205	149	0.000222875	0.00395859	0.071,0.026,0.085	0.144,0.365,0.116	-0.148
EVM0001909	Chr06	+	34918287	34918399	34915654	34915801	34923898	34924080	5570	81,49,56	0,0,0	81,114,80	5,8,0	260	149	0.000101537	0.00199549	1.0,1.0,1.0	0.903,0.891,1.0	0.069
EVM0001909	Chr06	+	34918287	34918399	34915654	34915801	34927115	34927227	5571	81,49,56	0,11,0	79,107,75	0,0,1	260	149	0.000597433	0.00922219	1.0,0.719,1.0	1.0,1.0,0.977	-0.086
EVM0001909	Chr06	+	34920308	34922086	34915654	34915801	34923898	34924080	5572	103,18,25	0,0,0	98,30,77	5,8,0	298	149	3.41213e-05	0.000818332	1.0,1.0,1.0	0.907,0.652,1.0	0.147
EVM0001909	Chr06	+	34920308	34922086	34918287	34918399	34923898	34924080	5574	211,86,109	0,0,0	201166166	3,7,5	298	149	0.000185403	0.00334909	1.0,1.0,1.0	0.971,0.922,0.943	0.055
EVM0001909	Chr06	+	34923898	34924080	34915654	34915801	34927115	34927227	5576	78,32,13	0,11,0	119,55,97	0,0,1	298	149	0.000585074	0.00909758	1.0,0.593,1.0	1.0,1.0,0.98	-0.129
EVM0016033	Chr06	+	10192582	10192698	10190758	10190931	10194935	10196167	5593	223110162	0,0,20	119142169	0,0,0	264	149	1.92834e-05	0.000511614	1.0,1.0,0.821	1.0,1.0,1.0	-0.06
EVM0008824	Chr06	+	12727932	12728274	12726037	12726110	12729882	12729985	5596	100177196	2,0,0	80,66,94	10,9,10	298	149	3.81029e-13	6.22102e-11	0.962,1.0,1.0	0.8,0.786,0.825	0.184
EVM0020426	Chr13	+	32551477	32551564	32549325	32550180	32551639	32551800	5611	31,4,28	0,0,0	94,91,65	8,0,5	235	149	0.000418137	0.00690658	1.0,1.0,1.0	0.882,1.0,0.892	0.075

## Sheet: RI.MATS.JC (2)
GeneID	chr	strand	riExonStart_0base	riExonEnd	upstreamES	upstreamEE	downstreamES	downstreamEE	ID	IJC_SAMPLE_1	SJC_SAMPLE_1	IJC_SAMPLE_2	SJC_SAMPLE_2	IncFormLen	SkipFormLen	PValue	FDR	IncLevel1	IncLevel2	IncLevelDifference				166
EVM0018714	Chr08	-	35465297	35465844	35465297	35465564	35465689	35465844	1	5,0,0	41,16,52	4,4,14	33,21,37	273	149	5.82542e-05	0.00081176	0.062,0.0,0.0	0.062,0.094,0.171	-0.088
EVM0012535	Chr07	+	3161914	3166827	3161914	3162149	3164563	3166827	3	0,0,18	6,3,14	1,0,1	33,18,26	298	149	0.000105446	0.0012939	0.0,0.0,0.391	0.015,0.0,0.019	0.119
EVM0015850	Chr08	-	30250621	30252337	30250621	30250690	30252164	30252337	27	124119102	28,6,0	100,55,111	43,25,23	298	149	1.4119e-05	0.000252185	0.689,0.908,1.0	0.538,0.524,0.707	0.276
EVM0023856	Chr09	-	18462291	18464871	18462291	18462299	18464689	18464871	45	65,18,56	0,0,0	30,31,48	4,1,3	298	149	0.000337769	0.00343667	1.0,1.0,1.0	0.789,0.939,0.889	0.128
EVM0013639	Chr01	-	14440098	14440946	14440098	14440263	14440741	14440946	54	2,8,1	23,46,51	11,3,4	13,9,14	298	149	0.000198343	0.00215272	0.042,0.08,0.01	0.297,0.143,0.125	-0.144
EVM0000474	Chr02	-	11524480	11525927	11524480	11524749	11525739	11525927	71	0,0,0	10,11,11	1,7,4	20,11,29	298	149	0.000175528	0.00195676	0.0,0.0,0.0	0.024,0.241,0.065	-0.11
EVM0017020	Chr02	-	10892538	10892893	10892538	10892546	10892672	10892893	101	131,97,72	21342,0,10308	72,41,69	7198119249785	274	149	0.00243806	0.0172685	0.003,1.0,0.004	0.005,0.002,0.004	0.332
EVM0000891	Chr01	+	24033039	24034709	24033039	24033106	24033277	24034709	104	152,88,175	12,18,0	9,70,45	13,9,23	298	149	0.000334764	0.00343334	0.864,0.71,1.0	0.257,0.795,0.495	0.342
EVM0021142	Chr08	+	20857874	20860544	20857874	20860379	20860463	20860544	107	9,0,0	46,31,48	10,7,11	52,54,54	232	149	0.00791843	0.0459341	0.112,0.0,0.0	0.11,0.077,0.116	-0.064
EVM0020509	Chr01	+	5533461	5533794	5533461	5533545	5533636	5533794	109	3,25,20	108,52,97	3,2,4	116,72,98	239	149	2.52556e-07	9.52284e-06	0.017,0.231,0.114	0.016,0.017,0.025	0.101
EVM0009962	Chr13	+	17032972	17033394	17032972	17033080	17033307	17033394	110	14,33,44	50,50,69	13,10,9	56,71,64	298	149	3.48155e-06	8.11517e-05	0.123,0.248,0.242	0.104,0.066,0.066	0.126
EVM0018227	Chr04	+	14156032	14156849	14156032	14156170	14156786	14156849	144	0,0,0	22,34,24	6,6,7	28,47,31	298	149	3.96174e-06	8.87104e-05	0.0,0.0,0.0	0.097,0.06,0.101	-0.086
EVM0008553	Chr10	+	6579790	6581382	6579790	6579877	6581301	6581382	147	0,0,0	37,47,62	7,2,3	18,11,12	298	149	1.16685e-06	3.47885e-05	0.0,0.0,0.0	0.163,0.083,0.111	-0.119
EVM0022043	Chr11	+	21087187	21090007	21087187	21089501	21089861	21090007	176	41,81,65	8,15,0	48,20,34	34,12,18	298	149	8.50784e-07	2.79668e-05	0.719,0.73,1.0	0.414,0.455,0.486	0.365
EVM0003098	Chr04	+	23363988	23367671	23363988	23364043	23366030	23367671	184	8,19,2	34,26,61	14,27,16	19,45,16	298	149	0.000742239	0.00656242	0.105,0.268,0.016	0.269,0.231,0.333	-0.148
EVM0001415	Chr11	-	15607597	15608079	15607597	15607759	15607933	15608079	195	117,22,68	0,0,0	73,70,58	1,6,1	298	149	0.00398704	0.0266218	1.0,1.0,1.0	0.973,0.854,0.967	0.069
EVM0004272	Chr10	-	17466934	17467316	17466934	17467114	17467234	17467316	214	217,98,117	7,0,0	174,34,26	4,1,10	268	149	0.0023695	0.0168761	0.945,1.0,1.0	0.96,0.95,0.591	0.148
EVM0018848	Chr01	+	25309171	25309687	25309171	25309295	25309535	25309687	262	0,0,0	20,19,26	5,8,3	42,55,53	298	149	0.000626087	0.00573317	0.0,0.0,0.0	0.056,0.068,0.028	-0.051
EVM0001061	Chr15	-	8160778	8162478	8160778	8161466	8162128	8162478	263	13,6,48	3,8,36	3,1,4	1,0,1	298	149	0.00230878	0.0166284	0.684,0.273,0.4	0.6,1.0,0.667	-0.303
EVM0001061	Chr15	-	8162128	8162478	8162128	8162150	8162438	8162478	265	12,12,0	1,8,36	5,2,2	1,0,1	298	149	0.000671816	0.00606841	0.857,0.429,0.0	0.714,1.0,0.5	-0.309
EVM0001061	Chr15	-	8162641	8163725	8162641	8163204	8163655	8163725	268	10,6,34	30,40,0	7,1,8	60,59,49	298	149	0.0019295	0.0145507	0.143,0.07,1.0	0.055,0.008,0.075	0.358
EVM0019427	Chr02	+	6324142	6324533	6324142	6324253	6324342	6324533	270	23,38,67	377412286	21,8,14	464268405	237	149	1.86628e-09	1.46959e-07	0.037,0.055,0.128	0.028,0.018,0.021	0.051
EVM0014411	Chr09	-	10908647	10909527	10908647	10908797	10909452	10909527	276	9,0,0	110,41,82	6,9,15	63,30,53	298	149	1.75066e-06	4.77521e-05	0.039,0.0,0.0	0.045,0.13,0.124	-0.087
EVM0024417	Chr14	+	18190609	18192252	18190609	18190733	18191421	18192252	287	43,14,19	55,56,49	18,4,16	88,79,99	298	149	6.38073e-06	0.000138646	0.281,0.111,0.162	0.093,0.025,0.075	0.12
EVM0009651	Chr08	+	22888487	22888822	22888487	22888614	22888726	22888822	298	17,9,2	97,170,69	27,17,19	120,76,130	260	149	0.000419673	0.00404527	0.091,0.029,0.016	0.114,0.114,0.077	-0.056
EVM0021415	Chr09	+	15061957	15064750	15061957	15062317	15062579	15064750	305	0,0,0	16,4,33	10,5,9	44,19,52	298	149	2.09798e-06	5.60337e-05	0.0,0.0,0.0	0.102,0.116,0.08	-0.099
EVM0012131	Chr12	-	20409874	20410387	20409874	20410110	20410317	20410387	350	0,0,0	49,18,20	14,11,9	68,97,60	298	149	9.48213e-07	2.99688e-05	0.0,0.0,0.0	0.093,0.054,0.07	-0.072
EVM0000456	Chr05	+	35196951	35197383	35196951	35197102	35197223	35197383	391	1,0,0	49,47,44	16,4,20	86,104,80	269	149	7.91245e-08	3.39935e-06	0.011,0.0,0.0	0.093,0.021,0.122	-0.075
EVM0009923	Chr05	-	16647661	16648229	16647661	16647739	16647873	16648229	400	1,0,0	14,11,33	9,9,8	9,10,5	282	149	9.4702e-13	1.5176e-10	0.036,0.0,0.0	0.346,0.322,0.458	-0.363
EVM0009923	Chr05	-	16647661	16648229	16647661	16647739	16648051	16648229	402	12,26,33	8,0,0	16,11,15	0,0,0	298	149	0.00567348	0.0349683	0.429,1.0,1.0	1.0,1.0,1.0	-0.19
EVM0026172	Chr14	+	32645628	32646923	32645628	32645841	32646825	32646923	419	15,29,12	76,5,27	10,4,16	98,122,85	298	149	0.00051569	0.00493369	0.09,0.744,0.182	0.049,0.016,0.086	0.288
EVM0004239	Chr03	+	26495930	26496240	26495930	26496062	26496140	26496240	445	24,18,37	16,0,0	18,4,16	14,9,16	226	149	4.90998e-05	0.000699399	0.497,1.0,1.0	0.459,0.227,0.397	0.471
EVM0009757	Chr13	+	13949839	13950199	13949839	13949969	13950098	13950199	450	22,0,0	14,6,72	0,0,0	6,8,11	277	149	0.00212888	0.0156852	0.458,0.0,0.0	0.0,0.0,0.0	0.153
EVM0006443	Chr03	+	25246157	25246812	25246157	25246370	25246649	25246812	484	13,6,92	73111169	1,3,0	91,116,84	298	149	8.70415e-14	3.71957e-11	0.082,0.026,0.214	0.005,0.013,0.0	0.101
EVM0024530	Chr03	-	21363084	21365898	21363084	21363210	21365789	21365898	490	11,0,0	13,20,7	0,0,1	17,5,14	298	149	0.00120933	0.00962961	0.297,0.0,0.0	0.0,0.0,0.034	0.088
EVM0004311	Chr14	+	19304612	19306914	19304612	19305817	19306848	19306914	506	0,0,0	5,3,14	2,4,4	17,10,17	298	149	0.000387862	0.00382492	0.0,0.0,0.0	0.056,0.167,0.105	-0.109
EVM0026353	Chr12	+	23246271	23249830	23246271	23246349	23246895	23249830	511	21,35,30	35,22,0	26,1,8	22,21,33	298	149	0.00325767	0.022097	0.231,0.443,1.0	0.371,0.023,0.108	0.391
EVM0021146	Chr04	+	16533590	16533962	16533590	16533701	16533804	16533962	513	89,37,247	3,0,0	86,150,83	8,10,6	251	149	2.60321e-07	9.53518e-06	0.946,1.0,1.0	0.865,0.899,0.891	0.097
EVM0011158	Chr11	-	23101391	23104030	23101391	23101569	23103942	23104030	531	12,17,153	96,32,134	14,19,12	90,77,72	298	149	0.00256445	0.0179652	0.059,0.21,0.363	0.072,0.11,0.077	0.124
EVM0024029	Chr15	-	8191157	8191378	8191157	8191210	8191287	8191378	540	4,13,0	30,49,12	2,0,1	43,67,49	225	149	6.69297e-06	0.00013895	0.081,0.149,0.0	0.03,0.0,0.013	0.062
EVM0014513	Chr15	+	27389930	27392660	27389930	27390082	27390706	27392660	542	21,13,7	0,0,0	16,3,11	1,14,3	298	149	1.69723e-07	6.71235e-06	1.0,1.0,1.0	0.889,0.097,0.647	0.456
EVM0000352	Chr06	-	16656051	16658192	16656051	16656232	16657939	16658192	548	19,44,22	61,0,7	23,17,20	47,71,57	298	149	0.00118423	0.00954833	0.135,1.0,0.611	0.197,0.107,0.149	0.431
EVM0002434	Chr07	+	29687532	29688383	29687532	29687635	29687921	29688383	561	133,81,101	0,8,0	253163200	14,19,13	298	149	0.000895692	0.0077744	1.0,0.835,1.0	0.9,0.811,0.885	0.08
EVM0007624	Chr02	+	16246733	16247643	16246733	16246824	16247091	16247643	568	11,14,20	8,0,0	15,16,8	0,0,0	298	149	0.00472219	0.0301187	0.407,1.0,1.0	1.0,1.0,1.0	-0.198
EVM0013690	Chr11	-	17155827	17156748	17155827	17156244	17156373	17156748	576	54,0,22	48,36,17	18,5,20	135,121,85	277	149	0.00149316	0.0116014	0.377,0.0,0.41	0.067,0.022,0.112	0.195
EVM0021852	Chr08	-	34748145	34748412	34748145	34748214	34748294	34748412	581	6,0,20	62,78,40	1,1,3	40,64,61	228	149	0.000244235	0.00254561	0.059,0.0,0.246	0.016,0.01,0.031	0.083
EVM0025832	Chr08	-	22941469	22943180	22941469	22942589	22942719	22943180	584	41,15,16	132,108,7	7,12,18	117138128	278	149	0.00115442	0.00936691	0.143,0.069,0.551	0.031,0.045,0.07	0.206
EVM0001777	Chr02	+	5722019	5723671	5722019	5722116	5723458	5723671	614	7,24,0	0,0,13	4,1,3	19,34,23	298	149	0.000199824	0.00215272	1.0,1.0,0.0	0.095,0.014,0.061	0.61
EVM0006912	Chr10	+	23754422	23758112	23754422	23755351	23755599	23758112	638	21,11,37	0,0,0	22,6,36	5,1,2	298	149	3.2041e-05	0.000494899	1.0,1.0,1.0	0.688,0.75,0.9	0.221
EVM0016340	Chr01	+	24431538	24432652	24431538	24431780	24432430	24432652	646	2,6,0	69,24,24	18,9,23	51,70,63	298	149	3.17945e-05	0.000494899	0.014,0.111,0.0	0.15,0.06,0.154	-0.08
EVM0017113	Chr07	-	30383436	30384690	30383436	30384528	30384603	30384690	670	0,0,0	31,36,12	1,0,8	23,22,12	223	149	0.00154418	0.0117836	0.0,0.0,0.0	0.028,0.0,0.308	-0.112
EVM0003702	Chr02	-	26508359	26508984	26508359	26508463	26508915	26508984	671	33,16,0	72,64,45	6,4,6	83,98,74	298	149	2.06991e-05	0.000344626	0.186,0.111,0.0	0.035,0.02,0.039	0.068
EVM0002823	Chr06	-	801936	808337	801936	803929	808158	808337	677	7,4,77	64,6,0	5,1,7	67,41,46	298	149	0.000211529	0.00225984	0.052,0.25,1.0	0.036,0.012,0.071	0.394
EVM0008834	Chr05	-	13098037	13099161	13098037	13098178	13098999	13099161	696	9,8,21	30,66,25	11,4,9	81,43,69	298	149	0.00411125	0.0270288	0.13,0.057,0.296	0.064,0.044,0.061	0.105
EVM0013936	Chr02	+	31385000	31385304	31385000	31385128	31385221	31385304	704	1,14,33	0,0,9	0,0,3	3,3,3	241	149	9.58442e-07	2.99688e-05	1.0,1.0,0.694	0.0,0.0,0.382	0.771
EVM0018750	Chr06	+	15019766	15021505	15019766	15019910	15021423	15021505	713	10,11,33	2,0,0	25,16,29	15,3,5	298	149	1.51284e-05	0.000258595	0.714,1.0,1.0	0.455,0.727,0.744	0.263
EVM0022383	Chr01	+	26192765	26193265	26192765	26192942	26193112	26193265	756	31,20,24	8,0,0	16,18,33	20,13,16	298	149	4.01342e-06	8.87104e-05	0.66,1.0,1.0	0.286,0.409,0.508	0.486
EVM0004199	Chr08	-	12533830	12534264	12533830	12533973	12534077	12534264	775	0,0,27	16,28,0	0,0,1	20,9,14	252	149	0.00817588	0.0470022	0.0,0.0,1.0	0.0,0.0,0.041	0.32
EVM0021432	Chr08	-	17308444	17312822	17308444	17312189	17312750	17312822	782	0,0,0	24,16,43	6,2,7	14,38,13	298	149	2.31532e-06	5.93647e-05	0.0,0.0,0.0	0.176,0.026,0.212	-0.138
EVM0010296	Chr12	+	24120635	24124801	24120635	24120802	24124618	24124801	788	0,0,0	35,13,20	7,3,1	33,28,28	298	149	0.00136133	0.0106416	0.0,0.0,0.0	0.096,0.051,0.018	-0.055
EVM0000489	Chr05	+	19672840	19674245	19672840	19673009	19674179	19674245	818	8,9,5	0,0,0	7,7,20	6,2,3	298	149	4.30716e-08	2.12376e-06	1.0,1.0,1.0	0.368,0.636,0.769	0.409
EVM0002502	Chr11	+	19898896	19899447	19898896	19899013	19899377	19899447	824	0,4,0	2,15,61	4,4,1	19,7,10	298	149	0.00686279	0.0409214	0.0,0.118,0.0	0.095,0.222,0.048	-0.082
EVM0009648	Chr06	+	19272617	19275006	19272617	19272699	19273128	19275006	831	2,0,0	13,29,39	3,22,5	23,27,25	298	149	1.30508e-07	5.39714e-06	0.071,0.0,0.0	0.061,0.289,0.091	-0.123
EVM0004313	Chr09	-	12479577	12483575	12479577	12481700	12483478	12483575	858	0,0,0	11,9,46	7,2,3	17,14,22	298	149	2.98548e-05	0.000472516	0.0,0.0,0.0	0.171,0.067,0.064	-0.101
EVM0019358	Chr14	+	9527978	9528341	9527978	9528107	9528191	9528341	880	10,0,16	173,147,70	0,0,1	105,124,95	232	149	1.45567e-05	0.000252185	0.036,0.0,0.128	0.0,0.0,0.007	0.052
EVM0004981	Chr14	-	18844232	18848496	18844232	18844319	18848427	18848496	891	22,24,16	0,0,0	21,5,23	6,7,14	298	149	9.9879e-12	1.16404e-09	1.0,1.0,1.0	0.636,0.263,0.451	0.55
EVM0007184	Chr07	+	22361960	22362532	22361960	22362024	22362303	22362532	907	4,11,24	2,0,0	12,9,11	7,5,9	298	149	8.21115e-06	0.00016448	0.5,1.0,1.0	0.462,0.474,0.379	0.395
EVM0018790	Chr05	+	24153065	24153977	24153065	24153288	24153853	24153977	940	0,2,0	8,5,8	13,2,10	6,8,13	298	149	1.41946e-05	0.000252185	0.0,0.167,0.0	0.52,0.111,0.278	-0.247
EVM0000705	Chr04	-	32541943	32545724	32541943	32543078	32545594	32545724	946	39,10,4	90,91,128	21,24,31	86,86,74	298	149	0.0062532	0.0379934	0.178,0.052,0.015	0.109,0.122,0.173	-0.053
EVM0008025	Chr06	+	10347852	10348857	10347852	10348578	10348688	10348857	962	25,57,0	6,9,33	0,3,4	28,28,33	258	149	0.000319892	0.00330727	0.706,0.785,0.0	0.0,0.058,0.065	0.456
EVM0013744	Chr07	-	21360923	21361978	21360923	21361070	21361893	21361978	973	56,65,24	101,117,73	101,63,70	110,102,80	298	149	0.00254586	0.0179329	0.217,0.217,0.141	0.315,0.236,0.304	-0.093
EVM0025929	Chr07	+	20036824	20038967	20036824	20036904	20038888	20038967	980	69,60,72	127,98,73	61,42,50	146131121	298	149	0.000704272	0.00631383	0.214,0.234,0.33	0.173,0.138,0.171	0.099
EVM0021461	Chr07	+	20723222	20723504	20723222	20723318	20723445	20723504	990	0,0,0	3,10,28	11,16,10	2,0,3	275	149	0	0	0.0,0.0,0.0	0.749,1.0,0.644	-0.798
EVM0020894	Chr06	-	13838140	13842910	13838140	13841463	13842779	13842910	992	2,0,0	8,6,15	2,6,1	13,14,14	298	149	0.0070082	0.0412134	0.111,0.0,0.0	0.071,0.176,0.034	-0.057
EVM0016423	Chr02	+	11250103	11250489	11250103	11250205	11250372	11250489	1006	0,0,0	16,46,35	3,5,5	17,10,19	298	149	1.52381e-06	4.43982e-05	0.0,0.0,0.0	0.081,0.2,0.116	-0.132
EVM0016423	Chr02	+	11250372	11251075	11250372	11250489	11251001	11251075	1007	1,0,0	8,40,37	7,4,5	24,21,23	298	149	3.86277e-06	8.84299e-05	0.059,0.0,0.0	0.127,0.087,0.098	-0.084
EVM0021236	Chr10	+	23185356	23186132	23185356	23185440	23185988	23186132	1058	148,27,39	553354441	201,85,86	388372307	298	149	7.52072e-09	4.82078e-07	0.118,0.037,0.042	0.206,0.103,0.123	-0.078
EVM0021493	Chr04	-	30830430	30832156	30830430	30831452	30832070	30832156	1068	4,0,0	78,4,13	15,6,14	61,51,52	298	149	1.28883e-05	0.00023604	0.025,0.0,0.0	0.109,0.056,0.119	-0.086
EVM0003116	Chr15	+	1973818	1976669	1973818	1973900	1976447	1976669	1083	2,4,0	43,19,60	6,5,3	25,11,33	298	149	0.0026496	0.018361	0.023,0.095,0.0	0.107,0.185,0.043	-0.072
EVM0010786	Chr12	+	14251371	14253158	14251371	14251482	14252248	14253158	1092	27,36,31	38,32,0	36,13,28	117,57,118	298	149	0.000352469	0.0035302	0.262,0.36,1.0	0.133,0.102,0.106	0.427
EVM0005752	Chr15	+	16237720	16240056	16237720	16238889	16239417	16240056	1112	32,13,23	0,0,0	13,5,23	12,4,9	298	149	2.29594e-13	6.97989e-11	1.0,1.0,1.0	0.351,0.385,0.561	0.568
EVM0017782	Chr03	+	8231888	8233914	8231888	8232015	8233774	8233914	1115	4,10,0	43,51,54	15,17,17	78,48,43	298	149	0.000104167	0.0012939	0.044,0.089,0.0	0.088,0.15,0.165	-0.09
EVM0019891	Chr02	-	21439831	21441060	21439831	21440011	21441021	21441060	1123	43,16,5	1,0,0	5,3,2	4,0,2	298	149	0.00012186	0.00143326	0.956,1.0,1.0	0.385,1.0,0.333	0.413
EVM0004957	Chr01	+	11958226	11960005	11958226	11958868	11959037	11960005	1132	242218298	76,23,51	150176220	124,77,92	298	149	1.08669e-05	0.000204872	0.614,0.826,0.745	0.377,0.533,0.545	0.243
EVM0003636	Chr11	+	17561997	17562864	17561997	17562125	17562765	17562864	1143	0,0,0	43,42,51	7,6,8	69,53,59	298	149	1.43639e-05	0.000252185	0.0,0.0,0.0	0.048,0.054,0.063	-0.055
EVM0019702	Chr06	-	33724847	33725985	33724847	33725011	33725906	33725985	1169	6,5,19	24,26,14	3,7,1	38,18,34	298	149	0.00367704	0.0246805	0.111,0.088,0.404	0.038,0.163,0.014	0.129
EVM0001272	Chr14	+	25550377	25552215	25550377	25550519	25551078	25552215	1191	8,0,0	97,22,116	11,8,10	54,56,51	298	149	3.28821e-06	7.80646e-05	0.04,0.0,0.0	0.092,0.067,0.089	-0.069
EVM0026129	Chr07	+	7695489	7697638	7695489	7695518	7696952	7697638	1215	96,82,144	457538383	28,45,41	418431496	298	149	6.55587e-13	1.20066e-10	0.095,0.071,0.158	0.032,0.05,0.04	0.067
EVM0020064	Chr06	-	18884869	18885233	18884869	18885004	18885212	18885233	1224	20,19,13	141,129,93	54,20,86	118161120	298	149	4.11376e-05	0.000606189	0.066,0.069,0.065	0.186,0.058,0.264	-0.103
EVM0020064	Chr06	-	18884869	18885501	18884869	18885004	18885424	18885501	1225	10,36,13	0,0,0	55,44,62	0,0,9	298	149	0.000959002	0.00808843	1.0,1.0,1.0	1.0,1.0,0.775	0.075
EVM0020064	Chr06	-	18884869	18885501	18884869	18885233	18885424	18885501	1226	18,29,0	152,120,79	63,47,82	172241218	298	149	6.49622e-06	0.000138803	0.056,0.108,0.0	0.155,0.089,0.158	-0.079
EVM0015304	Chr03	-	7840655	7841241	7840655	7840682	7841143	7841241	1267	18,17,72	7,6,0	12,5,7	8,5,20	298	149	3.76515e-05	0.000574633	0.563,0.586,1.0	0.429,0.333,0.149	0.413
EVM0000747	Chr10	-	22534576	22536704	22534576	22535810	22536484	22536704	1276	103,41,35	377,241,77	82,73,52	866476230	298	149	3.92329e-05	0.000591724	0.12,0.078,0.185	0.045,0.071,0.102	0.055
EVM0017719	Chr05	-	25538747	25540132	25538747	25539109	25540015	25540132	1285	20,0,3	44,32,37	13,15,11	24,11,19	298	149	0.000149718	0.00169857	0.185,0.0,0.039	0.213,0.405,0.224	-0.206
EVM0012468	Chr04	+	5599981	5603075	5599981	5600146	5601121	5603075	1294	0,0,0	18,2,95	0,5,8	21,11,18	298	149	2.85982e-06	6.91752e-05	0.0,0.0,0.0	0.0,0.185,0.182	-0.122
EVM0024324	Chr15	-	18285172	18285409	18285172	18285248	18285327	18285409	1310	5,0,0	37,38,100	7,5,9	35,16,12	227	149	5.93996e-08	2.82038e-06	0.081,0.0,0.0	0.116,0.17,0.33	-0.178
EVM0005359	Chr02	-	16873167	16880585	16873167	16875890	16877966	16880585	1342	124123101	0,0,0	105,83,105	2,1,7	298	149	0.00110233	0.00900313	1.0,1.0,1.0	0.963,0.976,0.882	0.06
EVM0012950	Chr15	-	23548691	23549443	23548691	23548776	23549367	23549443	1347	55,21,30	0,0,0	44,29,59	7,22,6	298	149	2.12289e-09	1.51197e-07	1.0,1.0,1.0	0.759,0.397,0.831	0.338
EVM0015621	Chr01	-	39590826	39592724	39590826	39592548	39592649	39592724	1349	0,0,0	4,30,43	3,0,6	2,8,9	249	149	5.88953e-05	0.000811869	0.0,0.0,0.0	0.473,0.0,0.285	-0.253
EVM0012230	Chr09	+	9525156	9526577	9525156	9525303	9526490	9526577	1365	6,0,0	65,40,26	10,7,5	17,59,23	298	149	7.86582e-05	0.00105042	0.044,0.0,0.0	0.227,0.056,0.098	-0.112
EVM0004104	Chr07	+	10305321	10305807	10305321	10305489	10305591	10305807	1385	11,0,0	72,60,15	17,16,11	66,55,79	250	149	0.000348609	0.00351903	0.083,0.0,0.0	0.133,0.148,0.077	-0.092
EVM0002419	Chr03	+	9286882	9288934	9286882	9286973	9287764	9288934	1390	15,28,12	32,59,61	37,38,71	61,54,49	298	149	0.000523301	0.00496942	0.19,0.192,0.09	0.233,0.26,0.42	-0.147
EVM0004141	Chr11	+	21455892	21456830	21455892	21456374	21456473	21456830	1392	14,14,22	0,5,0	28,25,32	12,4,15	247	149	0.00434868	0.0282995	1.0,0.628,1.0	0.585,0.79,0.563	0.23
EVM0016619	Chr09	-	15404814	15405494	15404814	15404919	15405320	15405494	1399	1,0,0	69,70,44	12,7,10	71,97,69	298	149	6.60898e-07	2.28992e-05	0.007,0.0,0.0	0.078,0.035,0.068	-0.058
EVM0017365	Chr07	-	16339186	16339601	16339186	16339320	16339559	16339601	1406	29,46,0	80,71,51	55,18,48	34,35,20	298	149	0.000107993	0.0012939	0.153,0.245,0.0	0.447,0.205,0.545	-0.266
EVM0004002	Chr15	-	22300530	22302669	22300530	22300854	22302378	22302669	1410	14,0,20	0,6,0	0,3,4	28,22,23	298	149	2.26634e-05	0.000372494	1.0,0.0,1.0	0.0,0.064,0.08	0.619
EVM0001420	Chr04	-	11677507	11678026	11677507	11677732	11677951	11678026	1451	14,16,0	29,153,92	24,8,23	42,43,41	298	149	2.57333e-05	0.000417596	0.194,0.05,0.0	0.222,0.085,0.219	-0.094
EVM0005005	Chr05	+	15078635	15079182	15078635	15078737	15079093	15079182	1454	12,28,0	68,47,42	4,5,13	98,55,102	298	149	0.00410079	0.0270288	0.081,0.23,0.0	0.02,0.043,0.06	0.063
EVM0022475	Chr07	-	13850002	13850635	13850002	13850317	13850519	13850635	1496	13,0,0	7,16,15	12,12,10	2,2,0	298	149	9.14324e-09	5.58173e-07	0.481,0.0,0.0	0.75,0.75,1.0	-0.673
EVM0003142	Chr07	-	7547622	7549325	7547622	7549045	7549200	7549325	1527	43,15,1	0,0,0	33,32,42	6,3,4	298	149	2.37015e-06	5.95792e-05	1.0,1.0,1.0	0.733,0.842,0.84	0.195
EVM0006489	Chr01	-	412974	413769	412974	413252	413603	413769	1533	49,25,33	1,0,0	32,21,43	8,6,1	298	149	1.63071e-06	4.54471e-05	0.961,1.0,1.0	0.667,0.636,0.956	0.234
EVM0018371	Chr13	-	24115304	24117023	24115304	24115772	24116012	24117023	1549	70,76,113	0,0,0	62,98,142	2,11,16	298	149	6.06548e-10	5.98149e-08	1.0,1.0,1.0	0.939,0.817,0.816	0.143
EVM0007433	Chr06	+	12285549	12286237	12285549	12285930	12286008	12286237	1551	101,59,49	0,0,0	61,80,97	3,1,9	226	149	7.11593e-05	0.000960276	1.0,1.0,1.0	0.931,0.981,0.877	0.07
EVM0014137	Chr06	+	14738111	14738611	14738111	14738258	14738389	14738611	1553	8,0,0	21,14,66	24,25,30	62,56,59	279	149	5.83071e-07	2.07638e-05	0.169,0.0,0.0	0.171,0.193,0.214	-0.136
EVM0001742	Chr09	+	11846311	11846620	11846311	11846408	11846532	11846620	1561	1,28,0	75,40,7	5,1,3	75,54,88	272	149	0.00129532	0.0102506	0.007,0.277,0.0	0.035,0.01,0.018	0.074
EVM0014245	Chr03	-	13070517	13072813	13070517	13071602	13072660	13072813	1564	3,12,0	0,9,25	6,6,13	0,0,0	298	149	2.10885e-08	1.17546e-06	1.0,0.4,0.0	1.0,1.0,1.0	-0.533
EVM0011575	Chr13	-	30802554	30805526	30802554	30804566	30804659	30805526	1581	31,3,27	0,0,0	28,13,37	3,0,4	241	149	0.00203257	0.0151498	1.0,1.0,1.0	0.852,1.0,0.851	0.099
EVM0020033	Chr10	+	5965351	5970935	5965351	5968896	5969197	5970935	1602	14,18,0	50,75,16	16,13,22	40,20,18	298	149	0.000544426	0.00512247	0.123,0.107,0.0	0.167,0.245,0.379	-0.187
EVM0011725	Chr13	+	11236506	11237019	11236506	11236606	11236900	11237019	1604	3,0,0	41,21,80	24,32,20	67,59,94	298	149	2.72227e-13	6.97989e-11	0.035,0.0,0.0	0.152,0.213,0.096	-0.142
EVM0021240	Chr14	+	14964741	14965298	14964741	14965040	14965188	14965298	1623	7,39,29	23,25,0	0,2,4	12,16,18	296	149	4.09248e-05	0.000606189	0.133,0.44,1.0	0.0,0.059,0.101	0.471
EVM0022293	Chr12	-	25367798	25368778	25367798	25367903	25368070	25368778	1646	39,8,6	17,0,0	17,11,26	24,16,24	298	149	0.00039449	0.00386058	0.534,1.0,1.0	0.262,0.256,0.351	0.555
EVM0024537	Chr14	-	19164660	19165765	19164660	19164981	19165258	19165765	1651	10,12,10	0,0,0	6,5,3	2,3,1	298	149	7.89414e-06	0.00016064	1.0,1.0,1.0	0.6,0.455,0.6	0.448
EVM0011633	Chr04	+	25703804	25704035	25703804	25703890	25703966	25704035	1671	0,8,30	70177187	41,5,17	53,48,43	224	149	2.70512e-06	6.66917e-05	0.0,0.029,0.096	0.34,0.065,0.208	-0.163
EVM0023180	Chr06	+	29509486	29510412	29509486	29509586	29509993	29510412	1676	8,0,0	52,15,66	17,6,6	47,34,44	298	149	0.000146388	0.00167562	0.071,0.0,0.0	0.153,0.081,0.064	-0.076
EVM0018834	Chr08	-	34794067	34797388	34794067	34795131	34797300	34797388	1681	6,19,21	15,3,21	3,4,6	27,20,46	298	149	6.56988e-05	0.00089602	0.167,0.76,0.333	0.053,0.091,0.061	0.352
EVM0018834	Chr08	-	34797663	34800182	34797663	34797757	34800114	34800182	1682	18,22,21	3,25,0	13,10,12	10,22,17	298	149	0.00313244	0.0214748	0.75,0.306,1.0	0.394,0.185,0.261	0.405
EVM0018073	Chr05	-	25841567	25842944	25841567	25841710	25842931	25842944	1690	6,32,30	0,0,0	15,5,9	86,48,2	298	149	6.10623e-15	3.91409e-12	1.0,1.0,1.0	0.08,0.05,0.692	0.726
EVM0026217	Chr07	-	5302093	5306580	5302093	5303370	5306364	5306580	1692	63,52,14	0,0,0	42,39,62	0,6,4	298	149	5.53606e-05	0.000779915	1.0,1.0,1.0	1.0,0.765,0.886	0.116
EVM0020401	Chr14	-	10248145	10248687	10248145	10248420	10248610	10248687	1700	17,6,31	0,0,0	16,11,16	5,0,1	298	149	0.00235981	0.0168761	1.0,1.0,1.0	0.615,1.0,0.889	0.165
EVM0020401	Chr14	-	10248145	10250078	10248145	10248333	10250001	10250078	1704	8,18,14	1,0,0	14,5,4	5,2,3	298	149	8.32773e-07	2.79668e-05	0.8,1.0,1.0	0.583,0.556,0.4	0.42
EVM0011050	Chr02	+	7383791	7385003	7383791	7384586	7384860	7385003	1724	8,27,82	138,90,82	25,12,17	226222232	298	149	8.68271e-06	0.00017125	0.028,0.13,0.333	0.052,0.026,0.035	0.126
EVM0019531	Chr15	+	12668888	12669614	12668888	12668945	12669591	12669614	1755	0,0,0	35,28,45	8,1,3	54,1,23	298	149	0.000938618	0.00796893	0.0,0.0,0.0	0.069,0.333,0.061	-0.154
EVM0008955	Chr05	+	14191243	14191570	14191243	14191303	14191382	14191570	1785	0,0,42	26,7,0	0,0,0	16,19,13	227	149	0.00516156	0.0325967	0.0,0.0,1.0	0.0,0.0,0.0	0.333
EVM0021763	Chr05	+	35213513	35213844	35213513	35213655	35213735	35213844	1813	11,0,0	122,134,24	19,11,17	129125126	228	149	8.28734e-05	0.0010953	0.056,0.0,0.0	0.088,0.054,0.081	-0.056
EVM0024462	Chr10	+	22451497	22453025	22451497	22451622	22451928	22453025	1814	2,0,0	6,25,23	4,1,5	24,7,7	298	149	0.000903577	0.0077744	0.143,0.0,0.0	0.077,0.067,0.263	-0.088
EVM0015581	Chr08	-	26907831	26914633	26907831	26910980	26914447	26914633	1831	0,13,34	25,0,0	3,0,4	30,7,25	298	149	9.02101e-05	0.00116817	0.0,1.0,1.0	0.048,0.0,0.074	0.626
EVM0007117	Chr08	+	21956613	21956902	21956613	21956709	21956804	21956902	1835	29,6,31	15,32,49	7,5,10	46,27,33	243	149	0.00625047	0.0379934	0.542,0.103,0.279	0.085,0.102,0.157	0.193
EVM0019535	Chr12	+	17804037	17804928	17804037	17804114	17804280	17804928	1841	16,15,0	21,36,41	13,19,9	14,20,17	298	149	0.00711357	0.041642	0.276,0.172,0.0	0.317,0.322,0.209	-0.133
EVM0017237	Chr05	+	9326143	9326906	9326143	9326680	9326808	9326906	1853	21,0,74	246145197	2,6,6	142178172	276	149	6.87343e-08	3.14705e-06	0.044,0.0,0.169	0.008,0.018,0.018	0.056
EVM0025364	Chr09	+	20093933	20094693	20093933	20094103	20094633	20094693	1872	91,32,65	36,39,44	40,26,45	91,70,107	298	149	1.02798e-06	3.13778e-05	0.558,0.291,0.425	0.18,0.157,0.174	0.254
EVM0012644	Chr14	-	6540349	6541235	6540349	6540502	6541160	6541235	1885	191179365	18,13,0	233156233	17,13,25	298	149	0.00680244	0.0407511	0.841,0.873,1.0	0.873,0.857,0.823	0.054
EVM0000693	Chr02	-	10734961	10735312	10734961	10735084	10735172	10735312	1924	1,0,0	20,2,1	5,0,7	32,17,39	236	149	0.00188826	0.014324	0.031,0.0,0.0	0.09,0.0,0.102	-0.054
EVM0000420	Chr07	-	11668411	11669626	11668411	11668542	11669416	11669626	1929	21,41,27	164,71,157	4,7,16	156143196	298	149	6.07498e-09	4.09901e-07	0.06,0.224,0.079	0.013,0.024,0.039	0.096
EVM0021479	Chr15	+	27371382	27371837	27371382	27371437	27371758	27371837	1943	111,70,135	38,41,35	50,31,72	31,98,44	298	149	0.0019965	0.0149679	0.594,0.461,0.659	0.446,0.137,0.45	0.227
EVM0000302	Chr06	-	8662887	8665727	8662887	8663061	8665565	8665727	1947	0,1,0	43,8,51	8,17,7	64,37,59	298	149	1.72783e-07	6.71235e-06	0.0,0.059,0.0	0.059,0.187,0.056	-0.081
EVM0001568	Chr06	+	27913015	27913493	27913015	27913180	27913363	27913493	1952	0,22,0	45,39,65	0,0,3	96,25,54	298	149	0.000158948	0.00178746	0.0,0.22,0.0	0.0,0.0,0.027	0.064
EVM0015736	Chr02	+	24485677	24487217	24485677	24485840	24486616	24487217	1953	7,15,56	13,0,0	8,5,6	8,4,8	298	149	0.000918731	0.00785209	0.212,1.0,1.0	0.333,0.385,0.273	0.407
EVM0012989	Chr07	-	29144581	29145370	29144581	29144729	29145283	29145370	1954	18,28,21	113,43,29	9,7,16	165,96,117	298	149	2.2054e-08	1.17805e-06	0.074,0.246,0.266	0.027,0.035,0.064	0.153
EVM0020761	Chr06	+	14789280	14789719	14789280	14789467	14789562	14789719	1955	47,98,47	289298125	76,37,69	136105152	243	149	0.000758867	0.00666348	0.091,0.168,0.187	0.255,0.178,0.218	-0.068
EVM0001270	Chr06	+	12127170	12130083	12127170	12127194	12129941	12130083	1962	29,30,26	141,153,66	20,37,23	231192284	298	149	0.000105278	0.0012939	0.093,0.089,0.165	0.041,0.088,0.039	0.06
EVM0006283	Chr10	+	1430939	1432104	1430939	1431295	1431409	1432104	1976	184,66,169	0,0,0	106,205,97	12,12,11	262	149	3.11662e-12	4.43945e-10	1.0,1.0,1.0	0.834,0.907,0.834	0.142
EVM0026329	Chr01	-	10216750	10218577	10216750	10216890	10218345	10218577	1979	0,0,0	15,12,28	2,15,12	24,88,32	298	149	1.62514e-06	4.54471e-05	0.0,0.0,0.0	0.04,0.079,0.158	-0.092
EVM0022591	Chr11	-	14846142	14848854	14846142	14846352	14847637	14848854	2012	8,0,17	6,6,0	0,2,4	15,13,13	298	149	0.007568	0.0441008	0.4,0.0,1.0	0.0,0.071,0.133	0.399
EVM0013495	Chr09	+	23915222	23917355	23915222	23915614	23917280	23917355	2025	6,7,26	0,2,0	3,9,5	14,7,9	298	149	1.94876e-09	1.46959e-07	1.0,0.636,1.0	0.097,0.391,0.217	0.644
EVM0016062	Chr15	-	34879807	34880768	34879807	34879915	34880741	34880768	2040	6,30,77	0,8,0	4,7,3	7,11,17	298	149	5.00933e-12	6.42196e-10	1.0,0.652,1.0	0.222,0.241,0.081	0.703
EVM0011167	Chr08	-	24054504	24058127	24054504	24056849	24058014	24058127	2051	0,0,0	6,19,35	9,4,7	14,9,14	298	149	8.04642e-10	6.87701e-08	0.0,0.0,0.0	0.243,0.182,0.2	-0.208
EVM0020559	Chr09	+	19074646	19075502	19074646	19075248	19075363	19075502	2078	31,1,44	2,0,0	41,18,36	5,1,4	263	149	0.00105414	0.00877536	0.898,1.0,1.0	0.823,0.911,0.836	0.109
EVM0000409	Chr12	+	14421827	14423493	14421827	14422042	14423311	14423493	2088	11,0,18	14,15,15	11,11,29	4,1,9	298	149	8.96505e-05	0.00116817	0.282,0.0,0.375	0.579,0.846,0.617	-0.462
EVM0025616	Chr08	+	20955691	20955991	20955691	20955771	20955848	20955991	2091	11,13,34	46,10,0	13,4,16	74,62,60	225	149	0.000409307	0.00397524	0.137,0.463,1.0	0.104,0.041,0.15	0.435
EVM0010651	Chr02	+	9741055	9742621	9741055	9741169	9741346	9742621	2104	5,0,0	38,78,44	11,18,17	88,73,51	298	149	3.82805e-08	1.96302e-06	0.062,0.0,0.0	0.059,0.11,0.143	-0.083
EVM0021314	Chr08	-	16918353	16919405	16918353	16918467	16919296	16919405	2115	3,8,0	0,0,18	6,2,8	0,0,0	298	149	0.00353322	0.02384	1.0,1.0,0.0	1.0,1.0,1.0	-0.333
EVM0014036	Chr04	-	19702911	19704487	19702911	19702976	19704415	19704487	2141	102,106,56	17,16,13	130,74,140	2,5,1	298	149	7.99654e-10	6.87701e-08	0.75,0.768,0.683	0.97,0.881,0.986	-0.212
EVM0004864	Chr02	-	13147304	13149172	13147304	13148178	13148960	13149172	2157	6,23,20	53,14,57	1,3,3	40,19,41	298	149	4.75199e-05	0.0006845	0.054,0.451,0.149	0.012,0.073,0.035	0.178
EVM0015253	Chr11	-	16410664	16411541	16410664	16411399	16411492	16411541	2171	0,6,0	74,77,30	18,4,4	45,39,55	241	149	1.68131e-05	0.000283611	0.0,0.046,0.0	0.198,0.06,0.043	-0.085
EVM0023717	Chr07	+	23491079	23491597	23491079	23491198	23491470	23491597	2211	0,0,0	14,16,58	5,10,2	40,24,40	298	149	1.24458e-05	0.000231239	0.0,0.0,0.0	0.059,0.172,0.024	-0.085
EVM0000062	Chr09	+	24001890	24003499	24001890	24001933	24003465	24003499	2230	77,58,92	0,0,0	34,36,58	7,8,4	298	149	2.68884e-10	2.87258e-08	1.0,1.0,1.0	0.708,0.692,0.879	0.24

## Sheet: MXE.MATS.JC (2)
GeneID	chr	strand	1stExonStart_0base	1stExonEnd	2ndExonStart_0base	2ndExonEnd	upstreamES	upstreamEE	downstreamES	downstreamEE	ID	IJC_SAMPLE_1	SJC_SAMPLE_1	IJC_SAMPLE_2	SJC_SAMPLE_2	IncFormLen	SkipFormLen	PValue	FDR	IncLevel1	IncLevel2	IncLevelDifference		42
EVM0003214	Chr04	-	24232280	24232364	24237774	24237858	24231457	24231541	24238113	24238234	2	9,0,0	47,36,44	24,13,17	28,7,25	232	232	3.1973e-11	9.19223e-10	0.161,0.0,0.0	0.462,0.65,0.405	-0.452
EVM0003214	Chr04	-	24232701	24232785	24233290	24233374	24232280	24232364	24233876	24233960	3	20,0,0	20,8,22	16,12,13	5,9,11	232	232	0.000135055	0.000970706	0.5,0.0,0.0	0.762,0.571,0.542	-0.458
EVM0003214	Chr04	-	24233876	24233960	24237774	24237858	24231457	24231541	24238113	24238234	7	9,0,0	10,8,17	24,13,17	2,0,3	232	232	1.25303e-11	4.80329e-10	0.474,0.0,0.0	0.923,1.0,0.85	-0.766
EVM0003214	Chr04	-	24233876	24233960	24237774	24237858	24233290	24233374	24238113	24238234	10	0,6,0	23,25,17	10,6,10	19,9,20	232	232	1.87502e-05	0.000187502	0.0,0.194,0.0	0.345,0.4,0.333	-0.295
EVM0000040	Chr09	-	11337644	11337704	11343746	11343938	11336393	11337550	11355428	11355600	26	82,45,61	33,12,15	66,45,52	59,34,46	298	208	1.752e-06	2.12085e-05	0.634,0.724,0.739	0.438,0.48,0.441	0.246
EVM0006625	Chr08	-	35423577	35423717	35424646	35424763	35421508	35421543	35425382	35425626	31	192150159	177,128,12	123127140	153127168	265	288	0.00497814	0.0266273	0.541,0.56,0.935	0.466,0.521,0.475	0.191
EVM0025642	Chr13	-	21584883	21584949	21585020	21585080	21583403	21583472	21587177	21587231	43	2,0,0	29,41,72	88,40,53	42,46,48	208	214	0	0	0.066,0.0,0.0	0.683,0.472,0.532	-0.54
EVM0021503	Chr07	+	21838782	21838845	21840278	21840410	21832432	21832615	21841717	21841790	51	39,16,15	246227186	5,7,15	247150255	211	280	6.42693e-05	0.00054748	0.174,0.086,0.097	0.026,0.058,0.072	0.067
EVM0021503	Chr07	+	21838782	21838845	21840278	21840464	21832432	21832615	21841717	21841790	52	39,16,15	236,122,41	5,7,15	221132248	211	298	1.90817e-07	2.92586e-06	0.189,0.156,0.341	0.031,0.07,0.079	0.169
EVM0008160	Chr13	+	28567349	28567458	28569202	28569269	28565048	28565155	28572868	28572975	53	184165253	183174119	99170137	135231169	257	215	0.0091605	0.0442954	0.457,0.442,0.64	0.38,0.381,0.404	0.125
EVM0019276	Chr07	-	33497058	33497184	33497378	33497504	33490970	33492139	33499619	33499766	63	173,103,11	261,277,60	27,13,13	455269398	274	274	0	0	0.399,0.271,0.155	0.056,0.046,0.032	0.23
EVM0006364	Chr15	+	10406681	10406721	10407078	10407174	10406560	10406605	10407313	10407442	66	0,30,0	6,9,34	19,16,12	6,3,16	188	244	0.0013823	0.00836657	0.0,0.812,0.0	0.804,0.874,0.493	-0.453
EVM0012051	Chr08	-	28901706	28901856	28905634	28905743	28891445	28891583	28905993	28906134	70	61,51,89	43,17,0	39,98,34	22,43,33	257	298	0.00730574	0.0373404	0.622,0.777,1.0	0.673,0.725,0.544	0.152
EVM0024029	Chr15	-	8191739	8191845	8193877	8193988	8191477	8191551	8194316	8194436	73	38,0,0	6,22,36	46,51,32	26,27,25	259	254	0.0015959	0.00941172	0.861,0.0,0.0	0.634,0.649,0.557	-0.326
EVM0010918	Chr05	-	14554262	14554383	14557711	14557732	14554001	14554080	14557884	14557957	84	0,0,0	16,17,27	6,4,5	31,17,46	169	269	6.32429e-07	8.55639e-06	0.0,0.0,0.0	0.236,0.272,0.147	-0.218
EVM0025844	Chr10	+	35709496	35709588	35709747	35709881	35709049	35709161	35711197	35711365	87	149,86,64	477351498	153178201	341461369	240	282	4.67602e-07	6.72178e-06	0.268,0.224,0.131	0.345,0.312,0.39	-0.141
EVM0016305	Chr07	+	20051965	20052058	20053026	20053119	20050726	20050796	20053502	20055377	88	7,7,4	0,0,0	9,15,3	11,4,14	241	241	4.31226e-09	9.91821e-08	1.0,1.0,1.0	0.45,0.789,0.176	0.528
EVM0015452	Chr10	-	17057766	17057910	17058076	17058219	17057487	17057617	17059290	17059354	98	542445493705	565142882445	290619542596	616639015839	291	292	1.11022e-16	5.10703e-15	0.491,0.516,0.603	0.321,0.334,0.308	0.216
EVM0006896	Chr01	-	22744686	22744732	22746081	22746195	22744473	22744548	22746585	22746650	108	98,55,45	166123202	127135124	127266163	262	194	0.00248669	0.0136176	0.304,0.249,0.142	0.425,0.273,0.36	-0.121
EVM0013260	Chr01	+	21141597	21141692	21145725	21145875	21132902	21133025	21147522	21147664	109	12,72,88	13,23,0	15,19,30	26,19,40	243	298	2.62548e-05	0.000241545	0.531,0.793,1.0	0.414,0.551,0.479	0.293
EVM0001042	Chr02	+	41936841	41936897	41947407	41947461	41933091	41933191	41948866	41948956	110	51,0,58	257229176	3,0,7	141249165	204	202	1.10973e-09	2.83599e-08	0.164,0.0,0.246	0.021,0.0,0.04	0.116
EVM0025706	Chr07	-	30447811	30448000	30448982	30449225	30446979	30447178	30450188	30450875	113	71,59,145	5,34,37	150,78,127	3,2,9	298	298	7.25299e-08	1.19156e-06	0.934,0.634,0.797	0.98,0.975,0.934	-0.175
EVM0025706	Chr07	-	30447811	30448021	30448982	30449225	30446979	30447178	30450188	30450875	114	71,59,145	1,9,26	150,78,127	2,2,7	298	298	3.41681e-05	0.000302256	0.986,0.868,0.848	0.987,0.975,0.948	-0.069
EVM0018688	Chr15	+	22589191	22589293	22589650	22589737	22588324	22588497	22590234	22590330	134	0,6,29	21,7,24	0,0,4	19,32,28	250	235	0.000146696	0.00102242	0.0,0.446,0.532	0.0,0.0,0.118	0.287
EVM0022851	Chr09	-	36403793	36403886	36405885	36405919	36401559	36401776	36407607	36407750	138	28,28,8	285220187	58,84,73	186482175	182	241	3.97791e-08	7.62432e-07	0.115,0.144,0.054	0.292,0.188,0.356	-0.174
EVM0015409	Chr08	-	13257364	13257449	13257944	13258032	13254223	13254419	13258772	13258880	151	31,12,56	5,0,0	78,117,64	21,15,23	236	233	2.30935e-05	0.000221312	0.86,1.0,1.0	0.786,0.885,0.733	0.152
EVM0011419	Chr02	+	22814520	22814585	22818211	22818276	22813092	22813349	22818369	22818512	164	2,3,5	25,26,41	12,52,33	51,43,11	213	213	1.53198e-05	0.000160161	0.074,0.103,0.109	0.19,0.547,0.75	-0.4
EVM0011419	Chr02	+	22818369	22818512	22821371	22821514	22818211	22818276	22821638	22822438	170	25,26,44	3,15,13	52,58,16	33,50,30	291	291	0.00167912	0.00965492	0.893,0.634,0.772	0.612,0.537,0.348	0.267
EVM0002217	Chr11	+	20249238	20249374	20249839	20249986	20248463	20248669	20250188	20250478	177	2,0,0	17,3,31	12,5,3	54,52,38	284	295	0.000439377	0.00280713	0.109,0.0,0.0	0.188,0.091,0.076	-0.082
EVM0012220	Chr15	-	6906420	6906549	6912403	6912478	6902077	6902253	6915511	6915642	181	13,8,2	2,0,0	8,17,4	5,9,7	223	277	4.72118e-06	5.42936e-05	0.89,1.0,1.0	0.665,0.701,0.415	0.37
EVM0004673	Chr13	+	13987702	13987857	13989645	13989747	13986776	13986970	13989982	13990089	182	267271206	18,0,49	202322164	60,32,63	298	250	7.44241e-05	0.000611341	0.926,1.0,0.779	0.739,0.894,0.686	0.129
EVM0023886	Chr06	-	12365251	12365367	12365973	12366294	12363757	12363820	12366739	12366779	190	42,31,36	210166233	88,50,122	140,93,183	298	264	1.11022e-16	5.10703e-15	0.151,0.142,0.12	0.358,0.323,0.371	-0.213
EVM0016478	Chr08	-	34330719	34330788	34331939	34332030	34329841	34329961	34333645	34333823	191	279168182	121,116,40	214241230	264163255	239	217	0.000197162	0.00133375	0.677,0.568,0.805	0.424,0.573,0.45	0.201
EVM0018807	Chr02	-	5953999	5954022	5954972	5955029	5951312	5951560	5955582	5955672	200	45,36,0	64137256	61,69,68	30,60,37	205	171	1.82121e-11	5.98398e-10	0.37,0.18,0.0	0.629,0.49,0.605	-0.391
EVM0007613	Chr04	-	8727888	8727954	8730520	8730667	8725551	8725611	8732751	8732802	223	131,49,159	40,21,13	96,184,88	71,61,79	295	214	0.00191567	0.0107464	0.704,0.629,0.899	0.495,0.686,0.447	0.201
EVM0008608	Chr08	-	23104675	23104829	23105194	23105341	23104359	23104536	23107525	23107618	229	153411141194	174,47,43	90815781090	122131172	295	298	4.88549e-08	8.64357e-07	0.899,0.96,0.966	0.883,0.924,0.865	0.051
EVM0019730	Chr15	+	13094908	13095064	13096148	13096245	13094563	13094788	13096333	13096445	233	38,25,0	44,13,19	185106228	74,15,69	298	245	0.000418595	0.00275077	0.415,0.613,0.0	0.673,0.853,0.731	-0.41
EVM0021756	Chr11	-	20922228	20922328	20923730	20923850	20919703	20921788	20924911	20925035	246	5,0,0	38,35,13	9,8,5	37,58,50	268	248	0.0058145	0.030394	0.109,0.0,0.0	0.184,0.113,0.085	-0.091
EVM0005617	Chr13	+	15971870	15971916	15972001	15972037	15971681	15971749	15973613	15973832	247	126,153,53	208274188	81,29,39	66,20,49	194	184	0.000110744	0.000821652	0.365,0.346,0.211	0.538,0.579,0.43	-0.208
EVM0007319	Chr11	+	8620985	8621069	8621609	8621690	8620443	8620524	8622719	8623666	256	11,10,0	59,71,51	22,10,16	45,40,44	232	229	0.000103679	0.000794876	0.155,0.122,0.0	0.325,0.198,0.264	-0.17
EVM0002721	Chr12	+	4547920	4548044	4549191	4549315	4545549	4545737	4550716	4550880	263	24,29,40	7,0,0	2,0,1	20,23,23	272	272	0	0	0.774,1.0,1.0	0.091,0.0,0.042	0.88
EVM0017127	Chr03	-	33515597	33515648	33532172	33532371	33514870	33514939	33543799	33544837	264	355251162	75,85,120	259203247	54,40,43	298	199	0.00750755	0.0375377	0.76,0.664,0.474	0.762,0.772,0.793	-0.143

## Sheet: A5SS.MATS.JC (2)
GeneID	chr	strand	longExonStart_0base	longExonEnd	shortES	shortEE	flankingES	flankingEE	ID	IJC_SAMPLE_1	SJC_SAMPLE_1	IJC_SAMPLE_2	SJC_SAMPLE_2	IncFormLen	SkipFormLen	PValue	FDR	IncLevel1	IncLevel2	IncLevelDifference				70
EVM0016562	Chr12	+	1933326	1933455	1933326	1933437	1933607	1933693	9	18,33,50	24,30,7	2,14,3	51,23,40	166	149	3.18139e-06	7.84335e-05	0.402,0.497,0.865	0.034,0.353,0.063	0.438
EVM0023856	Chr09	-	18463010	18464871	18464689	18464871	18462291	18462299	19	18,25,30	0,0,0	24,24,8	4,1,3	298	149	1.76658e-05	0.000323537	1.0,1.0,1.0	0.75,0.923,0.571	0.252
EVM0000552	Chr05	-	9879498	9879653	9879522	9879653	9878742	9878909	22	84,29,51	83,67,56	76,81,104	50,70,44	172	149	0.00254055	0.0220066	0.467,0.273,0.441	0.568,0.501,0.672	-0.187
EVM0014357	Chr03	+	10934955	10935358	10934955	10935158	10935489	10935578	29	22,12,4	0,0,0	18,6,10	4,4,8	298	149	6.26432e-10	4.46159e-08	1.0,1.0,1.0	0.692,0.429,0.385	0.498
EVM0004059	Chr02	-	29732148	29732505	29732196	29732505	29730684	29730967	34	27,73,32	85,78,74	9,13,5	93,166,88	196	149	2.69429e-12	3.45408e-10	0.195,0.416,0.247	0.069,0.056,0.041	0.231
EVM0009792	Chr09	-	13996778	13998980	13998287	13998980	13992192	13996615	48	0,0,21	18,23,25	4,0,0	19,38,15	298	149	0.00414719	0.0328191	0.0,0.0,0.296	0.095,0.0,0.0	0.067
EVM0009261	Chr09	-	9553219	9553420	9553258	9553420	9551814	9552006	70	76,10,83	9,0,0	71,59,41	7,25,9	187	149	7.76232e-05	0.0011057	0.871,1.0,1.0	0.89,0.653,0.784	0.181
EVM0024794	Chr13	-	15045043	15046274	15045803	15046274	15043510	15044843	122	397446284	14,18,20	292421339	1,6,1	298	149	3.00658e-09	1.75202e-07	0.934,0.925,0.877	0.993,0.972,0.994	-0.074
EVM0020790	Chr01	+	4197846	4197975	4197846	4197963	4198077	4198218	135	6,0,0	8,6,32	10,9,8	8,6,8	160	149	3.00006e-05	0.00048076	0.411,0.0,0.0	0.538,0.583,0.482	-0.397
EVM0010841	Chr12	-	29430122	29430567	29430308	29430567	29428943	29429178	179	57,35,32	0,0,0	55,76,53	4,10,9	298	149	1.43235e-08	6.55813e-07	1.0,1.0,1.0	0.873,0.792,0.746	0.196
EVM0001772	Chr10	+	21325002	21325187	21325002	21325166	21325308	21325407	197	415247103	68,27,0	344543407	88,130,73	169	149	5.99864e-05	0.000873892	0.843,0.89,1.0	0.775,0.786,0.831	0.114
EVM0021503	Chr07	+	21840278	21840464	21840278	21840410	21841717	21841790	204	133,31,32	116121177	110,61,120	117,67,112	202	149	0.00250639	0.0220066	0.458,0.159,0.118	0.41,0.402,0.441	-0.173
EVM0009923	Chr05	-	16647873	16648229	16648051	16648229	16647661	16647739	218	25,37,66	8,0,0	20,16,14	0,0,0	298	149	0.00396606	0.0321803	0.61,1.0,1.0	1.0,1.0,1.0	-0.13
EVM0011356	Chr11	-	13873180	13873273	13873195	13873273	13871808	13873058	222	227,124,79	172,64,0	194413192	240439256	163	149	0.000112677	0.001474	0.547,0.639,1.0	0.425,0.462,0.407	0.297
EVM0000655	Chr06	-	15049642	15050027	15049668	15050027	15047684	15047792	227	18,18,32	0,0,0	45,50,42	3,1,7	174	149	0.000225931	0.00278504	1.0,1.0,1.0	0.928,0.977,0.837	0.086
EVM0008366	Chr09	-	3956841	3957052	3956892	3957052	3955800	3955930	233	19,4,31	0,0,0	34,67,37	1,8,0	199	149	0.00206864	0.018676	1.0,1.0,1.0	0.962,0.862,1.0	0.059
EVM0010995	Chr11	+	16419282	16420381	16419282	16419439	16420501	16420578	269	16,0,0	0,7,43	4,9,9	1,0,5	298	149	0.00404694	0.0324261	1.0,0.0,0.0	0.667,1.0,0.474	-0.38
EVM0021798	Chr01	-	34269608	34269857	34269656	34269857	34269000	34269133	274	23,21,23	84,48,150	15,7,27	182170166	196	149	3.64781e-05	0.000556725	0.172,0.25,0.104	0.059,0.03,0.11	0.109
EVM0000352	Chr06	-	16657939	16658192	16657951	16658192	16656051	16656232	301	65,0,14	204,77,155	48,78,59	108154102	160	149	2.94679e-08	1.19749e-06	0.229,0.0,0.078	0.293,0.321,0.35	-0.219
EVM0026051	Chr12	-	24149422	24150044	24149764	24150044	24149210	24149284	331	0,0,23	62,27,27	0,1,5	71,64,57	298	149	0.00148695	0.0144206	0.0,0.0,0.299	0.0,0.008,0.042	0.083
EVM0005778	Chr11	+	30721673	30721856	30721673	30721805	30723200	30723269	352	590380301	1091750858	557263467	166710501556	199	149	6.12956e-06	0.000130968	0.288,0.275,0.208	0.2,0.158,0.183	0.077
EVM0023787	Chr15	+	7988982	7989249	7988982	7989210	7989784	7989862	365	46,13,21	148,73,39	15,5,8	161138207	187	149	4.58542e-11	4.89876e-09	0.198,0.124,0.3	0.069,0.028,0.03	0.165
EVM0004109	Chr06	-	15131301	15131541	15131316	15131541	15130985	15131156	412	13,47,62	34,22,0	19,17,23	56,28,45	163	149	0.0015963	0.0150474	0.259,0.661,1.0	0.237,0.357,0.318	0.336
EVM0025441	Chr04	-	16246996	16247388	16247095	16247388	16240904	16241156	423	17,18,44	1,0,7	53,45,40	28,10,13	247	149	0.000523401	0.0061	0.911,1.0,0.791	0.533,0.731,0.65	0.263
EVM0003229	Chr07	+	23015514	23015680	23015514	23015662	23015955	23016109	438	10,28,5	9,0,11	6,4,3	7,28,6	166	149	0.00577055	0.0440348	0.499,1.0,0.29	0.435,0.114,0.31	0.31
EVM0025706	Chr07	-	30446678	30446845	30446735	30446845	30445743	30445830	480	281,86,49	76,52,19	292209261	58,44,55	205	149	0.00187674	0.0171856	0.729,0.546,0.652	0.785,0.775,0.775	-0.136
EVM0026358	Chr04	-	19701096	19701495	19701280	19701495	19699162	19699467	484	22,7,53	95,55,141	5,16,15	131150121	298	149	8.61329e-07	2.40049e-05	0.104,0.06,0.158	0.019,0.051,0.058	0.065
EVM0003895	Chr15	+	30684218	30684661	30684218	30684326	30684815	30685066	553	82,47,119	48,0,53	35,21,29	26,29,21	298	149	0.00627613	0.0473294	0.461,1.0,0.529	0.402,0.266,0.408	0.305
EVM0006449	Chr12	+	7647080	7647217	7647080	7647157	7649456	7649499	556	96,87,56	10,6,0	85,150,97	24,31,25	208	149	1.1655e-06	3.11285e-05	0.873,0.912,1.0	0.717,0.776,0.735	0.186
EVM0021032	Chr09	-	1980916	1982094	1981976	1982094	1979978	1980371	572	10,3,10	0,0,0	25,17,24	0,3,3	298	149	0.0042929	0.0335579	1.0,1.0,1.0	1.0,0.739,0.8	0.154
EVM0010786	Chr12	+	14251371	14251555	14251371	14251482	14252248	14253158	614	88,122,86	38,32,0	157110118	117,57,118	221	149	4.74218e-05	0.000706916	0.61,0.72,1.0	0.475,0.565,0.403	0.296
EVM0007615	Chr09	+	6021836	6022076	6021836	6022034	6022889	6023259	637	123,85,74	0,29,0	92,110,97	0,2,2	190	149	0.000585951	0.00670705	1.0,0.697,1.0	1.0,0.977,0.974	-0.085
EVM0018009	Chr06	-	24942472	24942903	24942633	24942903	24941449	24941515	640	0,0,0	13,19,19	6,0,7	23,11,14	298	149	1.43004e-05	0.000269605	0.0,0.0,0.0	0.115,0.0,0.2	-0.105
EVM0002496	Chr10	-	18960728	18961139	18960984	18961139	18960492	18960603	661	18,18,18	52,13,139	9,5,9	87,98,84	298	149	9.77359e-05	0.00136193	0.148,0.409,0.061	0.049,0.025,0.051	0.164
EVM0026129	Chr07	+	7695489	7695518	7695489	7695512	7696952	7697638	666	466558383	264147217	439454517	126109123	154	149	0.000754964	0.00834365	0.631,0.786,0.631	0.771,0.801,0.803	-0.109
EVM0011601	Chr09	-	18750019	18750198	18750040	18750198	18749713	18749758	680	79,54,61	36,37,38	39,123,75	116164123	169	149	2.98905e-08	1.19749e-06	0.659,0.563,0.586	0.229,0.398,0.35	0.277
EVM0005581	Chr06	-	14019587	14020189	14020054	14020189	14019331	14019495	712	26,9,15	2,8,67	6,5,1	23,24,26	298	149	0.00128923	0.0129125	0.867,0.36,0.101	0.115,0.094,0.019	0.367
EVM0001008	Chr14	-	32999351	32999487	32999382	32999487	32996683	32996818	717	181,49,123	26,0,0	117197131	31,53,29	179	149	4.14226e-08	1.56188e-06	0.853,1.0,1.0	0.759,0.756,0.79	0.183
EVM0012950	Chr15	-	23548691	23549443	23549367	23549443	23548184	23548501	726	281,243,66	0,0,0	126,322,95	0,0,15	298	149	0.000324725	0.00385461	1.0,1.0,1.0	1.0,1.0,0.76	0.08
EVM0008414	Chr12	-	15664248	15664464	15664293	15664464	15663858	15664077	734	23,29,29	175111118	83,60,55	201212173	193	149	0.00172206	0.0159977	0.092,0.168,0.159	0.242,0.179,0.197	-0.066
EVM0004104	Chr07	+	10305591	10306907	10305591	10305807	10307956	10310035	743	15,9,0	40,29,35	25,39,30	72,72,44	298	149	0.00245128	0.0218232	0.158,0.134,0.0	0.148,0.213,0.254	-0.108
EVM0008965	Chr08	+	17419421	17419734	17419421	17419638	17419826	17419975	786	169123145	5,0,0	227172246	15,11,10	244	149	5.79439e-06	0.000128076	0.954,1.0,1.0	0.902,0.905,0.938	0.07
EVM0000873	Chr05	+	12764650	12764846	12764650	12764788	12764939	12766577	787	0,0,0	68,33,11	10,0,10	82,46,87	206	149	2.97044e-05	0.00048076	0.0,0.0,0.0	0.081,0.0,0.077	-0.053
EVM0022475	Chr07	-	13850488	13850635	13850519	13850635	13850002	13850317	804	15,14,0	7,16,15	8,6,8	2,2,0	179	149	0.000246938	0.00298656	0.641,0.421,0.0	0.769,0.714,1.0	-0.474
EVM0010560	Chr15	-	35039784	35040575	35040204	35040575	35039525	35039574	809	201140362	0,0,0	163193177	4,13,3	298	149	3.97567e-07	1.21353e-05	1.0,1.0,1.0	0.953,0.881,0.967	0.066
EVM0013579	Chr14	+	14021351	14021835	14021351	14021808	14023100	14023201	811	25,49,10	0,0,0	18,11,21	34,16,19	175	149	0	0	1.0,1.0,1.0	0.311,0.369,0.485	0.612
EVM0001931	Chr12	-	12981242	12981326	12981280	12981326	12980419	12980658	814	30,23,21	0,0,0	12,25,25	4,4,5	186	149	2.93821e-07	9.59106e-06	1.0,1.0,1.0	0.706,0.834,0.8	0.22
EVM0014137	Chr06	+	14738111	14738270	14738111	14738258	14738389	14738611	834	7,0,0	21,14,66	17,29,18	62,56,59	160	149	2.76976e-05	0.000467215	0.237,0.0,0.0	0.203,0.325,0.221	-0.171
EVM0014245	Chr03	-	13072660	13072813	13072708	13072813	13070517	13071602	842	10,9,25	32,47,28	0,0,2	41,34,36	196	149	1.71954e-10	1.37778e-08	0.192,0.127,0.404	0.0,0.0,0.041	0.227
EVM0000452	Chr15	+	22350592	22350709	22350592	22350703	22350835	22350972	852	497604449	68,120,0	396237415	60,54,67	154	149	0.00119418	0.0121642	0.876,0.83,1.0	0.865,0.809,0.857	0.058
EVM0009397	Chr01	-	1915612	1915824	1915675	1915824	1915353	1915404	868	9,0,0	87,20,53	11,9,8	72,59,51	211	149	0.0026531	0.0226752	0.068,0.0,0.0	0.097,0.097,0.1	-0.075
EVM0002176	Chr13	-	15297068	15297928	15297628	15297928	15296709	15296958	873	14,4,11	7,0,0	26,25,21	20,15,25	298	149	0.00311408	0.0259237	0.5,1.0,1.0	0.394,0.455,0.296	0.452
EVM0008929	Chr01	-	20500070	20500727	20500145	20500727	20499759	20499983	877	46,24,80	0,0,0	70,58,51	7,3,6	223	149	1.29592e-06	3.32274e-05	1.0,1.0,1.0	0.87,0.928,0.85	0.117
EVM0018807	Chr02	-	5954972	5955672	5955582	5955672	5953999	5954022	884	121147136	35,81,98	103,136,86	2,2,2	298	149	0	0	0.634,0.476,0.41	0.963,0.971,0.956	-0.457
EVM0016361	Chr10	+	28417359	28417700	28417359	28417609	28419514	28419607	887	0,0,0	36,27,54	3,12,8	32,30,33	239	149	5.15385e-09	2.75302e-07	0.0,0.0,0.0	0.055,0.2,0.131	-0.129
EVM0011633	Chr04	+	25703804	25704035	25703804	25703890	25704115	25705245	908	57149115	0,0,0	75,40,51	10,0,19	293	149	1.80194e-09	1.15504e-07	1.0,1.0,1.0	0.792,1.0,0.577	0.21
EVM0003211	Chr07	+	12321107	12321344	12321107	12321235	12322596	12322720	926	3,2,0	0,8,20	4,13,5	0,0,1	257	149	2.99253e-07	9.59106e-06	1.0,0.127,0.0	1.0,1.0,0.744	-0.539
EVM0024971	Chr05	-	21747405	21747720	21747517	21747720	21746618	21746687	946	349332226	11761043524	555262473	951714844	260	149	0.00012214	0.00156583	0.145,0.154,0.198	0.251,0.174,0.243	-0.057
EVM0001566	Chr11	-	30324338	30324477	30324401	30324477	30321754	30321850	960	102,46,32	4,0,0	73,68,61	15,12,12	211	149	7.19551e-09	3.54794e-07	0.947,1.0,1.0	0.775,0.8,0.782	0.197
EVM0010504	Chr14	-	26410428	26412360	26412241	26412360	26408380	26410330	973	2,35,39	15,0,0	1,5,4	6,2,12	298	149	0.00114806	0.0120641	0.063,1.0,1.0	0.077,0.556,0.143	0.429
EVM0024462	Chr10	+	22451497	22451628	22451497	22451622	22451928	22453025	977	0,0,0	6,25,23	29,3,10	24,7,7	154	149	1.3356e-13	2.85373e-11	0.0,0.0,0.0	0.539,0.293,0.58	-0.471
EVM0004769	Chr09	+	8815191	8815386	8815191	8815317	8817545	8817753	979	42,29,63	0,6,0	60,34,79	8,19,14	217	149	0.000103574	0.00141257	1.0,0.768,1.0	0.837,0.551,0.795	0.195
EVM0001821	Chr10	+	22008660	22008858	22008660	22008840	22009150	22009309	986	90,85,265	65,77,39	58,35,57	110,64,121	166	149	6.61774e-06	0.000136838	0.554,0.498,0.859	0.321,0.329,0.297	0.321
EVM0003069	Chr04	-	24784524	24784974	24784569	24784974	24781083	24781191	988	18,0,0	7,18,22	15,15,17	8,2,11	193	149	0.000127981	0.00160855	0.665,0.0,0.0	0.591,0.853,0.544	-0.441
EVM0006353	Chr04	+	24815219	24815541	24815219	24815337	24817318	24817429	993	2,0,0	19,4,80	18,9,16	68,57,74	298	149	7.5545e-08	2.69024e-06	0.05,0.0,0.0	0.117,0.073,0.098	-0.079
EVM0016875	Chr15	-	21584073	21584204	21584079	21584204	21583767	21583973	1073	38,32,0	37,43,45	57,63,34	27,29,33	154	149	0.000992537	0.0106036	0.498,0.419,0.0	0.671,0.678,0.499	-0.31
EVM0011167	Chr08	-	24074085	24075080	24074939	24075080	24066575	24066893	1108	4,10,27	0,0,0	4,6,0	0,6,4	298	149	6.95971e-07	2.02781e-05	1.0,1.0,1.0	1.0,0.333,0.0	0.556
EVM0025729	Chr12	-	19755670	19758038	19757904	19758038	19755299	19755412	1117	39,54,36	154,69,77	89,85,88	41,63,46	298	149	9.292e-11	8.50882e-09	0.112,0.281,0.189	0.52,0.403,0.489	-0.277
EVM0021712	Chr12	-	23184764	23184816	23184776	23184816	23183175	23183231	1136	37,11,18	19,0,0	90,80,90	0,5,3	160	149	0.00513838	0.0396832	0.645,1.0,1.0	1.0,0.937,0.965	-0.086
EVM0014036	Chr04	-	19704331	19704487	19704415	19704487	19702911	19702976	1144	55,43,0	17,16,13	58,30,76	2,5,1	232	149	4.87995e-06	0.000111716	0.675,0.633,0.0	0.949,0.794,0.98	-0.472

## Sheet: A3SS.MATS.JC (2)
GeneID	chr	strand	longExonStart_0base	longExonEnd	shortES	shortEE	flankingES	flankingEE	ID	IJC_SAMPLE_1	SJC_SAMPLE_1	IJC_SAMPLE_2	SJC_SAMPLE_2	IncFormLen	SkipFormLen	PValue	FDR	IncLevel1	IncLevel2	IncLevelDifference				78
EVM0016744	Chr07	+	29621720	29622023	29621800	29622023	29620780	29620927	32	109,46,85	0,2,0	53,35,26	4,3,2	228	149	0.000432422	0.00554941	1.0,0.938,1.0	0.896,0.884,0.895	0.088
EVM0019077	Chr04	-	26432329	26432484	26432329	26432481	26434864	26434983	38	23,7,31	0,0,0	60,47,33	11,19,14	151	149	3.14288e-10	3.87203e-08	1.0,1.0,1.0	0.843,0.709,0.699	0.25
EVM0007278	Chr01	-	16087706	16087878	16087706	16087854	16087956	16088126	39	1,0,1	33,52,28	5,4,4	37,101,43	172	149	0.00272862	0.025087	0.026,0.0,0.03	0.105,0.033,0.075	-0.052
EVM0013694	Chr07	+	33489513	33489701	33489516	33489701	33488444	33488556	45	132,68,71	14,0,6	131,96,129	16,17,22	151	149	0.00348617	0.0306783	0.903,1.0,0.921	0.89,0.848,0.853	0.078
EVM0013694	Chr07	+	33489513	33489701	33489534	33489701	33488444	33488556	46	151,93,76	55,8,0	165116165	94,49,88	169	149	1.13775e-06	3.04718e-05	0.708,0.911,1.0	0.607,0.676,0.623	0.238
EVM0015199	Chr11	+	13441636	13442779	13442670	13442779	13441179	13441351	67	70,56,41	91,49,49	47,48,55	129126130	298	149	9.56512e-07	2.67823e-05	0.278,0.364,0.295	0.154,0.16,0.175	0.149
EVM0013969	Chr09	+	24807311	24807464	24807317	24807464	24806003	24806199	71	24,68,15	8,24,53	50,56,22	3,0,0	154	149	8.15995e-10	6.28316e-08	0.744,0.733,0.215	0.942,1.0,1.0	-0.417
EVM0024096	Chr05	+	15123341	15123957	15123883	15123957	15122261	15122432	101	127,88,85	13,17,11	209188204	58,32,70	298	149	0.00415925	0.034623	0.83,0.721,0.794	0.643,0.746,0.593	0.121
EVM0007637	Chr01	+	10825730	10827114	10826929	10827114	10825419	10825515	116	30,32,69	0,0,0	54,39,70	10,11,6	298	149	5.34137e-10	4.7004e-08	1.0,1.0,1.0	0.73,0.639,0.854	0.259
EVM0018392	Chr10	+	20815603	20815904	20815606	20815904	20815395	20815523	129	30,12,36	74,17,89	14,18,14	55,83,92	151	149	0.000909387	0.00972743	0.286,0.411,0.285	0.201,0.176,0.131	0.158
EVM0014807	Chr02	+	16302778	16304939	16304778	16304939	16301175	16301335	153	8,8,0	66,33,62	23,25,19	55,71,70	298	149	7.08486e-06	0.000150492	0.057,0.108,0.0	0.173,0.15,0.119	-0.092
EVM0018172	Chr12	-	8398421	8398518	8398421	8398515	8401069	8401296	154	66,68,37	8,0,0	60,38,68	0,10,13	151	149	0.00627713	0.0465869	0.891,1.0,1.0	1.0,0.789,0.838	0.088
EVM0001061	Chr15	-	8162641	8163204	8162641	8162704	8163655	8163725	158	33,51,26	89109202	69,60,54	28,34,47	298	149	1.84297e-14	5.67635e-12	0.156,0.19,0.06	0.552,0.469,0.365	-0.327
EVM0021966	Chr04	+	19125075	19125196	19125078	19125196	19124454	19124629	164	36,8,59	0,0,0	69,28,38	9,3,5	151	149	1.52759e-06	3.76398e-05	1.0,1.0,1.0	0.883,0.902,0.882	0.111
EVM0021671	Chr09	-	26104347	26105970	26104347	26104467	26106183	26106312	186	6,10,0	15,0,27	2,0,0	7,7,6	298	149	0.00400569	0.0338014	0.167,1.0,0.0	0.125,0.0,0.0	0.347
EVM0009107	Chr03	+	5232180	5232439	5232202	5232439	5230900	5231145	192	65,23,72	53,1,0	33,13,32	69,53,86	170	149	2.1071e-10	3.24494e-08	0.518,0.953,1.0	0.295,0.177,0.246	0.584
EVM0010573	Chr15	+	27696718	27696829	27696721	27696829	27692317	27692494	200	111,119,21	14,4,0	126145106	20,28,14	151	149	0.00138267	0.0141954	0.887,0.967,1.0	0.861,0.836,0.882	0.092
EVM0026172	Chr14	+	32646984	32647099	32646999	32647099	32646825	32646923	245	0,2,0	109,31,48	7,12,14	118,112,81	163	149	4.24484e-07	1.39915e-05	0.0,0.056,0.0	0.051,0.089,0.136	-0.073
EVM0026172	Chr14	+	32651637	32651842	32651643	32651842	32651396	32651513	246	153157150	13,0,8	139,94,190	17,14,16	154	149	0.00062443	0.00725752	0.919,1.0,0.948	0.888,0.867,0.92	0.064
EVM0024530	Chr03	-	21363084	21363502	21363084	21363210	21365789	21365898	278	11,0,0	13,20,7	1,0,1	17,5,14	298	149	0.00429477	0.0352744	0.297,0.0,0.0	0.029,0.0,0.034	0.078
EVM0004311	Chr14	+	19306056	19306914	19306848	19306914	19304612	19305817	283	0,0,0	5,3,14	0,4,4	17,10,17	298	149	0.0044057	0.0356935	0.0,0.0,0.0	0.0,0.167,0.105	-0.091
EVM0017803	Chr13	-	17715747	17715895	17715747	17715892	17715978	17716196	289	11,0,0	18,16,11	8,6,3	8,7,6	151	149	0.00387669	0.0331673	0.376,0.0,0.0	0.497,0.458,0.33	-0.303
EVM0005203	Chr15	+	20958793	20958905	20958820	20958905	20957798	20957923	356	105,74,74	44,58,17	82,72,81	130141141	175	149	2.4625e-08	1.16685e-06	0.67,0.521,0.788	0.349,0.303,0.328	0.333
EVM0005203	Chr15	+	20959117	20959246	20959147	20959246	20958793	20958905	357	48,51,37	81,29,27	61,56,55	98103122	178	149	0.0064452	0.0467087	0.332,0.595,0.534	0.343,0.313,0.274	0.177
EVM0023787	Chr15	+	7990980	7991089	7990983	7991089	7990256	7990519	358	59,20,58	130,25,79	33,41,45	160104163	151	149	0.000148509	0.00207912	0.309,0.441,0.42	0.169,0.28,0.214	0.169
EVM0018750	Chr06	+	15021395	15021505	15021423	15021505	15019766	15019910	388	46,42,22	2,0,0	58,51,48	15,3,5	176	149	5.20694e-06	0.000114553	0.951,1.0,1.0	0.766,0.935,0.89	0.12
EVM0021624	Chr12	+	9490979	9491050	9490994	9491050	9490520	9490594	423	9,0,0	33,55,21	28,25,21	13,46,7	163	149	1.23497e-09	7.60739e-08	0.2,0.0,0.0	0.663,0.332,0.733	-0.509
EVM0025874	Chr07	-	20637910	20640324	20637910	20638711	20640426	20640576	426	61,0,0	4,20,24	69,33,82	25,7,20	298	149	0.000702708	0.00787033	0.884,0.0,0.0	0.58,0.702,0.672	-0.357
EVM0007688	Chr08	+	24568794	24570774	24568797	24570774	24566715	24566752	441	64,39,72	8,0,0	79,40,61	20,10,27	151	149	5.53789e-09	2.84278e-07	0.888,1.0,1.0	0.796,0.798,0.69	0.201
EVM0004849	Chr04	+	23562081	23564042	23562108	23564042	23561854	23561960	463	31,13,39	0,17,0	33,22,19	21,21,15	175	149	0.000653981	0.00746023	1.0,0.394,1.0	0.572,0.471,0.519	0.277
EVM0017195	Chr10	+	17341608	17341788	17341647	17341788	17341055	17341242	470	0,5,0	2,21,35	13,3,5	7,6,5	187	149	1.27363e-06	3.26897e-05	0.0,0.159,0.0	0.597,0.285,0.443	-0.389
EVM0019399	Chr08	+	21940718	21940924	21940742	21940924	21938695	21938775	499	75,38,9	0,9,0	80,64,75	0,1,1	172	149	0.00341407	0.0304792	1.0,0.785,1.0	1.0,0.982,0.985	-0.061
EVM0025929	Chr07	+	20036824	20038967	20037340	20038967	20036052	20036124	532	146,62,46	99,60,88	119128119	81,67,68	298	149	0.00627167	0.0465869	0.424,0.341,0.207	0.423,0.489,0.467	-0.136
EVM0003994	Chr14	+	24450628	24450779	24450631	24450779	24449392	24449816	533	45,29,40	15,0,11	159136122	12,0,6	151	149	8.48084e-05	0.00133954	0.747,1.0,0.782	0.929,1.0,0.953	-0.118
EVM0001305	Chr13	+	1677079	1677199	1677100	1677199	1673979	1674090	540	48,30,50	64,39,40	27,37,34	93,112,95	169	149	8.10382e-07	2.37712e-05	0.398,0.404,0.524	0.204,0.226,0.24	0.219
EVM0009634	Chr09	-	13719807	13719931	13719807	13719901	13720265	13720366	544	43,28,35	97,51,74	62,95,42	47,93,50	178	149	2.13224e-05	0.000410456	0.271,0.315,0.284	0.525,0.461,0.413	-0.176
EVM0024867	Chr01	+	10539924	10540127	10539942	10540127	10539164	10539309	550	14,2,69	0,0,0	20,22,19	1,4,4	166	149	6.5293e-05	0.00105843	1.0,1.0,1.0	0.947,0.832,0.81	0.137
EVM0006390	Chr07	+	114842	114936	114845	114936	110572	111416	564	105,83,48	24,48,21	128114116	22,15,15	151	149	3.19549e-05	0.000562406	0.812,0.63,0.693	0.852,0.882,0.884	-0.161
EVM0021236	Chr10	+	23185898	23186132	23185988	23186132	23185356	23185440	565	465294287	553354441	609347361	388372307	238	149	0.000396237	0.00519323	0.345,0.342,0.289	0.496,0.369,0.424	-0.104
EVM0016847	Chr07	-	17599527	17599585	17599527	17599558	17599893	17600113	577	38,21,35	3,4,0	17,23,20	9,5,6	175	149	0.00054862	0.00662646	0.915,0.817,1.0	0.617,0.797,0.739	0.193
EVM0016847	Chr07	-	17599527	17599675	17599527	17599558	17599893	17600113	578	115,97,101	3,4,0	105107106	9,5,6	265	149	0.00549078	0.042279	0.956,0.932,1.0	0.868,0.923,0.909	0.063
EVM0016847	Chr07	-	17599527	17599675	17599527	17599585	17599893	17600113	579	93,91,83	16,15,17	93,89,96	5,5,10	238	149	0.000578595	0.00685413	0.784,0.792,0.753	0.921,0.918,0.857	-0.122
EVM0005852	Chr07	-	29547112	29547288	29547112	29547249	29547815	29547960	582	48,33,63	33,16,0	62,50,58	54,50,45	187	149	0.00246477	0.0233585	0.537,0.622,1.0	0.478,0.443,0.507	0.244
EVM0017782	Chr03	+	8232462	8233914	8233774	8233914	8231888	8232015	597	5,7,0	43,51,54	8,13,11	78,48,43	298	149	0.00643432	0.0467087	0.055,0.064,0.0	0.049,0.119,0.113	-0.054
EVM0026133	Chr02	-	9804820	9806424	9804820	9805919	9806732	9806905	605	206145141	88,39,28	229177276	149,76,140	298	149	0.0022426	0.0219276	0.539,0.65,0.716	0.435,0.538,0.496	0.145
EVM0016841	Chr12	+	11118705	11118833	11118786	11118833	11118250	11118345	609	94,54,85	1,8,0	79,80,70	20,13,11	229	149	4.38101e-06	0.000103796	0.984,0.815,1.0	0.72,0.8,0.805	0.158
EVM0007356	Chr07	+	10102880	10103656	10103546	10103656	10102680	10102768	660	36,37,23	0,7,0	100107100	0,0,2	298	149	0.00486997	0.0384603	1.0,0.725,1.0	1.0,1.0,0.962	-0.079
EVM0004478	Chr05	-	9143292	9143455	9143292	9143452	9143600	9143744	671	66,27,34	30,27,49	48,23,50	113,35,98	151	149	0.00265355	0.0247665	0.685,0.497,0.406	0.295,0.393,0.335	0.188
EVM0004602	Chr01	+	96710	98609	97045	98609	96317	96486	699	18,23,53	95,93,110	60,71,63	67,59,80	298	149	1.72265e-09	9.64682e-08	0.087,0.11,0.194	0.309,0.376,0.283	-0.192
EVM0004602	Chr01	+	97023	98609	97045	98609	96710	96775	700	13,14,46	0,0,0	50,68,66	10,10,6	170	149	3.5902e-07	1.30092e-05	1.0,1.0,1.0	0.814,0.856,0.906	0.141
EVM0012950	Chr15	-	23548691	23549273	23548691	23548776	23549367	23549443	715	325,232,30	0,0,0	128,252,41	7,22,6	298	149	2.10609e-13	4.32451e-11	1.0,1.0,1.0	0.901,0.851,0.774	0.158
EVM0002419	Chr03	+	9287156	9288934	9287764	9288934	9286882	9286973	730	36,28,12	32,59,61	43,60,96	61,54,49	298	149	0.00589042	0.0447963	0.36,0.192,0.09	0.261,0.357,0.495	-0.157
EVM0000018	Chr09	-	25489065	25491061	25489065	25490433	25491213	25491342	740	0,0,0	79,26,55	12,4,7	200,13,34	298	149	3.18276e-05	0.000562406	0.0,0.0,0.0	0.029,0.133,0.093	-0.085
EVM0001420	Chr04	-	11677507	11678026	11677507	11677732	11678827	11678876	758	99151129	2,0,23	74,55,66	16,12,13	298	149	5.53783e-05	0.000921975	0.961,1.0,0.737	0.698,0.696,0.717	0.196
EVM0011281	Chr04	-	20271631	20271822	20271631	20271802	20272142	20272674	768	0,21,0	59,36,18	0,1,0	65,57,70	168	149	4.96968e-05	0.000850368	0.0,0.341,0.0	0.0,0.015,0.0	0.109
EVM0002029	Chr04	-	11508436	11508531	11508436	11508478	11508805	11509349	771	6,59,66	6,0,0	25,28,29	11,8,15	201	149	0.000532955	0.00656601	0.426,1.0,1.0	0.628,0.722,0.589	0.162
EVM0008965	Chr08	+	17419067	17419258	17419090	17419258	17418760	17418877	772	21,0,0	27,12,73	36,7,7	15,34,13	171	149	0.00446168	0.0356935	0.404,0.0,0.0	0.677,0.152,0.319	-0.248
EVM0023157	Chr12	-	14838253	14838454	14838253	14838433	14838748	14838868	782	2,0,0	25,11,18	27,16,17	8,0,6	169	149	0	0	0.066,0.0,0.0	0.748,1.0,0.714	-0.799
EVM0001931	Chr12	-	12976504	12976676	12976504	12976673	12978570	12978744	808	8,10,29	3,0,0	46,57,39	29,27,28	151	149	4.31557e-07	1.39915e-05	0.725,1.0,1.0	0.61,0.676,0.579	0.287
EVM0006349	Chr04	+	36996438	36996752	36996459	36996752	36995332	36995499	845	64,50,94	12,14,38	66,63,67	0,19,7	169	149	0.00379352	0.0329128	0.825,0.759,0.686	1.0,0.745,0.894	-0.123
EVM0001941	Chr08	+	37001788	37002269	37001812	37002269	36999130	36999252	860	19,7,37	9,11,30	18,0,10	16,39,29	172	149	0.00315646	0.0285938	0.646,0.355,0.517	0.494,0.0,0.23	0.265
EVM0019846	Chr01	-	10187917	10189854	10187917	10188467	10190300	10190385	869	27,0,91	111169153	5,11,10	133,64,127	298	149	0.000915895	0.00972743	0.108,0.0,0.229	0.018,0.079,0.038	0.067
EVM0003892	Chr09	+	12556447	12556573	12556489	12556573	12554970	12555036	872	27,39,36	163,80,126	9,21,12	180157144	190	149	2.03508e-07	8.35739e-06	0.115,0.277,0.183	0.038,0.095,0.061	0.127
EVM0002576	Chr13	+	32696137	32696208	32696149	32696208	32695127	32695213	918	0,9,20	43,32,22	1,3,0	88,138,85	160	149	7.04094e-08	3.09801e-06	0.0,0.208,0.458	0.01,0.02,0.0	0.212
EVM0025811	Chr07	+	33647608	33647828	33647768	33647828	33647389	33647485	944	0,1,52	90198109	2,1,9	136,94,202	298	149	0.000146241	0.00207912	0.0,0.003,0.193	0.007,0.005,0.022	0.054
EVM0008608	Chr08	-	23104359	23104539	23104359	23104536	23104675	23104829	953	1006744610	174,47,43	868713996	122131170	151	149	0.000158559	0.00217049	0.851,0.94,0.933	0.875,0.843,0.853	0.051
EVM0015581	Chr08	-	26907831	26913252	26907831	26910980	26914447	26914633	980	0,13,34	25,0,0	3,0,4	30,7,25	298	149	9.02101e-05	0.00138795	0.0,1.0,1.0	0.048,0.0,0.074	0.626
EVM0021259	Chr13	-	296874	297012	296874	297009	299715	299831	1042	17,0,0	7,17,26	34,14,43	23,10,22	151	149	0.000281028	0.00376333	0.706,0.0,0.0	0.593,0.58,0.659	-0.375
EVM0001270	Chr06	+	12127170	12130083	12129941	12130083	12124539	12124681	1051	179211103	0,27,24	253242309	0,4,2	298	149	1.12417e-09	7.60739e-08	1.0,0.796,0.682	1.0,0.968,0.987	-0.159
EVM0008210	Chr08	-	3250063	3250163	3250063	3250160	3253455	3253670	1053	95,30,85	27,7,1	88104117	51,50,48	151	149	1.33008e-05	0.000264299	0.776,0.809,0.988	0.63,0.672,0.706	0.188
EVM0008502	Chr11	-	21919017	21919251	21919017	21919113	21920751	21921115	1109	0,11,10	27,0,0	3,0,4	21,18,27	286	149	0.00052285	0.00656601	0.0,1.0,1.0	0.069,0.0,0.072	0.62
EVM0005538	Chr15	-	2069990	2070164	2069990	2070118	2070723	2070858	1119	321393164	78,60,18	329234289	95,57,86	194	149	0.00190697	0.0192573	0.76,0.834,0.875	0.727,0.759,0.721	0.087
EVM0005538	Chr15	-	2069990	2070184	2069990	2070118	2070723	2070858	1120	615474429	78,60,18	440271435	95,57,86	214	149	6.37806e-07	1.96444e-05	0.846,0.846,0.943	0.763,0.768,0.779	0.108
EVM0002573	Chr01	+	16231327	16231862	16231670	16231862	16219832	16219969	1127	0,0,0	16,21,30	7,2,3	12,11,17	298	149	4.74657e-06	0.000108292	0.0,0.0,0.0	0.226,0.083,0.081	-0.13
EVM0014036	Chr04	-	19702911	19703484	19702911	19702976	19704415	19704487	1154	73,61,56	17,16,13	79,46,69	2,5,1	298	149	2.28927e-07	8.81367e-06	0.682,0.656,0.683	0.952,0.821,0.972	-0.241
EVM0008866	Chr07	-	33571085	33571196	33571085	33571193	33571710	33571920	1156	91,131,92	587572145	70,53,46	440546505	151	149	9.23796e-05	0.00138795	0.133,0.184,0.385	0.136,0.087,0.082	0.132
EVM0018992	Chr14	+	19127102	19127305	19127105	19127305	19126882	19127000	1165	533373368	631488230	271781312	4271196519	151	149	0.00547412	0.042279	0.455,0.43,0.612	0.385,0.392,0.372	0.116
EVM0002247	Chr06	-	7481009	7483360	7481009	7482778	7483744	7483873	1170	0,0,0	13,15,32	7,2,5	35,9,15	298	149	1.01164e-05	0.000207723	0.0,0.0,0.0	0.091,0.1,0.143	-0.111

## Sheet: summary table
	DAS events	DAS genes
SE	318	270
RI	166	158
A3SS	78	71
A5SS	70	70
MXE	42	36
total	674	605	(In those genes, including the same gene with two or more splice types)

## Sheet: 517 DAS genes
GeneID
EVM0014553
EVM0010170
EVM0003214
EVM0003214
EVM0003214
EVM0001632
EVM0015630
EVM0015630
EVM0009670
EVM0019077
EVM0022841
EVM0004028
EVM0024726
EVM0025287
EVM0015199
EVM0000823
EVM0022339
EVM0004218
EVM0001429
EVM0007934
EVM0019018
EVM0008339
EVM0007637
EVM0011201
EVM0005449
EVM0022966
EVM0018392
EVM0024492
EVM0003829
EVM0025271
EVM0024794
EVM0007020
EVM0001061
EVM0001061
EVM0001061
EVM0001431
EVM0005041
EVM0012436
EVM0007693
EVM0005147
EVM0025642
EVM0006360
EVM0000901
EVM0026006
EVM0025907
EVM0025774
EVM0022620
EVM0023042
EVM0023042
EVM0017856
EVM0013498
EVM0021503
EVM0022529
EVM0015072
EVM0025638
EVM0010512
EVM0020927
EVM0020927
EVM0016628
EVM0013839
EVM0019276
EVM0019276
EVM0019276
EVM0012595
EVM0006364
EVM0006364
EVM0015655
EVM0024754
EVM0016763
EVM0021742
EVM0012051
EVM0007969
EVM0007486
EVM0024790
EVM0020077
EVM0024078
EVM0008915
EVM0008915
EVM0011684
EVM0010161
EVM0010918
EVM0010918
EVM0009691
EVM0018472
EVM0018472
EVM0018472
EVM0002031
EVM0002031
EVM0002031
EVM0023016
EVM0017239
EVM0006171
EVM0023683
EVM0003675
EVM0006607
EVM0022005
EVM0022383
EVM0003281
EVM0010249
EVM0017134
EVM0014503
EVM0025874
EVM0025874
EVM0024117
EVM0009705
EVM0022656
EVM0000489
EVM0000489
EVM0001998
EVM0022637
EVM0007688
EVM0007688
EVM0010001
EVM0013485
EVM0024603
EVM0021266
EVM0013260
EVM0013260
EVM0001042
EVM0015674
EVM0011782
EVM0010370
EVM0025706
EVM0025706
EVM0025706
EVM0025706
EVM0007514
EVM0010958
EVM0010524
EVM0015086
EVM0018790
EVM0005324
EVM0005324
EVM0011860
EVM0000788
EVM0014285
EVM0013527
EVM0023185
EVM0008220
EVM0003895
EVM0001305
EVM0021461
EVM0022378
EVM0000265
EVM0016466
EVM0006585
EVM0022703
EVM0016303
EVM0021236
EVM0020626
EVM0012125
EVM0012594
EVM0012594
EVM0010786
EVM0020973
EVM0020973
EVM0018688
EVM0020531
EVM0026133
EVM0007038
EVM0002323
EVM0006016
EVM0025896
EVM0002016
EVM0012784
EVM0008704
EVM0004566
EVM0013043
EVM0008978
EVM0017396
EVM0016882
EVM0016882
EVM0015992
EVM0015992
EVM0015992
EVM0021995
EVM0005595
EVM0004602
EVM0001008
EVM0016326
EVM0000384
EVM0006682
EVM0012950
EVM0012950
EVM0008414
EVM0024608
EVM0012230
EVM0010388
EVM0004104
EVM0012220
EVM0012220
EVM0017960
EVM0005564
EVM0004673
EVM0004673
EVM0003703
EVM0010103
EVM0019688
EVM0006850
EVM0015161
EVM0001420
EVM0001420
EVM0000873
EVM0025912
EVM0025912
EVM0014945
EVM0010560
EVM0004501
EVM0001970
EVM0005949
EVM0005075
EVM0015946
EVM0015946
EVM0014245
EVM0014245
EVM0020904
EVM0007573
EVM0015422
EVM0015422
EVM0002087
EVM0014519
EVM0018807
EVM0015482
EVM0008975
EVM0023371
EVM0000826
EVM0000826
EVM0000297
EVM0016252
EVM0006900
EVM0019582
EVM0001809
EVM0011633
EVM0016611
EVM0006100
EVM0009733
EVM0018041
EVM0020401
EVM0024049
EVM0016929
EVM0013406
EVM0016949
EVM0010231
EVM0010231
EVM0020334
EVM0020500
EVM0007613
EVM0007613
EVM0001194
EVM0007479
EVM0009850
EVM0012755
EVM0022857
EVM0025493
EVM0024926
EVM0005224
EVM0010504
EVM0000470
EVM0003069
EVM0010796
EVM0006353
EVM0017237
EVM0010008
EVM0004036
EVM0002697
EVM0011818
EVM0020191
EVM0006504
EVM0007148
EVM0019178
EVM0000571
EVM0006258
EVM0014070
EVM0018398
EVM0006327
EVM0017661
EVM0012420
EVM0013749
EVM0013749
EVM0001270
EVM0012575
EVM0009002
EVM0014035
EVM0021833
EVM0002514
EVM0024654
EVM0025373
EVM0014555
EVM0000844
EVM0007319
EVM0007319
EVM0007319
EVM0007780
EVM0010911
EVM0001349
EVM0003536
EVM0015601
EVM0020559
EVM0025803
EVM0020156
EVM0010883
EVM0005095
EVM0017127
EVM0021963
EVM0011416
EVM0017070
EVM0004091
EVM0023827
EVM0023827
EVM0020659
EVM0001909
EVM0001909
EVM0001909
EVM0001909
EVM0001909
EVM0016033
EVM0008824
EVM0020426
EVM0018714
EVM0012535
EVM0015850
EVM0023856
EVM0013639
EVM0000474
EVM0017020
EVM0000891
EVM0021142
EVM0020509
EVM0009962
EVM0018227
EVM0008553
EVM0022043
EVM0003098
EVM0001415
EVM0004272
EVM0018848
EVM0001061
EVM0001061
EVM0001061
EVM0019427
EVM0014411
EVM0024417
EVM0009651
EVM0021415
EVM0012131
EVM0000456
EVM0009923
EVM0009923
EVM0026172
EVM0004239
EVM0009757
EVM0006443
EVM0024530
EVM0004311
EVM0026353
EVM0021146
EVM0011158
EVM0024029
EVM0014513
EVM0000352
EVM0002434
EVM0007624
EVM0013690
EVM0021852
EVM0025832
EVM0001777
EVM0006912
EVM0016340
EVM0017113
EVM0003702
EVM0002823
EVM0008834
EVM0013936
EVM0018750
EVM0022383
EVM0004199
EVM0021432
EVM0010296
EVM0000489
EVM0002502
EVM0009648
EVM0004313
EVM0019358
EVM0004981
EVM0007184
EVM0018790
EVM0000705
EVM0008025
EVM0013744
EVM0025929
EVM0021461
EVM0020894
EVM0016423
EVM0016423
EVM0021236
EVM0021493
EVM0003116
EVM0010786
EVM0005752
EVM0017782
EVM0019891
EVM0004957
EVM0003636
EVM0019702
EVM0001272
EVM0026129
EVM0020064
EVM0020064
EVM0020064
EVM0015304
EVM0000747
EVM0017719
EVM0012468
EVM0024324
EVM0005359
EVM0012950
EVM0015621
EVM0012230
EVM0004104
EVM0002419
EVM0004141
EVM0016619
EVM0017365
EVM0004002
EVM0001420
EVM0005005
EVM0022475
EVM0003142
EVM0006489
EVM0018371
EVM0007433
EVM0014137
EVM0001742
EVM0014245
EVM0011575
EVM0020033
EVM0011725
EVM0021240
EVM0022293
EVM0024537
EVM0011633
EVM0023180
EVM0018834
EVM0018834
EVM0018073
EVM0026217
EVM0020401
EVM0020401
EVM0011050
EVM0019531
EVM0008955
EVM0021763
EVM0024462
EVM0015581
EVM0007117
EVM0019535
EVM0017237
EVM0025364
EVM0012644
EVM0000693
EVM0000420
EVM0021479
EVM0000302
EVM0001568
EVM0015736
EVM0012989
EVM0020761
EVM0001270
EVM0006283
EVM0026329
EVM0022591
EVM0013495
EVM0016062
EVM0011167
EVM0020559
EVM0000409
EVM0025616
EVM0010651
EVM0021314
EVM0014036
EVM0004864
EVM0015253
EVM0023717
EVM0000062
EVM0003214
EVM0003214
EVM0003214
EVM0003214
EVM0000040
EVM0006625
EVM0025642
EVM0021503
EVM0021503
EVM0008160
EVM0019276
EVM0006364
EVM0012051
EVM0024029
EVM0010918
EVM0025844
EVM0016305
EVM0015452
EVM0006896
EVM0013260
EVM0001042
EVM0025706
EVM0025706
EVM0018688
EVM0022851
EVM0015409
EVM0011419
EVM0011419
EVM0002217
EVM0012220
EVM0004673
EVM0023886
EVM0016478
EVM0018807
EVM0007613
EVM0008608
EVM0019730
EVM0021756
EVM0005617
EVM0007319
EVM0002721
EVM0017127
EVM0016562
EVM0023856
EVM0000552
EVM0014357
EVM0004059
EVM0009792
EVM0009261
EVM0024794
EVM0020790
EVM0010841
EVM0001772
EVM0021503
EVM0009923
EVM0011356
EVM0000655
EVM0008366
EVM0010995
EVM0021798
EVM0000352
EVM0026051
EVM0005778
EVM0023787
EVM0004109
EVM0025441
EVM0003229
EVM0025706
EVM0026358
EVM0003895
EVM0006449
EVM0021032
EVM0010786
EVM0007615
EVM0018009
EVM0002496
EVM0026129
EVM0011601
EVM0005581
EVM0001008
EVM0012950
EVM0008414
EVM0004104
EVM0008965
EVM0000873
EVM0022475
EVM0010560
EVM0013579
EVM0001931
EVM0014137
EVM0014245
EVM0000452
EVM0009397
EVM0002176
EVM0008929
EVM0018807
EVM0016361
EVM0011633
EVM0003211
EVM0024971
EVM0001566
EVM0010504
EVM0024462
EVM0004769
EVM0001821
EVM0003069
EVM0006353
EVM0016875
EVM0011167
EVM0025729
EVM0021712
EVM0014036
EVM0016744
EVM0019077
EVM0007278
EVM0013694
EVM0013694
EVM0015199
EVM0013969
EVM0024096
EVM0007637
EVM0018392
EVM0014807
EVM0018172
EVM0001061
EVM0021966
EVM0021671
EVM0009107
EVM0010573
EVM0026172
EVM0026172
EVM0024530
EVM0004311
EVM0017803
EVM0005203
EVM0005203
EVM0023787
EVM0018750
EVM0021624
EVM0025874
EVM0007688
EVM0004849
EVM0017195
EVM0019399
EVM0025929
EVM0003994
EVM0001305
EVM0009634
EVM0024867
EVM0006390
EVM0021236
EVM0016847
EVM0016847
EVM0016847
EVM0005852
EVM0017782
EVM0026133
EVM0016841
EVM0007356
EVM0004478
EVM0004602
EVM0004602
EVM0012950
EVM0002419
EVM0000018
EVM0001420
EVM0011281
EVM0002029
EVM0008965
EVM0023157
EVM0001931
EVM0006349
EVM0001941
EVM0019846
EVM0003892
EVM0002576
EVM0025811
EVM0008608
EVM0015581
EVM0021259
EVM0001270
EVM0008210
EVM0008502
EVM0005538
EVM0005538
EVM0002573
EVM0014036
EVM0008866
EVM0018992
EVM0002247
